# Supplementary material for: Genetic variations and gene expression profiles of Rice Black-streaked dwarf virus (RBSDV) in different host plants and insect vectors: insights from RNA-Seq analysis
Source: BMC Genomics. 2024 Jul 30;25:736. doi: 10.1186/s12864-024-10649-9 (PMC11289972; doi:10.1186/s12864-024-10649-9)
Supplement: Supplementary file 1 — Supplementary Material 1 [file 12864_2024_10649_MOESM1_ESM.xlsx]

## Sheet: Sheet1
Supplementary 1. Mutations that occur in important regions on Rice Black Streaked Dwarf Virus genome
Mutation name t1	Protein Effect	Variant Frequency	Codon Change	mutation name t2	Protein Effect	Variant Frequency	Codon Change	mutation D1	Protein Effect	Variant Frequency	Codon Change	mutation D2-1	Protein Effect	Variant Frequency	Codon Change	mutation D2-2	Protein Effect	Variant Frequency	Codon Change	mutation MG 1	Protein Effect	Variant Frequency	Codon Change	mutation MG 2	Protein Effect	Variant Frequency	Codon Change	mutation MG 3	Protein Effect	Variant Frequency	Codon Change	mutation RBSDV 123	Protein Effect	Variant Frequency	Codon Change
I651.3VP6	Substitution	1	AUU -> GUG	A545.3TP6	Substitution	18.2% -> 21.1%	GCU -> ACC	I166.3LP7	Substitution	1	AUA -> TUA	R146.7HP5	Substitution	1	CGU -> CAU	R146.7HP5	Substitution	1	CGU -> CAU		Frame Shift	6.7% -> 6.8%		I651.3VP6	Substitution	46.0% -> 46.2%	AUU -> GUG	E38.7AP10	Substitution	71.5% -> 72.4%	GAA -> GCG	N123.3DP7 451-453nt	Substitution	74.1% -> 74.3%	AAU -> GAC
Y581.7CP6	Substitution	1	UAC -> UGC	S608.6LP6	Substitution	14.8% -> 15.4%	UCU -> UTG	E512DP6	Substitution	1	GAA -> GAT	I651.3VP6	Substitution	1	AUU -> GUU	M40.7TP5	Substitution	1	AUG -> ACG	G587.7DP6	Substitution	37.3% -> 41.3%	GGU -> GAC	A545.3TP6	Substitution	36.9% -> 37.1%	GCU -> ACC	K422.7RP6	Substitution	4.3% -> 4.5%	AAA -> AGG	P167.3SP6	Substitution	71.5% -> 71.8%	CCG -> TCT
V572.3IP6	Substitution	1	GUU -> AUU	R146.6HP6	Substitution	1	CGU -> CAU	N510.3DP6	Substitution	1	AAU -> GAU	S509.3IP6	Substitution	1	UCU -> ATU	P9.7LP5	Substitution	1	CCA -> CTA	P228.7LP5	Substitution	1	CCU -> CTU	G587.7DP6	Substitution	34.7% -> 35.1%	GGU -> GAC	DP121.0DSP10	Substitution	11.6% -> 11.7%	GAC,CCU -> GAT,TCU	I638.3LP6	Substitution	56.3% -> 56.4%	AUC -> CUG
A545.3TP6	Substitution	1	GCU -> ACC	S115.6NP5	Substitution	1	AGC -> AAC	S509.3TP6	Substitution	1	UCU -> ACU	S473.3AP6	Substitution	1	UCU -> GCU	I792.7TP5	Substitution	1	AUA -> ACA	R146.7HP5	Substitution	1	CGU -> CAU	S608.7LP6	Substitution	33.0% -> 33.1%	UCU -> UTG	P228.7LP5	Substitution	1	CCU -> CTU	N62.3EP10	Substitution	5.2% -> 5.3%	AAU -> GAA
I522.3VP6	Substitution	1	AUU -> GUU	I792.6TP5	Substitution	1	AUA -> ACA	R52.3CP7	Substitution	1	CGU -> TGU	C256.3SP10	Substitution	1	UGC -> AGC	Y5.3HP5	Substitution	1	UAU -> CAU	M40.7TP5	Substitution	1	AUG -> ACG	A50.3SP10	Substitution	11.0% -> 11.1%	GCG -> TCA	S115.7NP5	Substitution	1	AGC -> AAC	NE40.7SIP10	Substitution	34.5% -> 36.2%	AAC,GAA -> AGT,ATA
N492.7TP6	Substitution	1	AAU -> ACU	Y5.3HP5	Substitution	1	UAU -> CAU	L124.3FP10	Substitution	1	CUU -> TUU	L124.3FP10	Substitution	1	CUU -> TUU	E293.3KP7	Substitution	1	GAG -> AAG	I792.7TP5	Substitution	1	AUA -> ACA	P228.7LP5	Substitution	1	CCU -> CTU	F108.0LP10	Substitution	1	UUU -> UUG	K223.3RP10	Substitution	28.0% -> 28.1%	AAA -> CGA
V481.7AP6	Substitution	1	GUA -> GCA	E293.3KP7	Substitution	1	GAG -> AAG					S68.7LP10	Substitution	1	UCG -> UTG	Q288.7RP7	Substitution	1	CAA -> CGA	Y5.3HP5	Substitution	1	UAU -> CAU	M40.7TP5	Substitution	1	AUG -> ACG	R146.7HP5	Substitution	0.993	CGU -> CAU	R265.7LP10	Substitution	1.9% -> 2.0%	CGU -> CTC
T27.3AP5	Substitution	1	ACA -> GCA	T583.3AP6	Substitution	1	ACA -> GCA					K302.7RP7	Substitution	0.375	AAA -> AGA	I651.3VP6	Substitution	1	AUU -> GUU	E293.3KP7	Substitution	1	GAG -> AAG	E293.3KP7	Substitution	1	GAG -> AAG	N149.7SP7	Substitution	0.967	AAU -> AGU	T40.7IP5	Substitution	1.7% -> 1.8%	ACA -> ATT
L449.3MP6	Substitution	0.833	CUA -> AUG	I166.3LP7	Substitution	1	AUA -> TUA					I301.7TP7	Substitution	0.375	AUU -> ACU	I618.3VP6	Substitution	1	AUU -> GUU	Q288.7RP7	Substitution	1	CAA -> CGA	T583.3AP6	Substitution	1	ACA -> GCA	R215.7TP10	Substitution	0.929	AGA -> ACA	R493.7HP6	Substitution	1.2% -> 1.3%	CGU -> CAC
I415.3VP6	Substitution	0.833	AUU -> GUU	R52.3CP7	Substitution	1	CGU -> TGU					L300.3MP7	Substitution	0.375	UUG -> AUG	G587.7DP6	Substitution	1	GGU -> GAC	T583.3AP6	Substitution	1	ACA -> GCA	R52.3CP7	Substitution	1	CGU -> TGU	L491.7SP6	Substitution	0.778	UUA -> UCA	I792.7TP5	Substitution	0.996	AUA -> ACA
G5.3SP10	Substitution	0.786	GGU -> AGU	G5.3SP7	Substitution	1	GGU -> AGU					I298.7NP7	Substitution	0.333	AUC -> AAC	T583.3AP6	Substitution	1	ACA -> GCA	R52.3CP7	Substitution	1	CGU -> TGU	I166.3LP7	Substitution	0.998	AUA -> TUA	A212.3TP5	Substitution	0.774	GCU -> ACU	Y5.3HP5	Substitution	0.996	UAU -> CAU
R294.3GP7 898nt	Substitution	0.667	AGA -> GGA	C256.3SP10	Substitution	1	UGC -> AGC					V297.3IP7	Substitution	0.333	GUC -> AUC	Y581.7CP6	Substitution	1	UAC -> UGC	L124.3FP10	Substitution	1	CUU -> TUU	S68.7LP10	Substitution	0.997	UCG -> UTG	Y429.7SP6	Substitution	0.771	UAU -> UCU	F108.0LP10	Substitution	0.996	UUU -> UUG
EV245EIP10	Substitution	0.667	GAA,GUU -> GAG,AUC	S68.6LP10	Substitution	1	UCG -> UTG						Frame Shift	0.333			Frame Shift	1		S68.7LP10	Substitution	1	UCG -> UTG	L124.3FP10	Substitution	0.996	CUU -> TUU	C68.7YP10	Substitution	0.719	UGU -> UAU	R146.7HP5	Substitution	0.993	CGU -> CAU
M185IP10	Substitution	0.625	AUG -> AUA		Frame Shift	0.944										N516.3DP6	Substitution	1	AAC -> GAC	S115.7NP5	Substitution	0.994	AGC -> AAC	I792.7TP5	Substitution	0.995	AUA -> ACA	D453.0EP6	Substitution	0.7	GAU -> GAA	I166.3LP7	Substitution	0.992	AUA -> TUA
N123.3DP10	Substitution	0.571	AAU -> GAC	Q519.6LP6	Substitution	0.944	CAG -> CTG									S509.3IP6	Substitution	1	UCU -> ATU	I166.3LP7	Substitution	0.993	AUA -> TUA	Y5.3HP5	Substitution	0.995	UAU -> CAU	E56.0DP10	Substitution	0.7	GAA -> GAT	M40.7TP5	Substitution	0.975	AUG -> ACG
N134.7SP10	Substitution	0.571	AAU -> AGU	L124.3FP10	Substitution	0.944	CUU -> TUU									S473.3AP6	Substitution	1	UCU -> GCU	G5.3SP7	Substitution	0.992	GGU -> AGU	S115.7NP5	Substitution	0.994	AGC -> AAC	S509.3IP6	Substitution	0.644	UCU -> ATU	S115.7NP5	Substitution	0.932	AGC -> AAC
N114.7SP10	Substitution	0.5	AAU -> AGU	Q288.6RP7	Substitution	0.938	CAA -> CGA									R52.3CP7	Substitution	1	CGU -> TGU	C256.3SP10	Substitution	0.96	UGC -> AGC	G5.3SP7	Substitution	0.989	GGU -> AGU	EV245.0EIP10	Substitution	0.632	GAA,GUU -> GAG,AUU		Frame Shift	0.894
I118MP10	Substitution	0.5	AUA -> AUG	N516.3DP6	Substitution	0.92	AAC -> GAC									G5.3SP7	Substitution	1	GGU -> AGU	N149.7SP7	Substitution	0.906	AAU -> AGU	Q288.7RP7	Substitution	0.986	CAA -> CGA	Y88.7CP10	Substitution	0.589	TAC -> TGC	S473.3AP6	Substitution	0.832	UCU -> GCU
F108LP7 357nt	Substitution	0.5	UUU -> UUG	M40.6TP5	Substitution	0.833	AUG -> ACG									C256.3SP10	Substitution	1	UGC -> AGC	S195.3RP7	Substitution	0.843	AGU -> CGU	C256.3SP10	Substitution	0.983	UGC -> AGC	Y420.3HP6	Substitution	0.589	UAU -> CAC	A655.7VP6	Substitution	0.786	GCU -> GTU
T20.7IP10	Substitution	0.3	ACC -> ATT	R46.6KP5	Substitution	0.786	AGG -> AAG									L124.3FP10	Substitution	1	CUU -> TUU	N656.7TP6	Substitution	0.692	AAU -> ACU	N149.7SP7	Substitution	0.94	AAU -> AGU	I163.3PP10	Substitution	0.583	AUA -> CCA	N516.3DP6	Substitution	0.786	AAC -> GAC
K19.7RP10	Substitution	0.286	AAA -> AGA	Y429.3PP6	Substitution	0.786	UAU -> CCU									N27.3DP7	Substitution	0.997	AAU -> GAU	A212.3TP5	Substitution	0.648	GCU -> ACU	S195.3RP7	Substitution	0.876	AGU -> CGU		Frame Shift	0.532			Frame Shift	0.738
				F518.3LP6	Substitution	0.773	UUU -> CUU									L364.3IP6	Substitution	0.995	CUG -> AUC	Y429.7SP6	Substitution	0.629	UAU -> UCU	A212.3TP5	Substitution	0.738	GCU -> ACU		Frame Shift	0.524		V44.3IP10	Substitution	0.729	GUC -> AUC
					Frame Shift	0.773										Y429.3PP6	Substitution	0.994	UAU -> CCU	G587.7DP6	Substitution	0.587	GGU -> GAU	G587.7DP6	Substitution	0.645	GGU -> GAU	Y581.7CP6	Substitution	0.438	UAC -> UGC	Y88.7CP10	Substitution	0.581	TAC -> TGC
				S509.3IP6	Substitution	0.75	UCU -> ATU									I166.3LP7	Substitution	0.993	AUA -> TUA	A50.3SP10	Substitution	0.457	GCG -> TCG	Y429.7SP6	Substitution	0.627	UAU -> UCU	I665.3LP6	Substitution	0.424	AUU -> CUU	N492.7TP10	Substitution	0.579	AAU -> ACU
				I651.3VP6	Substitution	0.714	AUU -> GUU									S68.7LP10	Substitution	0.993	UCG -> UTG	M160.7TP7	Substitution	0.439	AUG -> ACG	T18.7IP5	Substitution	0.563	ACU -> ATU	E84.0DP10	Substitution	0.354	GAA -> GAC	T294.3AP7 934nt	Substitution	0.571	ACC -> GCC
				G89.6EP7	Substitution	0.714	GGA -> GAA										Frame Shift	0.991		T18.7IP5	Substitution	0.433	ACU -> ATU	N656.7TP6	Substitution	0.508	AAU -> ACU	I198.3VP10	Substitution	0.312	AUU -> GUU	D100.0EP10	Substitution	0.561	GAT -> GAA
				S473.3AP6	Substitution	0.696	UCU -> GCU									Q519.7LP6	Substitution	0.991	CAG -> CTG	Y581.7CP6	Substitution	0.413	UAC -> UGC	A655.7VP6	Substitution	0.489	GCU -> GTU	V572.3IP6	Substitution	0.309	GUU -> AUU	M63.0IP7	Substitution	0.557	ATG -> ATA
				G587.6DP6	Substitution	0.684	GGU -> GAC									S115.7NP5	Substitution	0.99	AGC -> AAC	S458.7NP6	Substitution	0.394	AGU -> AAU	A50.3SP10	Substitution	0.455	GCG -> TCG	N492.7TP6	Substitution	0.283	AAU -> ACU	I88.0MP7	Substitution	0.554	ATA -> ATG
					Frame Shift	0.68										S458.7NP6	Substitution	0.988	AGU -> AAU	Y429.3PP6	Substitution	0.371	UAU -> CCU	M160.7TP7	Substitution	0.43	AUG -> ACG	S261.3GP10	Substitution	0.274	AGU -> GGU	Y420.3HP6	Substitution	0.55	UAU -> CAC
				S458.6NP6	Substitution	0.647	AGU -> AAU									A275.3SP7	Substitution	0.967	GCU -> TCU		Frame Shift	0.333		Y581.7CP6	Substitution	0.426	UAC -> UGC	V602.3IP6	Substitution	0.265	GUU -> AUU	I119.3VP7	Substitution	0.536	AUU -> GUU
				D236.3NP7	Substitution	0.636	GAU -> AAU										Frame Shift	0.928		S509.3IP6	Substitution	0.324	UCU -> ATU	S509.3IP6	Substitution	0.404	UCU -> ATU	A655.7VP6	Substitution	0.246	GCU -> GTU	L92.3VP10	Substitution	0.491	UUA -> GUA
					Frame Shift	0.625										F518.3LP6	Substitution	0.863	UUU -> CUU		Frame Shift	0.32			Frame Shift	0.386		P47.3SP10	Substitution	0.226	CCC -> TCC	T27.3AP7	Substitution	0.428	ACA -> GCA
				I26.3VP7	Substitution	0.6	AUU -> GUU										Frame Shift	0.855		A655.7VP6	Substitution	0.313	GCU -> GTU		Frame Shift	0.374		E233.7GP10	Substitution	0.156	GAA -> GGA	I449.3VP6	Substitution	0.398	AUU -> GUU
				K271.6RP7	Substitution	0.588	AAA -> AGA										Frame Shift	0.068		Q519.7LP6	Substitution	0.308	CAG -> CTG	Y429.3PP6	Substitution	0.373	UAU -> CCU	D164.3NP10	Substitution	0.146	GAU -> AAU	V189.3IP7	Substitution	0.311	GUU -> AUU
				Y581.6CP6	Substitution	0.583	UAC -> UGC									L198.3FP7	Substitution	0.037	CUU -> TUU	F518.3LP6	Substitution	0.308	UUU -> CUU	N492.7TP6	Substitution	0.372	AAU -> ACU	V454.7AP6	Substitution	0.122	GUU -> GCU	V217.3IP7	Substitution	0.293	GUU -> AUU
				A655.3TP6	Substitution	0.522	GCU -> ACU									S797.7IP5	Substitution	0.033	AGU -> ATU	A545.3TP6	Substitution	0.304	GCU -> ACC	S458.7NP6	Substitution	0.352	AGU -> AAU		Frame Shift	0.1		V190.3IP7	Substitution	0.264	GUU -> AUU
				I879.3LP5	Substitution	0.444	AUC -> CUC									V10.3FP6	Substitution	0.033	GUC -> TUC		Frame Shift	0.296		N516.3DP6	Substitution	0.338	AAC -> GAC	E577.0DP6	Substitution	0.087	GAA -> GAC	S795.7NP5	Substitution	0.145	AGU -> AAU
				V217.3IP7	Substitution	0.364	GUU -> AUU										Frame Shift	0.033		S608.7LP6	Substitution	0.292	UCU -> UTG	S473.3AP6	Substitution	0.319	UCU -> GCU	N87.7SP10	Substitution	0.083	AAU -> AGU	V8.3IP5	Substitution	0.145	GUU -> AUU
				G587.6DP6	Substitution	0.316	GGU -> GAU										Frame Shift	0.033			Frame Shift	0.286			Frame Shift	0.303		G820.3RP5	Substitution	0.071	GGA -> AGA	N790.7SP5	Substitution	0.143	AAU -> AGU
				I154.3LP7	Substitution	0.267	AUU -> CUU										Frame Shift	0.033		I651.3VP6	Substitution	0.277	AUU -> GUG	A586.7VP6	Substitution	0.286	GCG -> GTG	N874.3HP5	Substitution	0.067	AAU -> CAU	I3.3VP5	Substitution	0.143	AUU -> GUU
				K205.6RP10	Substitution	0.25	AAA -> AGA										Frame Shift	0.028		S473.3AP6	Substitution	0.275	UCU -> GCU	Q519.7LP6	Substitution	0.286	CAG -> CTG	Q112.7LP7 373nt	Substitution	0.066	CAA -> CTA	M0.7TP5	Start Codon Loss	0.142	AUG -> ACG
				I651.3VP6	Substitution	0.238	AUU -> GUG									T67.7IP7	Substitution	0.027	ACU -> ATU	N516.3DP6	Substitution	0.267	AAC -> GAC		Frame Shift	0.279						R1.7QP5	Substitution	0.139	CGA -> CAA
				Y429.6SP6	Substitution	0.214	UAU -> UCU									I404.7TP6	Substitution	0.018	AUU -> ACU	N659.7SP6	Substitution	0.25	AAU -> AGU	F518.3LP6	Substitution	0.269	UUU -> CUU					S786.7NP5	Substitution	0.139	AGC -> AAC
				N161.6SP7	Substitution	0.2	AAC -> AGC									G198.7VP10	Substitution	0.017	GGA -> GTA	N492.7TP6	Substitution	0.224	AAU -> ACU	E189.0DP7	Substitution	0.11	GAA -> GAT					K596.0NP6	Substitution	0.131	AAA -> AAT
				N492.6TP6	Substitution	0.194	AAU -> ACU									H232.3DP10	Substitution	0.015	CAU -> GAU	E189DP7	Substitution	0.156	GAA -> GAT	E577.0DP6	Substitution	0.094	GAA -> GAC					T25.7IP5	Substitution	0.126	ACC -> ATC
				A655.6VP6	Substitution	0.182	GCU -> GTU									G172.3CP10	Substitution	0.015	GGU -> TGU	D556.7GP6	Substitution	0.115	GAU -> GGU	D556.7GP6	Substitution	0.094	GAU -> GGU					S190.7LP5	Substitution	0.125	UCA -> UTA
				D646.3NP6	Substitution	0.15	GAU -> AAU									A9.3PP7	Substitution	0.013	GCU -> CCU	F178LP7	Substitution	0.108	UUU -> UUA	N428.3DP6	Substitution	0.08	AAU -> GAU					T598.7NP6	Substitution	0.124	ACU -> AAU
																I173.3VP10	Substitution	0.013	AUA -> GUA	N510.3DP6	Substitution	0.108	AAU -> GAU	F178.0LP7	Substitution	0.079	UUU -> UUA					N118.7SP10	Substitution	0.122	AAC -> AGC
																				A50.3SP10	Substitution	0.1	GCG -> TCA	N510.3DP6	Substitution	0.079	AAU -> GAU					V138.7AP5	Substitution	0.121	GUC -> GCC
																				F286.7SP7	Substitution	0.043	UUU -> UCU	A140.7VP7	Substitution	0.018	GCG -> GTG					A823.3SP5	Substitution	0.089	GCA -> TCA
																				K302.7RP7	Substitution	0.043	AAA -> AGA									P9.7LP5	Substitution	0.088	CCA -> CTA
																					Frame Shift	0.024										S793.7LP5	Substitution	0.082	UCA -> UTA
																				R65.7PP10	Substitution	0.024	CGU -> CCU									H6.3YP5	Substitution	0.082	CAC -> TAC
																																M398.3LP6	Substitution	0.078	AUG -> CUG
																																I98.0MP10	Substitution	0.074	ATA -> ATG
																																N62.3DP10	Substitution	0.056	AAU -> GAU
																																N467.7TP6	Substitution	0.053	AAU -> ACC
																																D851.7AP5	Substitution	0.044	GAU -> GCU
																																M64.3LP5	Substitution	0.044	AUG -> CUG
																																C87.7YP5	Substitution	0.043	UGC -> UAC
																																A113.7VP5	Substitution	0.041	GCU -> GTU
																																V190.3IP7	Substitution	0.041	GUU -> AUC
																																V10.7AP5	Substitution	0.038	GUC -> GCC
																																S509.3AP6	Substitution	0.035	UCU -> GCU
																																I818.3LP5	Substitution	0.032	AUU -> CUU
																																K31.0NP5	Substitution	0.032	AAA -> AAC
																																K57.7TP10	Substitution	0.032	AAA -> ACA
																																E643.7AP6	Substitution	0.031	GAA -> GCA
																																S65.3TP10	Substitution	0.03	UCG -> ACT
																																T136.3AP10	Substitution	0.028	ACA -> GCA
																																A212.3TP5	Substitution	0.027	GCU -> ACU
																																S235.3GP10	Substitution	0.026	AGU -> GGU
																																	Frame Shift	0.026
																																S36.7LP10	Substitution	0.026	UCA -> UTA
																																K162.7IP10	Substitution	0.025	AAA -> ATC
																																T137.3LP10	Substitution	0.024	ACU -> CTU
																																P70.7QP10	Substitution	0.024	CCA -> CAA
																																I639.3VP6	Substitution	0.023	AUU -> GUU
																																Q142.7RP5	Substitution	0.021	CAA -> CGA
																																I95.7TP10	Substitution	0.021	AUA -> ACA
																																V918.3IP5	Substitution	0.019	GUA -> AUA
																																N516.3DP6	Substitution	0.019	AAC -> GAT
																																Y79.7CP5	Substitution	0.018	UAU -> UGU
																																S160.7NP10	Substitution	0.018	AGU -> AAU
																																H6.7LP5	Substitution	0.016	CAC -> CTC
																																I214.3VP5	Substitution	0.015	AUU -> GUU
																																N460.7SP6	Substitution	0.015	AAU -> AGU
																																Q497.0HP6	Substitution	0.014	CAG -> CAC
																																V151.7AP10	Substitution	0.014	GUC -> GCT
																																L177.3FP7	Substitution	0.013	CUU -> TUU
																																P67.3SP7	Substitution	0.013	CCA -> TCA
																																M837.3VP5	Substitution	0.012	AUG -> GUG
																																R104.7HP10	Substitution	0.012	CGU -> CAU
																																I247.3VP10	Substitution	0.012	AUA -> GUA
																																	Frame Shift	0.012
																																I598.7SP6	Substitution	0.011	AUU -> AGU
																																A859.7VP5	Substitution	0.01	GCU -> GTU
																																KL389.0KFP6	Substitution	0.01	AAA,CUU -> AAG,TUU
