# Supplementary material for: Genetic variations and gene expression profiles of Rice Black-streaked dwarf virus (RBSDV) in different host plants and insect vectors: insights from RNA-Seq analysis
Source: BMC Genomics. 2024 Jul 30;25:736. doi: 10.1186/s12864-024-10649-9 (PMC11289972; doi:10.1186/s12864-024-10649-9)
Supplement: Supplementary file 2 — Supplementary Material 2 [file 12864_2024_10649_MOESM2_ESM.xlsx]

## Sheet: t1
Supplementary 2a. Total mutations that were associated with codon and protein shifts across in t1 dataset.
Sequence Name	Protein Name	Variant Frequency	Name	Type	Minimum	Maximum	Length	# Intervals	Direction	Mutation name	Protein Name	Amino Acid Change	CDS codon number	CDS Position	Change	Codon Change	Coverage	Polymorphism Type	Protein Effect	Variant Frequency	Variant P-Value (approximate)
NC_003734	P2	77.8% -> 87.5%	G	Polymorphism	3578	3578	1	1	none		P2	K -> R	1177.67	3533	A -> G	AAA -> AGA	7	SNP (transition)	Substitution	77.8% -> 87.5%	6.3e-26
NC_003734	P2	28.6% -> 33.3%	C	Polymorphism	3401	3401	1	1	none		P2	S -> N	1122.67	3368	G -> A	AGU -> AAU	7	SNP (transition)	Substitution	28.6% -> 33.3%	7e-11
NC_003734	P2	1	A	Polymorphism	3375	3377	2	2	none	S1121AP2	P2	S -> A	1120.33	3361	TCC -> GCT	UCC -> GCT	4	Substitution	Substitution	1	2.5e-16
NC_003735	P4	1	3'UTR	Polymorphism	3315	3315	1	1	none	V1101IP4	P4	V -> I	1100.33	3301	G -> A	GUU -> AUU	2	SNP (transition)	Substitution	1	4e-08
NC_003734	P2	1	C	Polymorphism	3267	3267	1	1	none	V1085IP2	P2	V -> I	1084.33	3253	G -> A	GUU -> AUU	4	SNP (transition)	Substitution	1	2.5e-16
NC_003734	P2	1	A	Polymorphism	3230	3230	1	1	none	T1066IP2	P2	T -> I	1065.67	3197	C -> T	ACC -> ATC	7	SNP (transition)	Substitution	1	1.3e-26
NC_003735	P4	1	A	Polymorphism	3063	3063	1	1	none	P229LP4	P4	P -> L	228.667	686	C -> T	CCU -> CTU	2	SNP (transition)	Substitution	1	2.5e-07
NC_003728	P3	1	A	Polymorphism	2983	2983	1	1	none	S980AP3	P3	S -> A	979.333	2938	T -> G	UCU -> GCU	10	SNP (transversion)	Substitution	1	1.3e-20
NC_003735	P4	1	T	Polymorphism	2982	2984	2	2	none	A990TP4	P4	A -> T	989.333	2968	GCG -> ACT	GCG -> ACT	6	Substitution	Substitution	1	1.9e-19
NC_003734	P2	1	T	Polymorphism	2973	2973	1	1	none	I987VP2	P2	I -> V	986.333	2959	A -> G	AUA -> GUA	6	SNP (transition)	Substitution	1	1.5e-15
NC_003728	P3	1	T	Polymorphism	2973	2973	1	1	none	I987LP3	P3	I -> L	986.333	2959	A -> T	AUA -> TUA	6	SNP (transversion)	Substitution	1	1.5e-07
NC_003728	P3	1	T	Polymorphism	2845	2845	1	1	none	S944LP3	P3	S -> L	943.667	2831	C -> T	UCA -> UTA	3	SNP (transition)	Substitution	1	1e-09
NC_003728	P3	1	T	Polymorphism	2786	2786	1	1	none	S918NP3	P3	S -> N	917.667	2753	G -> A	AGU -> AAU	6	SNP (transition)	Substitution	1	3.8e-13
NC_003728	P3	1	A	Polymorphism	2737	2737	1	1	none	V902IP3	P3	V -> I	901.333	2704	G -> A	GUU -> AUU	5	SNP (transition)	Substitution	1	7.9e-11
NC_003734	P2	1	G	Polymorphism	2724	2724	1	1	none	S116NP2	P2	S -> N	115.667	347	G -> A	AGC -> AAC	3	SNP (transition)	Substitution	1	7.9e-12
NC_003728	P3	1	C	Polymorphism	2664	2664	1	1	none	V884IP3	P3	V -> I	883.333	2650	G -> A	GUC -> AUC	2	SNP (transition)	Substitution	1	2.5e-08
NC_003734	P2	1	G	Polymorphism	2583	2583	1	1	none	H857YP2	P2	H -> Y	856.333	2569	C -> T	CAU -> TAU	5	SNP (transition)	Substitution	1	1e-19
NC_003728	P3	1	A	Polymorphism	2578	2579	2	1	none	L855SP3	P3	L -> S	854.667	2564	TA -> CG	UUA -> UCG	5	Substitution	Substitution	1	7.9e-15
NC_003728	P3	1	A	Polymorphism	2499	2499	1	1	none	M41TP3	P3	M -> T	40.6667	122	T -> C	AUG -> ACG	12	SNP (transition)	Substitution	1	4.8e-37
NC_003728	P3	1	T	Polymorphism	2402	2402	1	1	none	S796NP3	P3	S -> N	795.667	2387	G -> A	AGU -> AAU	7	SNP (transition)	Substitution	1	5.5e-14
NC_003728	P3	1	A	Polymorphism	2402	2402	1	1	none	V9IP3	P3	V -> I	8.33333	25	G -> A	GUU -> AUU	7	SNP (transition)	Substitution	1	5.5e-14
NC_003734	P2	1	C	Polymorphism	2401	2401	1	1	none	S796GP2	P2	S -> G	795.333	2386	A -> G	AGU -> GGU	7	SNP (transition)	Substitution	1	8.8e-09
NC_003735	P4	1	T	Polymorphism	2393	2393	1	1	none	I793TP4	P4	I -> T	792.667	2378	T -> C	AUA -> ACA	7	SNP (transition)	Substitution	1	3.2e-25
NC_003729	P1	1	A	Polymorphism	2393	2393	1	1	none	Y6HP1	P1	Y -> H	5.33333	16	T -> C	UAU -> CAU	7	SNP (transition)	Substitution	1	3.2e-25
NC_003728	P3	1	T	Polymorphism	2379	2379	1	1	none	N789DP3	P3	N -> D	788.333	2365	A -> G	AAU -> GAU	7	SNP (transition)	Substitution	1	1.4e-13
NC_003734	P2	1	C	Polymorphism	2348	2348	1	1	none	A756VP2	P2	A -> V	755.667	2267	C -> T	GCU -> GTU	3	SNP (transition)	Substitution	1	3.2e-11
NC_003728	P3	1	A	Polymorphism	2326	2326	1	1	none	T749AP3	P3	T -> A	748.333	2245	A -> G	ACC -> GCC	3	SNP (transition)	Substitution	1	1e-37
NC_003729	P1	1	C	Polymorphism	2293	2293	1	1	none	T760IP1	P1	T -> I	759.667	2279	C -> T	ACU -> ATU	10	SNP (transition)	Substitution	1	4.5e-25
NC_003735	P4	1	T	Polymorphism	2225	2226	2	1	none	K737RP4	P4	K -> R	736.667	2210	AG -> GA	AAG -> AGA	4	Substitution	Substitution	1	1.6e-24
NC_003728	P3	1	T	Polymorphism	2117	2118	2	1	none	T695NP3	P3	T -> N	694.667	2084	CC -> AT	ACC -> AAT	12	Substitution	Substitution	1	1.6e-20
NC_003728	P3	1	C	Polymorphism	2095	2095	1	1	none	H688YP3	P3	H -> Y	687.333	2062	C -> T	CAU -> TAU	12	SNP (transition)	Substitution	1	1e-35
NC_003728	P3	1	T	Polymorphism	2092	2094	2	2	none	N671DP3	P3	N -> D	670.333	2011	AAT -> GAC	AAU -> GAC	3	Substitution	Substitution	1	3.2e-20
NC_003734	P2	1	G	Polymorphism	2062	2062	1	1	none	E294KP2	P2	E -> K	293.333	880	G -> A	GAG -> AAG	2	SNP (transition)	Substitution	1	2.5e-08
NC_003729	P1	1	A	Polymorphism	2060	2060	1	1	none	N660SP1	P1	N -> S	659.667	1979	A -> G	AAU -> AGU	2	SNP (transition)	Substitution	1	3.2e-18
NC_003728	P3	1	C	Polymorphism	2048	2048	1	1	none	A656VP3	P3	A -> V	655.667	1967	C -> T	GCU -> GTU	2	SNP (transition)	Substitution	1	1e-08
NC_003736	P5	1	A	Polymorphism	2048	2048	1	1	none	Q289RP5	P5	Q -> R	288.667	866	A -> G	CAA -> CGA	2	SNP (transition)	Substitution	1	1e-19
NC_003736	P5	1	G	Polymorphism	2037	2037	1	1	none	D675NP5	P5	D -> N	674.333	2023	G -> A	GAU -> AAU	4	SNP (transition)	Substitution	1	3.2e-39
NC_003737	P6	1	T	Polymorphism	2035	2037	2	2	none	I652VP6	P6	I -> V	651.333	1954	AUT -> GUG	AUU -> GUG	2	Substitution	Substitution	1	2.5e-08
NC_003736	P5	1	C	Polymorphism	2029	2029	1	1	none	S672GP5	P5	S -> G	671.333	2014	A -> G	AGC -> GGC	13	SNP (transition)	Substitution	1	1.6e-10
NC_003737	P6	1	A	Polymorphism	2024	2024	1	1	none	F664YP6	P6	F -> Y	663.667	1991	T -> A	UUC -> UAC	9	SNP (transversion)	Substitution	1	1.6e-24
NC_003736	P5	1	P5-2 protein CDS	Polymorphism	2011	2011	1	1	none	I666LP5	P5	I -> L	665.333	1996	A -> C	AUU -> CUU	10	SNP (transversion)	Substitution	1	4.5e-07
NC_003734	P2	1	C	Polymorphism	1958	1958	1	1	none	N642TP2	P2	N -> T	641.667	1925	A -> C	AAU -> ACU	11	SNP (transversion)	Substitution	1	5.3e-07
NC_003735	P4	1	A	Polymorphism	1907	1908	2	1	none	S609LP4	P4	S -> L	608.667	1826	CT -> TG	UCU -> UTG	7	Substitution	Substitution	1	8.4e-07
NC_003734	P2	1	G	Polymorphism	1847	1847	1	1	none	V605DP2	P2	V -> D	604.667	1814	T -> A	GUC -> GAC	2	SNP (transversion)	Substitution	1	2.3e-29
NC_003728	P3	1	G	Polymorphism	1844	1844	1	1	none	G588DP3	P3	G -> D	587.667	1763	G -> A	GGU -> GAU	6	SNP (transition)	Substitution	1	2.4e-14
NC_003734	P2	1	C	Polymorphism	1844	1845	2	1	none	G588DP2	P2	G -> D	587.667	1763	GT -> AC	GGU -> GAC	6	Substitution	Substitution	1	1.8e-09
NC_003734	P2	1	T	Polymorphism	1840	1840	1	1	none	A587TP2	P2	A -> T	586.333	1759	G -> A	GCG -> ACG	8	SNP (transition)	Substitution	1	8e-11
NC_003728	P3	1	A	Polymorphism	1831	1831	1	1	none	T584AP3	P3	T -> A	583.333	1750	A -> G	ACA -> GCA	7	SNP (transition)	Substitution	1	2.4e-14
NC_003737	P6	1	C	Polymorphism	1826	1826	1	1	none	Y582CP6	P6	Y -> C	581.667	1745	A -> G	UAC -> UGC	6	SNP (transition)	Substitution	1	2.5e-16
NC_003728	P3	1	C	Polymorphism	1821	1821	1	1	none	V603IP3	P3	V -> I	602.333	1807	G -> A	GUU -> AUU	4	SNP (transition)	Substitution	1	2.4e-14
NC_003735	P4	1	C	Polymorphism	1801	1801	1	1	none		P4		573.333	1720	-C		6	Deletion	Frame Shift	1
NC_003728	P3	1	C	Polymorphism	1798	1797	0	1	none		P3		572.333	1717	#NAME?		6	Insertion	Frame Shift	1
NC_003737	P6	1	T	Polymorphism	1731	1731	1	1	none	V573I	P6	V -> I	572.333	1717	G -> A	GUU -> AUU	6	SNP (transition)	Substitution	1	2.5e-07
NC_003737	P6	1	G	Polymorphism	1717	1719	2	2	none	A546T	P6	A -> T	545.333	1636	GCT -> ACC	GCU -> ACC	4	Substitution	Substitution	1	4e-08
NC_003730	P7	1	G	Polymorphism	1696	1696	1	1	none	A561T	P7	A -> T	560.333	1681	G -> A	GCA -> ACA	7	SNP (transition)	Substitution	1	4e-08
NC_003734	P2	1	C	Polymorphism	1693	1693	1	1	none	S553T	P2	S -> T	552.667	1658	G -> C	AGU -> ACU	2	SNP (transversion)	Substitution	1	2.3e-44
NC_003736	P5	1	A	Polymorphism	1681	1681	1	1	none	I167L	P5	I -> L	166.333	499	A -> T	AUA -> TUA	3	SNP (transversion)	Substitution	1	2.5e-12
NC_003737	P6	1	T	Polymorphism	1648	1648	1	1	none	I523V	P6	I -> V	522.333	1567	A -> G	AUU -> GUU	5	SNP (transition)	Substitution	1	3.2e-11
NC_003734	P2	1	T	Polymorphism	1642	1641	0	1	none		P2		520.333	1561	#NAME?		3	Insertion	Frame Shift	1	6.3e-16
NC_003736	P5	1	A	Polymorphism	1640	1640	1	1	none	Q520L	P5	Q -> L	519.667	1559	A -> T	CAG -> CTG	3	SNP (transversion)	Substitution	1	5e-07
NC_003728	P3	1	C	Polymorphism	1635	1636	2	1	none		P3		518	1554	AT -> C		3	Deletion	Frame Shift	1	4.4e-22
NC_003728	P3	1	T	Polymorphism	1630	1630	1	1	none	N517D	P3	N -> D	516.333	1549	A -> G	AAC -> GAC	5	SNP (transition)	Substitution	1	6.3e-23
NC_003728	P3	1	A	Polymorphism	1613	1613	1	1	none	E533V	P3	E -> V	532.667	1598	A -> T	GAA -> GTA	5	SNP (transversion)	Substitution	1	2.5e-22
NC_003728	P3	1	C	Polymorphism	1609	1610	2	1	none	S510I	P3	S -> I	509.333	1528	TC -> AT	UCU -> ATU	6	Substitution	Substitution	1	6.3e-11
NC_003736	P5	1	T	Polymorphism	1594	1594	1	1	none	F517L	P5	F -> L	516.333	1549	T -> C	UUU -> CUU	8	SNP (transition)	Substitution	1	4e-12
NC_003734	P2	1	G	Polymorphism	1560	1560	1	1	none	V516I	P2	V -> I	515.333	1546	G -> A	GUU -> AUU	9	SNP (transition)	Substitution	1	2.5e-10
NC_003734	P2	1	T	Polymorphism	1559	1559	1	1	none	M1I	P2	M -> I	1	3	C -> T	ATG -> ATA	4	SNP (transition)	Start Codon Loss	1	2.3e-24
NC_003737	P6	1	A	Polymorphism	1559	1559	1	1	none	N493T	P6	N -> T	492.667	1478	A -> C	AAU -> ACU	9	SNP (transversion)	Substitution	1	1.1e-13
NC_003731	P9	1	3'UTR	Polymorphism	1501	1501	1	1	none	S474A	P9	S -> A	473.333	1420	T -> G	UCU -> GCU	8	SNP (transversion)	Substitution	1	2.5e-08
NC_003737	P6	1	TUG	Polymorphism	1480	1480	1	1	none	V482A	P6	V -> A	481.667	1445	T -> C	GUA -> GCA	4	SNP (transition)	Substitution	1	2.5e-16
NC_003736	P5	1	T	Polymorphism	1480	1480	1	1	none	T28A	P5	T -> A	27.3333	82	T -> C	ACA -> GCA	4	SNP (transition)	Substitution	1	3.2e-16
NC_003728	P3	0.917	C	Polymorphism	1478	1478	1	1	none		P3	P -> L	481.667	1445	C -> T	CCA -> CTA	7	SNP (transition)	Substitution	0.917	2.9e-35
NC_003729	P1	0.895	T	Polymorphism	1465	1465	1	1	none		P1	L -> I	481.333	1444	T -> A	UUA -> AUA	7	SNP (transversion)	Substitution	0.895	2.5e-27
NC_003729	P1	0.889	T	Polymorphism	1464	1464	1	1	none		P1	N -> K	483	1449	T -> A	AAU -> AAA	3	SNP (transversion)	Substitution	0.889	6.3e-07
NC_003729	P1	0.889	T	Polymorphism	1457	1457	1	1	none		P1	S -> N	458.667	1376	G -> A	AGU -> AAU	7	SNP (transition)	Substitution	0.889	8e-12
NC_003728	P3	0.857	C	Polymorphism	1451	1451	1	1	none		P3		37	111	C -> T		3	SNP (transition)	Truncation	0.857	6.3e-26
NC_003728	P3	0.857	G	Polymorphism	1436	1437	2	1	none		P3	N -> T	467.667	1403	AT -> CC	AAU -> ACC	7	Substitution	Substitution	0.857	2e-26
NC_003729	P1	0.857	C	Polymorphism	1379	1379	1	1	none		P1	S -> N	451.667	1355	G -> A	AGU -> AAU	9	SNP (transition)	Substitution	0.857	1.1e-22
NC_003728	P3	0.857	A	Polymorphism	1378	1378	1	1	none		P3	V -> A	454.667	1364	T -> C	GUU -> GCU	7	SNP (transition)	Substitution	0.857	8e-12
NC_003737	P6	0.833	AT	Polymorphism	1369	1371	2	2	none		P6	L -> M	449.333	1348	CUA -> AUG	CUA -> AUG	9	Substitution	Substitution	0.833	3.2e-15
NC_003731	P9	0.833	T	Polymorphism	1369	1370	2	1	none		P9	Y -> P	429.333	1288	TA -> CC	UAU -> CCU	5	Substitution	Substitution	0.833	1.6e-11
NC_003731	P9	0.833	C	Polymorphism	1353	1353	1	1	none		P9	K -> N	440	1320	G -> T	AAG -> AAT	6	SNP (transversion)	Substitution	0.833	5e-25
NC_003729	P1	0.833	T	Polymorphism	1339	1339	1	1	none		P1	R -> C	52.3333	157	C -> T	CGU -> TGU	2	SNP (transition)	Substitution	0.833	1.8e-21
NC_003737	P6	0.833	G	Polymorphism	1286	1288	2	2	none		P6	N -> E	42.3333	127	AAT -> GAG	AAU -> GAG	6	Substitution	Substitution	0.833	1.9e-19
NC_003737	P6	0.833	G	Polymorphism	1279	1279	1	1	none		P6	I -> V	415.333	1246	A -> G	AUU -> GUU	4	SNP (transition)	Substitution	0.833	3.2e-20
NC_003735	P4	0.8	A	Polymorphism	1237	1239	2	2	none		P4	T -> S	405.333	1216	ACG -> TCA	ACG -> TCA	6 -> 7	Substitution	Substitution	0.8	6e-18
NC_003728	P3	0.8	T	Polymorphism	1207	1207	1	1	none		P3	V -> I	395.333	1186	G -> A	GUU -> AUU	5	SNP (transition)	Substitution	0.8	4e-12
NC_003733	P10	0.786	C	Polymorphism	1198	1198	1	1	none		P10	G -> S	5.33333	16	G -> A	GGU -> AGU	2	SNP (transition)	Substitution	0.786	1e-08
NC_003737	P6	0.778	T	Polymorphism	1136	1137	2	1	none		P6	DF -> DL	374	1122	TT -> CC	GAU,UUU -> GAC,CUU	2	Substitution	Substitution	0.778	2.5e-16
NC_003733	P10	0.778	A	Polymorphism	1121	1121	1	1	none		P10	S -> N	366.667	1100	G -> A	AGU -> AAU	6	SNP (transition)	Substitution	0.778	1e-07
NC_003735	P4	0.778	C	Polymorphism	1117	1117	1	1	none		P4	A -> T	365.333	1096	G -> A	GCU -> ACU	6	SNP (transition)	Substitution	0.778	2e-12
NC_003728	P3	0.75	T	Polymorphism	1081	1081	1	1	none		P3	E -> G	348.667	1046	A -> G	GAA -> GGA	3	SNP (transition)	Substitution	0.75	6.3e-23
NC_003728	P3	0.75	T	Polymorphism	1013	1013	1	1	none		P3	I -> S	330.667	992	T -> G	AUU -> AGU	6	SNP (transversion)	Substitution	0.75	2.5e-14
NC_003734	P2	0.75	T	Polymorphism	1006	1006	1	1	none		P2	A -> T	328.333	985	G -> A	GCU -> ACU	7	SNP (transition)	Substitution	0.75	2.5e-22
NC_003737	P6	0.75	T	Polymorphism	982	982	1	1	none		P6	I -> L	319.333	958	A -> C	AUC -> CUC	11	SNP (transversion)	Substitution	0.75	5e-33
NC_003735	P4	0.727	G	Polymorphism	961	961	1	1	none		P4	L -> M	313.333	940	T -> A	UUG -> AUG	8	SNP (transversion)	Substitution	0.727	5.6e-18
NC_003733	P10	0.714	T	Polymorphism	949	949	1	1	none		P10	S -> P	299.333	898	T -> C	UCC -> CCC	7	SNP (transition)	Substitution	0.714	4.4e-14
NC_003733	P10	0.714	A	Polymorphism	934	934	1	1	none		P10	T -> A	294.333	883	A -> G	ACC -> GCC	7	SNP (transition)	Substitution	0.714	2.5e-22
NC_003730	P7	0.667	hypothetical protein CDS	Polymorphism	898	898	1	1	none		P7	R -> G	294.333	883	A -> G	AGA -> GGA	6	SNP (transition)	Substitution	0.667	1.4e-10
NC_003737	P6	0.667	T	Polymorphism	890	890	1	1	none		P6	I -> M	292	876	A -> G	AUA -> AUG	3	SNP (transition)	Substitution	0.667	1.6e-20
NC_003736	P5	0.667	T	Polymorphism	867	867	1	1	none		P5	D -> N	277.333	832	G -> A	GAU -> AAU	2	SNP (transition)	Substitution	0.667	2e-12
NC_003734	P2	0.667	T	Polymorphism	866	866	1	1	none		P2	R -> H	283.667	851	G -> A	CGU -> CAU	3	SNP (transition)	Substitution	0.667	2e-12
NC_003730	P7	0.667	C	Polymorphism	798	798	1	1	none		P7	S -> G	261.333	784	A -> G	AGU -> GGU	3	SNP (transition)	Substitution	0.667	1.3e-09
NC_003731	P9	0.667	C	Polymorphism	786	787	2	1	none		P9	EV -> EI	245	735	AG -> GA	GAA,GUU -> GAG,AUU	11	Substitution	Substitution	0.667	1e-08
NC_003733	P10	0.667	T	Polymorphism	786	789	3	2	none		P10	EV -> EI	245	735	AGUT -> GAUC	GAA,GUU -> GAG,AUC	11	Substitution	Substitution	0.667	2.2e-10
NC_003732	P8	0.667	C	Polymorphism	779	780	2	1	none		P8	N -> S	242.667	728	AT -> GC	AAU -> AGC	8	Substitution	Substitution	0.667	2.2e-10
NC_003731	P9	0.667	C	Polymorphism	775	777	2	2	none		P9	P -> T	241.333	724	CCA -> ACT	CCA -> ACT	8	Substitution	Substitution	0.667	2.4e-07
NC_003731	P9	0.667	A	Polymorphism	708	708	1	1	none		P9	I -> V	224.333	673	A -> G	AUU -> GUU	4	SNP (transition)	Substitution	0.667	4e-21
NC_003728	P3	0.667	G	Polymorphism	643	643	1	1	none		P3	T -> S	206.333	619	A -> T	ACA -> TCA	6	SNP (transversion)	Substitution	0.667	3.3e-19
NC_003732	P8	0.667	T	Polymorphism	629	629	1	1	none		P8	A -> V	182.667	548	C -> T	GCU -> GTU	9	SNP (transition)	Substitution	0.667	1.6e-23
NC_003731	P9	0.667	TT	Polymorphism	609	609	1	1	none		P9	I -> V	198.333	595	A -> G	AUU -> GUU	6	SNP (transition)	Substitution	0.667	1e-21
NC_003733	P10	0.625	A	Polymorphism	570	570	1	1	none		P10	M -> I	185	555	G -> A	AUG -> AUA	6	SNP (transition)	Substitution	0.625	1.6e-23
NC_003732	P8	0.6	G	Polymorphism	555	555	1	1	none		P8	D -> N	180.333	541	G -> A	GAU -> AAU	6	SNP (transition)	Substitution	0.6	9e-32
NC_003729	P1	0.6	A	Polymorphism	553	555	2	2	none		P1	P -> S	167.333	502	CCG -> TCT	CCG -> TCT	9	Substitution	Substitution	0.6	9e-26
NC_003731	P9	0.6	GA	Polymorphism	541	542	2	1	none		P9	I -> P	163.333	490	AT -> CC	AUA -> CCA	8 -> 9	Substitution	Substitution	0.6	4.5e-25
NC_003731	P9	0.6	GAUC	Polymorphism	539	539	1	1	none		P9	K -> I	162.667	488	A -> T	AAA -> ATA	9	SNP (transversion)	Substitution	0.6	2.5e-30
NC_003737	P6	0.571	G	Polymorphism	514	514	1	1	none		P6	S -> T	166.333	499	T -> A	UCC -> ACC	8	SNP (transversion)	Substitution	0.571	1.3e-17
NC_003730	P7	0.571	C	Polymorphism	461	462	2	1	none		P7	N -> S	126.667	380	AT -> GC	AAU -> AGC	9	Substitution	Substitution	0.571	2.5e-15
NC_003737	P6	0.571	C	Polymorphism	457	457	1	1	none		P6	D -> N	125.333	376	G -> A	GAU -> AAU	10	SNP (transition)	Substitution	0.571	2.5e-15
NC_003733	P10	0.571	G	Polymorphism	451	453	2	2	none		P10	N -> D	123.333	370	AAT -> GAC	AAU -> GAC	10	Substitution	Substitution	0.571	5.3e-07
NC_003733	P10	0.571	C	Polymorphism	419	419	1	1	none		P10	N -> S	134.667	404	A -> G	AAU -> AGU	7	SNP (transition)	Substitution	0.571	4.4e-22
NC_003728	P3	0.556	A	Polymorphism	394	394	1	1	none		P3	L -> F	124.333	373	C -> T	CUU -> TUU	7	SNP (transition)	Substitution	0.556	1e-21
NC_003733	P10	0.5	A	Polymorphism	389	389	1	1	none		P10	N -> S	114.667	344	A -> G	AAU -> AGU	6	SNP (transition)	Substitution	0.5	9.5e-07
NC_003733	P10	0.5	C	Polymorphism	378	378	1	1	none		P10	I -> M	118	354	A -> G	AUA -> AUG	6	SNP (transition)	Substitution	0.5	6e-19
NC_003729	P1	0.5	C	Polymorphism	361	361	1	1	none		P1	D -> N	103.333	310	G -> A	GAU -> AAU	6	SNP (transition)	Substitution	0.5	6.3e-16
NC_003730	P7	0.5	C	Polymorphism	357	357	1	1	none		P7	F -> L	108	324	T -> G	UUU -> UUG	4	SNP (transversion)	Substitution	0.5	6e-19
NC_003737	P6	0.5	C	Polymorphism	354	357	3	2	none		P6	EN -> EH	101	303	AAAC -> GCAT	GAA,AAC -> GAG,CAT	6	Substitution	Substitution	0.5	1.9e-17
NC_003731	P9	0.5	C	Polymorphism	319	320	2	1	none		P9	A -> V	101.667	305	CA -> TG	GCA -> GTG	6	Substitution	Substitution	0.5	6e-19
NC_003737	P6	0.5	T	Polymorphism	316	316	1	1	none		P6	N -> S	100.667	302	A -> G	AAU -> AGU	6	SNP (transition)	Substitution	0.5	1.1e-09
NC_003737	P6	0.455	T	Polymorphism	308	308	1	1	none		P6	A -> V	97.6667	293	C -> T	GCU -> GTU	7	SNP (transition)	Substitution	0.455	6.3e-28
NC_003737	P6	0.429	A	Polymorphism	305	306	2	1	none		P6	E -> G	74.6667	224	AG -> GA	GAG -> GGA	8	Substitution	Substitution	0.429	4e-27
NC_003731	P9	0.429	A	Polymorphism	303	303	1	1	none		P9	E -> D	84	252	A -> C	GAA -> GAC	8	SNP (transversion)	Substitution	0.429	4e-33
NC_003728	P3	0.429	A	Polymorphism	301	301	1	1	none		P3	N -> D	73.3333	220	A -> G	AAU -> GAU	9	SNP (transition)	Substitution	0.429	4e-15
NC_003737	P6	0.429	G	Polymorphism	257	257	1	1	none		P6	S -> N	70.6667	212	G -> A	AGU -> AAU	4	SNP (transition)	Substitution	0.429	3.2e-25
NC_003728	P3	0.4	T	Polymorphism	227	227	1	1	none		P3	S -> L	68.6667	206	C -> T	UCG -> UTG	7	SNP (transition)	Substitution	0.4	1.1e-59
NC_003731	P9	0.375	A	Polymorphism	214	214	1	1	none		P9	V -> I	44.3333	133	G -> A	GUC -> AUC	19	SNP (transition)	Substitution	0.375	7.5e-08
NC_003728	P3	0.375	G	Polymorphism	195	195	1	1	none		P3	D -> E	57	171	T -> G	GAU -> GAG	3	SNP (transversion)	Substitution	0.375	9.1e-38
NC_003737	P6	0.375	C	Polymorphism	185	185	1	1	none		P6	H -> P	34.6667	104	A -> C	CAC -> CCC	14	SNP (transversion)	Substitution	0.375	2.2e-14
NC_003734	P2	0.333	T	Polymorphism	167	168	2	1	none		P2	T -> I	40.6667	122	CA -> TT	ACA -> ATT	7	Substitution	Substitution	0.333	1.5e-07
NC_003734	P2	0.333	C	Polymorphism	166	166	1	1	none		P2	P -> S	47.3333	142	C -> T	CCC -> TCC	4	SNP (transition)	Substitution	0.333	2.9e-22
NC_003728	P3	0.333	C	Polymorphism	146	146	1	1	none		P3	T -> N	31.6667	95	C -> A	ACU -> AAU	9	SNP (transversion)	Substitution	0.333	4e-21
NC_003733	P10	0.3	T	Polymorphism	143	144	2	1	none		P10	T -> I	20.6667	62	CC -> TT	ACC -> ATT	6	Substitution	Substitution	0.3	4e-21
NC_003737	P6	0.286	A	Polymorphism	137	137	1	1	none		P6	N -> T	18.6667	56	A -> C	AAC -> ACC	6	SNP (transversion)	Substitution	0.286	1.8e-17
NC_003733	P10	0.286	G	Polymorphism	110	110	1	1	none		P10	K -> R	19.6667	59	A -> G	AAA -> AGA	8	SNP (transition)	Substitution	0.286	1e-15
NC_003737	P6	0.273	C	Polymorphism	99	99	1	1	none		P6	N -> K	18	54	T -> G	AAU -> AAG	5	SNP (transversion)	Substitution	0.273	1.6e-11
NC_003731	P9	0.273	C	Polymorphism	91	91	1	1	none		P9	D -> N	15.3333	46	G -> A	GAC -> AAC	3	SNP (transition)	Substitution	0.273	2e-09
NC_003734	P2	0.25	T	Polymorphism	85	85	1	1	none		P2	N -> D	13.3333	40	A -> G	AAC -> GAC	3	SNP (transition)	Substitution	0.25	1e-09
NC_003728	P3	0.231	C	Polymorphism	76	76	1	1	none		P3	A -> S	10.3333	31	G -> T	GCU -> TCU	3	SNP (transversion)	Substitution	0.231	7.9e-11
NC_003728	P3	0.222	T	Polymorphism	62	62	1	1	none		P3	Q -> L	3.66667	11	A -> T	CAA -> CTA	5	SNP (transversion)	Substitution	0.222

## Sheet: t2
Supplementary 2b. Total mutations that were associated with codon and protein shifts across in t2 dataset.
Sequence Name	Variant Frequency	Name	Type	Minimum	Maximum	Length	# Intervals	Direction	Amino Acid Change	CDS codon number	CDS Position	Change	Codon Change	Coverage	Polymorphism Type	Protein Effect	Name	Variant Frequency	Variant P-Value (approximate)
NC_003731	86.4% -> 90.5%	CG	Polymorphism	462	463	2	1	none	PT -> PA	137	411	TA -> CG	CCU,ACU -> CCC,GCU	21 -> 22	Substitution	Substitution		86.4% -> 90.5%	7.7e-68
NC_003728	63.6% -> 70.0%	AUC	Polymorphism	3267	3269	2	2	none	V -> I	1084.33	3253	GUT -> AUC	GUU -> AUC	10 -> 11	Substitution	Substitution		63.6% -> 70.0%	4.2e-24
NC_003732	42.9% -> 50.0%	TUA	Polymorphism	1639	1641	2	2	none	V -> L	538.333	1615	GUG -> TUA	GUG -> TUA	6 -> 7	Substitution	Substitution		42.9% -> 50.0%	2.5e-09
NC_003736	41.7% -> 45.5%	CA	Polymorphism	1710	1711	2	1	none	DV -> DI	565	1695	TG -> CA	GAU,GUU -> GAC,AUU	11 -> 12	Substitution	Substitution		41.7% -> 45.5%	2.5e-15
NC_003731	21.4% -> 22.0%	ACT	Polymorphism	775	777	2	2	none	P -> T	241.333	724	CCA -> ACT	CCA -> ACT	41 -> 42	Substitution	Substitution		21.4% -> 22.0%	1.7e-25
NC_003731	18.5% -> 19.2%	GCAT	Polymorphism	354	357	3	2	none	EN -> EH	101	303	AAAC -> GCAT	GAA,AAC -> GAG,CAT	26 -> 27	Substitution	Substitution		18.5% -> 19.2%	8e-13
NC_003737	18.2% -> 21.1%	ACC	Polymorphism	1717	1719	2	2	none	A -> T	545.333	1636	GCT -> ACC	GCU -> ACC	19 -> 22	Substitution	Substitution		18.2% -> 21.1%	2.9e-11
NC_003731	17.1% -> 17.5%	GUC	Polymorphism	1033	1035	2	2	none	I -> V	327.333	982	AUT -> GUC	AUU -> GUC	40 -> 41	Substitution	Substitution		17.1% -> 17.5%	5.8e-18
NC_003731	17.1% -> 17.5%	GC	Polymorphism	779	780	2	1	none	N -> S	242.667	728	AT -> GC	AAU -> AGC	40 -> 41	Substitution	Substitution		17.1% -> 17.5%	5.6e-20
NC_003737	14.8% -> 15.4%	TG	Polymorphism	1907	1908	2	1	none	S -> L	608.667	1826	CT -> TG	UCU -> UTG	26 -> 27	Substitution	Substitution		14.8% -> 15.4%	1.8e-12
NC_003731	14.3% -> 14.6%	TCT	Polymorphism	553	555	2	2	none	P -> S	167.333	502	CCG -> TCT	CCG -> TCT	41 -> 42	Substitution	Substitution		14.3% -> 14.6%	1.3e-15
NC_003731	11.4% -> 11.9%	CC	Polymorphism	541	542	2	1	none	I -> P	163.333	490	AT -> CC	AUA -> CCA	42 -> 44	Substitution	Substitution		11.4% -> 11.9%	1.1e-13
NC_003729	1	T	Polymorphism	3712	3712	1	1	none	S -> L	1225.67	3677	C -> T	UCA -> UTA	9	SNP (transition)	Substitution	S1226L RBSDVs1gp1	1	5e-34
NC_003729	1	A	Polymorphism	3630	3630	1	1	none	A -> T	1198.33	3595	G -> A	GCA -> ACA	8	SNP (transition)	Substitution	A1199T RBSDVs1gp1	1	4e-31
NC_003734	1	G	Polymorphism	3578	3578	1	1	none	K -> R	1177.67	3533	A -> G	AAA -> AGA	14	SNP (transition)	Substitution		1	1.6e-52
NC_003729	1	TA	Polymorphism	3577	3578	2	1	none	S -> L	1180.67	3542	CG -> TA	UCG -> UTA	7	Substitution	Substitution		1	2.5e-27
NC_003735	1	T	Polymorphism	3230	3230	1	1	none	T -> I	1065.67	3197	C -> T	ACC -> ATC	8	SNP (transition)	Substitution		1	4e-31
NC_003735	1	G	Polymorphism	3067	3067	1	1	none	I -> V	1011.33	3034	A -> G	AUC -> GUC	2	SNP (transition)	Substitution		1	1e-08
NC_003728	1	G	Polymorphism	2973	2973	1	1	none	I -> V	986.333	2959	A -> G	AUA -> GUA	18	SNP (transition)	Substitution		1	2.5e-67
NC_003728	1	T	Polymorphism	2845	2845	1	1	none	S -> L	943.667	2831	C -> T	UCA -> UTA	14	SNP (transition)	Substitution		1	1e-49
NC_003736	1	A	Polymorphism	2817	2817	1	1	none	R -> H	146.667	440	G -> A	CGU -> CAU	5	SNP (transition)	Substitution		1	1e-17
NC_003728	1	TCC	Polymorphism	2742	2744	2	2	none	P -> S	909.333	2728	CCT -> TCC	CCU -> TCC	12	Substitution	Substitution		1	2.5e-40
NC_003736	1	A	Polymorphism	2724	2724	1	1	none	S -> N	115.667	347	G -> A	AGC -> AAC	8	SNP (transition)	Substitution		1	1.6e-25
NC_003728	1	A	Polymorphism	2664	2664	1	1	none	V -> I	883.333	2650	G -> A	GUC -> AUC	17	SNP (transition)	Substitution		1	6.3e-62
NC_003728	1	T	Polymorphism	2583	2583	1	1	none	H -> Y	856.333	2569	C -> T	CAU -> TAU	14	SNP (transition)	Substitution		1	1e-49
NC_003736	1	C	Polymorphism	2393	2393	1	1	none	I -> T	792.667	2378	T -> C	AUA -> ACA	13	SNP (transition)	Substitution		1	7.9e-49
NC_003736	1	C	Polymorphism	2393	2393	1	1	none	Y -> H	5.33333	16	T -> C	UAU -> CAU	13	SNP (transition)	Substitution		1	7.9e-49
NC_003737	1	T	Polymorphism	2348	2348	1	1	none	A -> V	755.667	2267	C -> T	GCU -> GTU	19	SNP (transition)	Substitution		1	5e-71
NC_003728	1	T	Polymorphism	2293	2293	1	1	none	T -> I	759.667	2279	C -> T	ACU -> ATU	21	SNP (transition)	Substitution		1	2e-78
NC_003729	1		Polymorphism	2133	2133	1	1	none		699.333	2098	(A)4 -> (A)3		2	Deletion (tandem repeat)	Frame Shift		1	1e-08
NC_003729	1	T	Polymorphism	2086	2086	1	1	none	A -> V	683.667	2051	C -> T	GCU -> GTU	6	SNP (transition)	Substitution		1	1e-21
NC_003730	1	A	Polymorphism	2062	2062	1	1	none	E -> K	293.333	880	G -> A	GAG -> AAG	12	SNP (transition)	Substitution		1	1e-42
NC_003735	1	A	Polymorphism	1847	1847	1	1	none	V -> D	604.667	1814	T -> A	GUC -> GAC	8	SNP (transversion)	Substitution		1	1.6e-29
NC_003737	1	G	Polymorphism	1831	1831	1	1	none	T -> A	583.333	1750	A -> G	ACA -> GCA	24	SNP (transition)	Substitution		1	1e-84
NC_003728	1	A	Polymorphism	1821	1821	1	1	none	V -> I	602.333	1807	G -> A	GUU -> AUU	11	SNP (transition)	Substitution		1	2.5e-40
NC_003728	1	A	Polymorphism	1731	1731	1	1	none	V -> I	572.333	1717	G -> A	GUU -> AUU	11	SNP (transition)	Substitution		1	2.5e-40
NC_003730	1	T	Polymorphism	1681	1681	1	1	none	I -> L	166.333	499	A -> T	AUA -> TUA	14	SNP (transversion)	Substitution		1	4e-51
NC_003734	1	C	Polymorphism	1594	1594	1	1	none	F -> L	516.333	1549	T -> C	UUU -> CUU	9	SNP (transition)	Substitution		1	5e-34
NC_003728	1	A	Polymorphism	1560	1560	1	1	none	V -> I	515.333	1546	G -> A	GUU -> AUU	7	SNP (transition)	Substitution		1	1.3e-26
NC_003735	1	T	Polymorphism	1478	1478	1	1	none	P -> L	481.667	1445	C -> T	CCA -> CTA	13	SNP (transition)	Substitution		1	1.6e-47
NC_003733	1	AUG	Polymorphism	1369	1371	2	2	none	L -> M	449.333	1348	CUA -> AUG	CUA -> AUG	12	Substitution	Substitution		1	4e-45
NC_003730	1	T	Polymorphism	1339	1339	1	1	none	R -> C	52.3333	157	C -> T	CGU -> TGU	8	SNP (transition)	Substitution		1	1.6e-29
NC_003733	1	A	Polymorphism	1207	1207	1	1	none	V -> I	395.333	1186	G -> A	GUU -> AUU	17	SNP (transition)	Substitution		1	6.3e-62
NC_003728	1	G	Polymorphism	1207	1207	1	1	none	K -> R	397.667	1193	A -> G	AAA -> AGA	7	SNP (transition)	Substitution		1	6.3e-26
NC_003730	1	A	Polymorphism	1198	1198	1	1	none	G -> S	5.33333	16	G -> A	GGU -> AGU	10	SNP (transition)	Substitution		1	1e-35
NC_003728	1	CC	Polymorphism	1136	1137	2	1	none	DF -> DL	374	1122	TT -> CC	GAU,UUU -> GAC,CUU	16	Substitution	Substitution		1	6.3e-60
NC_003733	1	A	Polymorphism	1117	1117	1	1	none	A -> T	365.333	1096	G -> A	GCU -> ACU	12	SNP (transition)	Substitution		1	1e-42
NC_003729	1	G	Polymorphism	1081	1081	1	1	none	E -> G	348.667	1046	A -> G	GAA -> GGA	7	SNP (transition)	Substitution		1	2.5e-27
NC_003733	1	G	Polymorphism	1013	1013	1	1	none	I -> S	330.667	992	T -> G	AUU -> AGU	9	SNP (transversion)	Substitution		1	6.3e-35
NC_003733	1	A	Polymorphism	1006	1006	1	1	none	A -> T	328.333	985	G -> A	GCU -> ACU	10	SNP (transition)	Substitution		1	1e-37
NC_003736	1	G	Polymorphism	898	898	1	1	none	R -> G	294.333	883	A -> G	AGA -> GGA	9	SNP (transition)	Substitution		1	3.2e-32
NC_003728	1	G	Polymorphism	890	890	1	1	none	I -> M	292	876	A -> G	AUA -> AUG	13	SNP (transition)	Substitution		1	7.9e-49
NC_003735	1	A	Polymorphism	890	890	1	1	none	R -> Q	285.667	857	G -> A	CGA -> CAA	5	SNP (transition)	Substitution		1	1e-19
NC_003729	1	A	Polymorphism	867	867	1	1	none	D -> N	277.333	832	G -> A	GAU -> AAU	16	SNP (transition)	Substitution		1	2.5e-58
NC_003736	1	A	Polymorphism	866	866	1	1	none	R -> H	283.667	851	G -> A	CGU -> CAU	9	SNP (transition)	Substitution		1	5e-34
NC_003728	1	G	Polymorphism	798	798	1	1	none	S -> G	261.333	784	A -> G	AGU -> GGU	9	SNP (transition)	Substitution		1	5e-34
NC_003733	1	A	Polymorphism	790	790	1	1	none	C -> S	256.333	769	T -> A	UGC -> AGC	5	SNP (transversion)	Substitution		1	1e-18
NC_003728	1	G	Polymorphism	687	687	1	1	none	I -> V	224.333	673	A -> G	AUU -> GUU	8	SNP (transition)	Substitution		1	1.6e-29
NC_003728	1	G	Polymorphism	609	609	1	1	none	I -> V	198.333	595	A -> G	AUU -> GUU	14	SNP (transition)	Substitution		1	6.3e-54
NC_003728	1	A	Polymorphism	555	555	1	1	none	D -> N	180.333	541	G -> A	GAU -> AAU	16	SNP (transition)	Substitution		1	1e-56
NC_003735	1	G	Polymorphism	357	357	1	1	none	F -> L	108	324	T -> G	UUU -> UUG	8	SNP (transversion)	Substitution		1	4e-31
NC_003728	1	G	Polymorphism	319	320	2	1	none	A -> V	101.667	305	CA -> TG	GCA -> GTG	20	Substitution	Substitution		1	1e-72
NC_003728	1	G	Polymorphism	316	316	1	1	none	N -> S	100.667	302	A -> G	AAU -> AGU	21	SNP (transition)	Substitution		1	1.6e-80
NC_003731	1	G	Polymorphism	303	303	1	1	none	E -> D	84	252	A -> C	GAA -> GAC	27	SNP (transversion)	Substitution		1	6.3e-98
NC_003733	1	GC	Polymorphism	227	227	1	1	none	S -> L	68.6667	206	C -> T	UCG -> UTG	12	SNP (transition)	Substitution		1	4e-45
NC_003731	0.952	G	Polymorphism	1388	1388	1	1	none	I -> V	76.3333	229	A -> G	AUU -> GUU	21	SNP (transition)	Substitution		0.952	2.1e-71
NC_003737	0.944	T	Polymorphism	1642	1641	0	1	none		520.333	1561	#NAME?		18	Insertion	Frame Shift		0.944	5.7e-59
NC_003737	0.944	T	Polymorphism	1640	1640	1	1	none	Q -> L	519.667	1559	A -> T	CAG -> CTG	18	SNP (transversion)	Substitution		0.944	2.3e-62
NC_003733	0.944	T	Polymorphism	394	394	1	1	none	L -> F	124.333	373	C -> T	CUU -> TUU	18	SNP (transition)	Substitution		0.944	2.9e-57
NC_003730	0.938	G	Polymorphism	2048	2048	1	1	none	Q -> R	288.667	866	A -> G	CAA -> CGA	16	SNP (transition)	Substitution		0.938	1.6e-53
NC_003728	0.929	C	Polymorphism	1378	1378	1	1	none	V -> A	454.667	1364	T -> C	GUU -> GCU	14	SNP (transition)	Substitution		0.929	2.2e-46
NC_003736	0.923	A	Polymorphism	570	570	1	1	none	M -> I	185	555	G -> A	AUG -> AUA	13	SNP (transition)	Substitution		0.923	2.1e-40
NC_003737	0.92	G	Polymorphism	1630	1630	1	1	none	N -> D	516.333	1549	A -> G	AAC -> GAC	25	SNP (transition)	Substitution		0.92	9.5e-79
NC_003732	0.917	T	Polymorphism	643	643	1	1	none	T -> S	206.333	619	A -> T	ACA -> TCA	12	SNP (transversion)	Substitution		0.917	2.4e-40
NC_003728	0.889	GCT	Polymorphism	3375	3377	2	2	none	S -> A	1120.33	3361	TCC -> GCT	UCC -> GCT	9	Substitution	Substitution		0.889	2.3e-29
NC_003731	0.881	C	Polymorphism	542	542	1	1	none	I -> T	163.667	491	T -> C	AUA -> ACA	42	SNP (transition)	Substitution		0.881	1.3e-137
NC_003735	0.857	T	Polymorphism	1353	1353	1	1	none	K -> N	440	1320	G -> T	AAG -> AAT	7	SNP (transversion)	Substitution		0.857	2.8e-20
NC_003731	0.854	T	Polymorphism	553	553	1	1	none	P -> S	167.333	502	C -> T	CCG -> TCG	41	SNP (transition)	Substitution		0.854	1e-126
NC_003735	0.846	G	Polymorphism	1570	1570	1	1	none	T -> A	512.333	1537	A -> G	ACU -> GCU	13	SNP (transition)	Substitution		0.846	2e-38
NC_003736	0.833	C	Polymorphism	2499	2499	1	1	none	M -> T	40.6667	122	T -> C	AUG -> ACG	12	SNP (transition)	Substitution		0.833	6.6e-35
NC_003736	0.833	A	Polymorphism	1262	1262	1	1	none	R -> K	415.667	1247	G -> A	AGA -> AAA	18	SNP (transition)	Substitution		0.833	2.6e-53
NC_003733	0.833	A	Polymorphism	1121	1121	1	1	none	S -> N	366.667	1100	G -> A	AGU -> AAU	12	SNP (transition)	Substitution		0.833	6.6e-33
NC_003731	0.828	T	Polymorphism	128	128	1	1	none	R -> K	25.6667	77	G -> A	AGA -> AAA	29	SNP (transition)	Substitution		0.828	4.7e-82
NC_003728	0.8	A	Polymorphism	3315	3315	1	1	none	V -> I	1100.33	3301	G -> A	GUU -> AUU	5	SNP (transition)	Substitution		0.8	7.9e-15
NC_003735	0.8	T	Polymorphism	440	440	1	1	none	A -> V	135.667	407	C -> T	GCA -> GTA	5	SNP (transition)	Substitution		0.8	2e-14
NC_003731	0.795	T	Polymorphism	947	947	1	1	none	A -> V	298.667	896	C -> T	GCU -> GTU	44	SNP (transition)	Substitution		0.795	7.1e-111
NC_003736	0.786	A	Polymorphism	2517	2517	1	1	none	R -> K	46.6667	140	G -> A	AGG -> AAG	14	SNP (transition)	Substitution		0.786	1.2e-36
NC_003737	0.786	CC	Polymorphism	1369	1370	2	1	none	Y -> P	429.333	1288	TA -> CC	UAU -> CCU	14	Substitution	Substitution		0.786	9.1e-38
NC_003737	0.773	C	Polymorphism	1636	1636	1	1	none	F -> L	518.333	1555	T -> C	UUU -> CUU	22	SNP (transition)	Substitution		0.773	3.3e-59
NC_003737	0.773		Polymorphism	1635	1635	1	1	none		518	1554	#NAME?		22	Deletion	Frame Shift		0.773	1e-50
NC_003737	0.75	AT	Polymorphism	1609	1610	2	1	none	S -> I	509.333	1528	TC -> AT	UCU -> ATU	28	Substitution	Substitution		0.75	3.7e-68
NC_003735	0.75	A	Polymorphism	1052	1052	1	1	none	S -> Y	339.667	1019	C -> A	UCU -> UAU	12	SNP (transversion)	Substitution		0.75	4.4e-28
NC_003737	0.733	A	Polymorphism	457	457	1	1	none	D -> N	125.333	376	G -> A	GAU -> AAU	15	SNP (transition)	Substitution		0.733	2.7e-38
NC_003737	0.733	GAC	Polymorphism	451	453	2	2	none	N -> D	123.333	370	AAT -> GAC	AAU -> GAC	15	Substitution	Substitution		0.733	2.7e-38
NC_003737	0.727	GAC	Polymorphism	2092	2094	2	2	none	N -> D	670.333	2011	AAT -> GAC	AAU -> GAC	22	Substitution	Substitution		0.727	1.9e-53
NC_003737	0.714	G	Polymorphism	2035	2035	1	1	none	I -> V	651.333	1954	A -> G	AUU -> GUU	21	SNP (transition)	Substitution		0.714	5.1e-55
NC_003730	0.714	A	Polymorphism	1451	1451	1	1	none	G -> E	89.6667	269	G -> A	GGA -> GAA	7	SNP (transition)	Substitution		0.714	2.1e-18
NC_003737	0.696	G	Polymorphism	1501	1501	1	1	none	S -> A	473.333	1420	T -> G	UCU -> GCU	23	SNP (transversion)	Substitution		0.696	1.5e-54
NC_003737	0.692	GC	Polymorphism	461	462	2	1	none	N -> S	126.667	380	AT -> GC	AAU -> AGC	13	Substitution	Substitution		0.692	4.5e-32
NC_003728	0.684	ACT	Polymorphism	2982	2984	2	2	none	A -> T	989.333	2968	GCG -> ACT	GCG -> ACT	19	Substitution	Substitution		0.684	8.6e-42
NC_003737	0.684	AC	Polymorphism	1844	1845	2	1	none	G -> D	587.667	1763	GT -> AC	GGU -> GAC	19	Substitution	Substitution		0.684	2.2e-44
NC_003737	0.68		Polymorphism	1801	1801	1	1	none		573.333	1720	-C		25	Deletion	Frame Shift		0.68	1.1e-45
NC_003736	0.667	A	Polymorphism	2074	2074	1	1	none	H -> N	686.333	2059	C -> A	CAC -> AAC	15	SNP (transversion)	Substitution		0.667	3e-35
NC_003729	0.667	T	Polymorphism	1338	1338	1	1	none	T -> S	434.333	1303	A -> T	ACA -> TCA	12	SNP (transversion)	Substitution		0.667	1.2e-27
NC_003729	0.667	T	Polymorphism	1338	1338	1	1	none	V -> E	74.6667	224	A -> T	GTG -> GAG	12	SNP (transversion)	Substitution		0.667	1.2e-27
NC_003736	0.667	A	Polymorphism	153	154	2	1	none	IV -> II	46	138	CG -> TA	AUC,GUU -> AUT,AUU	12	Substitution	Substitution		0.667	7.8e-27
NC_003735	0.667	G	Polymorphism	124	124	1	1	none	A -> S	30.3333	91	G -> T	GCA -> TCA	6	SNP (transversion)	Substitution		0.667	1.1e-15
NC_003737	0.647	A	Polymorphism	1457	1457	1	1	none	S -> N	458.667	1376	G -> A	AGU -> AAU	17	SNP (transition)	Substitution		0.647	3.1e-36
NC_003728	0.643	CG	Polymorphism	2578	2579	2	1	none	L -> S	854.667	2564	TA -> CG	UUA -> UCG	14	Substitution	Substitution		0.643	4e-27
NC_003730	0.636	A	Polymorphism	1891	1891	1	1	none	D -> N	236.333	709	G -> A	GAU -> AAU	11	SNP (transition)	Substitution		0.636	1.3e-20
NC_003732	0.636	G	Polymorphism	378	378	1	1	none	I -> M	118	354	A -> G	AUA -> AUG	11	SNP (transition)	Substitution		0.636	1.7e-25
NC_003736	0.625	A	Polymorphism	2168	2168	1	1	none	R -> K	717.667	2153	G -> A	AGA -> AAA	8	SNP (transition)	Substitution		0.625	5.6e-17
NC_003736	0.625	C	Polymorphism	2165	2165	1	1	none	G -> A	716.667	2150	G -> C	GGA -> GCA	8	SNP (transversion)	Substitution		0.625	1.8e-15
NC_003737	0.625	A	Polymorphism	1798	1797	0	1	none		572.333	1717	#NAME?		24	Insertion	Frame Shift		0.625	4.1e-47
NC_003735	0.625	A	Polymorphism	1618	1618	1	1	none	V -> I	528.333	1585	G -> A	GUU -> AUU	8	SNP (transition)	Substitution		0.625	1.8e-17
NC_003732	0.625	C	Polymorphism	1121	1121	1	1	none	V -> A	365.667	1097	T -> C	GUA -> GCA	8	SNP (transition)	Substitution		0.625	5.6e-18
NC_003736	0.625	T	Polymorphism	518	518	1	1	none	T -> M	167.667	503	C -> T	ACG -> ATG	8	SNP (transition)	Substitution		0.625	5.6e-18
NC_003736	0.625	A	Polymorphism	514	514	1	1	none	S -> T	166.333	499	T -> A	UCC -> ACC	8	SNP (transversion)	Substitution		0.625	1e-18
NC_003736	0.625	A	Polymorphism	221	222	2	1	none	N -> S	68.6667	206	AT -> GC	AAU -> AGC	16	Substitution	Substitution		0.625	8e-33
NC_003737	0.619	TG	Polymorphism	1104	1105	2	1	none	FI -> FV	341	1023	CA -> TG	UUC,AUU -> UUT,GUU	21	Substitution	Substitution		0.619	1.6e-43
NC_003736	0.611	G	Polymorphism	1216	1216	1	1	none	T -> A	400.333	1201	A -> G	ACU -> GCU	18	SNP (transition)	Substitution		0.611	6.3e-37
NC_003734	0.6	G	Polymorphism	2983	2983	1	1	none	S -> A	979.333	2938	T -> G	UCU -> GCU	20	SNP (transversion)	Substitution		0.6	3.2e-41
NC_003736	0.6	A	Polymorphism	1696	1696	1	1	none	A -> T	560.333	1681	G -> A	GCA -> ACA	10	SNP (transition)	Substitution		0.6	1.6e-20
NC_003730	0.6	G	Polymorphism	1261	1261	1	1	none	I -> V	26.3333	79	A -> G	AUU -> GUU	5	SNP (transition)	Substitution		0.6	1.6e-10
NC_003734	0.6	G	Polymorphism	979	979	1	1	none	I -> V	311.333	934	A -> G	AUC -> GUC	10	SNP (transition)	Substitution		0.6	1.3e-20
NC_003736	0.6	G	Polymorphism	529	529	1	1	none	I -> V	171.333	514	A -> G	AUU -> GUU	10	SNP (transition)	Substitution		0.6	1.3e-20
NC_003730	0.588	G	Polymorphism	1997	1997	1	1	none	K -> R	271.667	815	A -> G	AAA -> AGA	17	SNP (transition)	Substitution		0.588	1.9e-31
NC_003737	0.583	G	Polymorphism	1826	1826	1	1	none	Y -> C	581.667	1745	A -> G	UAC -> UGC	24	SNP (transition)	Substitution		0.583	1.5e-46
NC_003732	0.583	C	Polymorphism	640	640	1	1	none	M -> L	205.333	616	A -> C	AUG -> CUG	12	SNP (transversion)	Substitution		0.583	2e-24
NC_003732	0.571	GA	Polymorphism	1136	1137	2	1	none	L -> R	370.667	1112	TG -> GA	CUG -> CGA	7	Substitution	Substitution		0.571	8.8e-15
NC_003732	0.571	G	Polymorphism	1129	1129	1	1	none	S -> A	368.333	1105	T -> G	UCA -> GCA	7	SNP (transversion)	Substitution		0.571	3.5e-15
NC_003736	0.556	G	Polymorphism	1588	1588	1	1	none	I -> V	524.333	1573	A -> G	AUC -> GUC	9	SNP (transition)	Substitution		0.556	1.3e-17
NC_003736	0.556	A	Polymorphism	895	895	1	1	none	S -> T	293.333	880	T -> A	UCU -> ACU	9	SNP (transversion)	Substitution		0.556	1.3e-16
NC_003735	0.556	GA	Polymorphism	313	313	1	1	none	T -> A	93.3333	280	A -> G	ACU -> GCU	9	SNP (transition)	Substitution		0.556	4e-17
NC_003737	0.553	TA	Polymorphism	185	185	1	1	none	H -> P	34.6667	104	A -> C	CAC -> CCC	38	SNP (transversion)	Substitution		0.553	7.2e-66
NC_003736	0.545	A	Polymorphism	844	844	1	1	none	V -> I	276.333	829	G -> A	GUU -> AUU	11	SNP (transition)	Substitution		0.545	7.3e-21
NC_003736	0.545	T	Polymorphism	776	776	1	1	none	A -> V	253.667	761	C -> T	GCU -> GTU	11	SNP (transition)	Substitution		0.545	4.6e-19
NC_003732	0.538	TA	Polymorphism	366	367	2	1	none	PD -> PN	114	342	CG -> TA	CCC,GAU -> CCT,AAU	13	Substitution	Substitution		0.538	8.6e-25
NC_003732	0.538	C	Polymorphism	195	195	1	1	none	D -> E	57	171	T -> G	GAU -> GAG	13	SNP (transversion)	Substitution		0.538	4.3e-24
NC_003732	0.533	CUT	Polymorphism	982	984	2	2	none	I -> L	319.333	958	AUC -> CUT	AUC -> CUT	15	Substitution	Substitution		0.533	1.6e-22
NC_003732	0.533	GUT	Polymorphism	355	357	2	2	none	I -> V	110.333	331	AUC -> GUT	AUC -> GUT	15	Substitution	Substitution		0.533	1.6e-26
NC_003737	0.526	G	Polymorphism	2326	2326	1	1	none	T -> A	748.333	2245	A -> G	ACC -> GCC	19	SNP (transition)	Substitution		0.526	9.2e-34
NC_003737	0.525	G	Polymorphism	214	214	1	1	none	V -> I	44.3333	133	G -> A	GUC -> AUC	40	SNP (transition)	Substitution		0.525	3.3e-65
NC_003737	0.522	A	Polymorphism	2047	2047	1	1	none	A -> T	655.333	1966	G -> A	GCU -> ACU	23	SNP (transition)	Substitution		0.522	8.5e-38
NC_003728	0.5	A	Polymorphism	2037	2037	1	1	none	D -> N	674.333	2023	G -> A	GAU -> AAU	8	SNP (transition)	Substitution		0.5	4e-15
NC_003728	0.5	AAC	Polymorphism	2037	2039	2	2	none	D -> N	674.333	2023	GAT -> AAC	GAU -> AAC	8	Substitution	Substitution		0.5	2.8e-13
NC_003736	0.5	A	Polymorphism	1974	1974	1	1	none	D -> E	653	1959	C -> A	GAC -> GAA	24	SNP (transversion)	Substitution		0.5	1.1e-38
NC_003736	0.5	A	Polymorphism	1439	1439	1	1	none	I -> K	474.667	1424	T -> A	AUA -> AAA	4	SNP (transversion)	Substitution		0.5	6e-08
NC_003736	0.5	A	Polymorphism	1435	1435	1	1	none	Q -> K	473.333	1420	C -> A	CAG -> AAG	4	SNP (transversion)	Substitution		0.5	1.5e-07
NC_003728	0.5	G	Polymorphism	1222	1222	1	1	none	N -> S	402.667	1208	A -> G	AAU -> AGU	8	SNP (transition)	Substitution		0.5	2.8e-13
NC_003732	0.5	CA	Polymorphism	858	859	2	1	none	DL -> DI	278	834	TC -> CA	GAU,CUU -> GAC,AUU	12	Substitution	Substitution		0.5	1.5e-17
NC_003732	0.5	A	Polymorphism	568	568	1	1	none	V -> I	181.333	544	G -> A	GUU -> AUU	10	SNP (transition)	Substitution		0.5	8e-17
NC_003736	0.5	A	Polymorphism	288	288	1	1	none	H -> Q	91	273	T -> A	CAU -> CAA	10	SNP (transversion)	Substitution		0.5	8e-17
NC_003734	0.48	G	Polymorphism	389	389	1	1	none	N -> S	114.667	344	A -> G	AAU -> AGU	25	SNP (transition)	Substitution		0.48	2.1e-32
NC_003736	0.467	A	Polymorphism	718	718	1	1	none	V -> I	234.333	703	G -> A	GUU -> AUU	15	SNP (transition)	Substitution		0.467	2e-21
NC_003737	0.467	C	Polymorphism	305	306	2	1	none	E -> G	74.6667	224	AG -> GA	GAG -> GGA	15	Substitution	Substitution		0.467	4.1e-22
NC_003737	0.467	A	Polymorphism	301	301	1	1	none	N -> D	73.3333	220	A -> G	AAU -> GAU	15	SNP (transition)	Substitution		0.467	8.1e-23
NC_003732	0.455	C	Polymorphism	587	587	1	1	none	S -> T	187.667	563	G -> C	AGC -> ACC	11	SNP (transversion)	Substitution		0.455	4.6e-17
NC_003736	0.444	C	Polymorphism	2653	2653	1	1	none	I -> L	879.333	2638	A -> C	AUC -> CUC	9	SNP (transversion)	Substitution		0.444	3.2e-14
NC_003736	0.444	G	Polymorphism	2281	2281	1	1	none	I -> V	755.333	2266	A -> G	AUA -> GUA	9	SNP (transition)	Substitution		0.444	2e-13
NC_003737	0.444	C	Polymorphism	143	144	2	1	none	T -> I	20.6667	62	CC -> TT	ACC -> ATT	18	Substitution	Substitution		0.444	1.7e-22
NC_003737	0.444	A	Polymorphism	137	137	1	1	none	N -> T	18.6667	56	A -> C	AAC -> ACC	18	SNP (transversion)	Substitution		0.444	1.1e-21
NC_003732	0.429	T	Polymorphism	1651	1651	1	1	none	A -> S	542.333	1627	G -> T	GCU -> TCU	7	SNP (transversion)	Substitution		0.429	3.5e-08
NC_003734	0.429	T	Polymorphism	676	676	1	1	none	P -> S	210.333	631	C -> T	CCU -> TCU	14	SNP (transition)	Substitution		0.429	7.5e-19
NC_003736	0.429	G	Polymorphism	355	355	1	1	none	I -> V	113.333	340	A -> G	AUA -> GUA	14	SNP (transition)	Substitution		0.429	1.2e-20
NC_003736	0.429	A	Polymorphism	348	349	2	1	none	VI -> VL	111	333	TA -> CT	GUU,AUA -> GUC,TUA	14	Substitution	Substitution		0.429	1.9e-19
NC_003732	0.429	TG	Polymorphism	326	326	1	1	none	S -> N	100.667	302	G -> A	AGU -> AAU	14	SNP (transition)	Substitution		0.429	7.5e-19
NC_003736	0.4	ACC	Polymorphism	1696	1698	2	2	none	A -> T	560.333	1681	GCA -> ACC	GCA -> ACC	10	Substitution	Substitution		0.4	3.3e-13
NC_003736	0.4	T	Polymorphism	1687	1687	1	1	none	L -> F	557.333	1672	C -> T	CUU -> TUU	10	SNP (transition)	Substitution		0.4	3.3e-13
NC_003736	0.4	CUA	Polymorphism	1132	1134	2	2	none	F -> L	372.333	1117	TUC -> CUA	UUC -> CUA	10	Substitution	Substitution		0.4	3.3e-09
NC_003729	0.385	C	Polymorphism	832	832	1	1	none	L -> S	265.667	797	T -> C	UUA -> UCA	13	SNP (transition)	Substitution		0.385	1.3e-17
NC_003736	0.375	T	Polymorphism	2200	2200	1	1	none	A -> S	728.333	2185	G -> T	GCC -> TCC	8	SNP (transversion)	Substitution		0.375	8.9e-10
NC_003735	0.375	C	Polymorphism	1952	1952	1	1	none	I -> T	639.667	1919	T -> C	AUU -> ACU	8	SNP (transition)	Substitution		0.375	2.2e-10
NC_003736	0.375	ACA	Polymorphism	514	516	2	2	none	S -> T	166.333	499	TCC -> ACA	UCC -> ACA	8	Substitution	Substitution		0.375	1.8e-09
NC_003730	0.364	A	Polymorphism	1834	1834	1	1	none	V -> I	217.333	652	G -> A	GUU -> AUU	11	SNP (transition)	Substitution		0.364	1.3e-10
NC_003736	0.364	C	Polymorphism	1812	1812	1	1	none	E -> D	599	1797	A -> C	GAA -> GAC	11	SNP (transversion)	Substitution		0.364	1.3e-12
NC_003728	0.357	C	Polymorphism	2578	2578	1	1	none	L -> S	854.667	2564	T -> C	UUA -> UCA	14	SNP (transition)	Substitution		0.357	3.2e-18
NC_003735	0.333	T	Polymorphism	2470	2470	1	1	none	L -> F	812.333	2437	C -> T	CUU -> TUU	9	SNP (transition)	Substitution		0.333	6.7e-10
NC_003736	0.333	CT	Polymorphism	2204	2205	2	1	none	I -> T	729.667	2189	TA -> CT	AUA -> ACT	9	Substitution	Substitution		0.333	6.7e-10
NC_003732	0.333	A	Polymorphism	1514	1514	1	1	none	S -> N	496.667	1490	G -> A	AGU -> AAU	9	SNP (transition)	Substitution		0.333	8.4e-08
NC_003736	0.333	A	Polymorphism	1464	1464	1	1	none	N -> K	483	1449	T -> A	AAU -> AAA	6	SNP (transversion)	Substitution		0.333	3.8e-07
NC_003729	0.333	C	Polymorphism	1459	1459	1	1	none	I -> T	474.667	1424	T -> C	AUU -> ACU	9	SNP (transition)	Substitution		0.333	3.3e-10
NC_003729	0.333	CAC	Polymorphism	1457	1459	2	2	none	I -> V	34.3333	103	TAT -> CAC	ATA -> GTG	9	Substitution	Substitution		0.333	6.7e-10
NC_003728	0.333	G	Polymorphism	1186	1186	1	1	none	T -> R	390.667	1172	C -> G	ACA -> AGA	6	SNP (transversion)	Substitution		0.333	1.5e-07
NC_003729	0.333	G	Polymorphism	373	373	1	1	none	Q -> R	112.667	338	A -> G	CAA -> CGA	9	SNP (transition)	Substitution		0.333	1.7e-10
NC_003734	0.316	TT	Polymorphism	2829	2830	2	1	none	DP -> DS	928	2784	CC -> TT	GAC,CCA -> GAT,TCA	19	Substitution	Substitution		0.316	4.3e-19
NC_003737	0.316	A	Polymorphism	1844	1844	1	1	none	G -> D	587.667	1763	G -> A	GGU -> GAU	19	SNP (transition)	Substitution		0.316	2.5e-22
NC_003737	0.296	T	Polymorphism	629	629	1	1	none	A -> V	182.667	548	C -> T	GCU -> GTU	27	SNP (transition)	Substitution		0.296	8.8e-21
NC_003729	0.286	C	Polymorphism	1480	1480	1	1	none	V -> A	481.667	1445	T -> C	GUA -> GCA	7	SNP (transition)	Substitution		0.286	5.3e-07
NC_003729	0.286	C	Polymorphism	1480	1480	1	1	none	T -> A	27.3333	82	T -> C	ACA -> GCA	7	SNP (transition)	Substitution		0.286	5.3e-07
NC_003737	0.28	T	Polymorphism	2135	2135	1	1	none	A -> V	684.667	2054	C -> T	GCC -> GTC	25	SNP (transition)	Substitution		0.28	6e-21
NC_003737	0.269	C	Polymorphism	2107	2107	1	1	none	F -> L	675.333	2026	T -> C	UUU -> CUU	26	SNP (transition)	Substitution		0.269	1.6e-21
NC_003730	0.267	C	Polymorphism	1645	1645	1	1	none	I -> L	154.333	463	A -> C	AUU -> CUU	15	SNP (transversion)	Substitution		0.267	8.6e-11
NC_003734	0.259	T	Polymorphism	257	257	1	1	none	S -> N	70.6667	212	G -> A	AGU -> AAU	27	SNP (transition)	Substitution		0.259	5.6e-20
NC_003735	0.25	G	Polymorphism	3157	3157	1	1	none	I -> V	1041.33	3124	A -> G	AUU -> GUU	8	SNP (transition)	Substitution		0.25	2.8e-07
NC_003736	0.25	G	Polymorphism	1207	1207	1	1	none	K -> E	397.333	1192	A -> G	AAG -> GAG	16	SNP (transition)	Substitution		0.25	2.9e-12
NC_003736	0.25	A	Polymorphism	1204	1204	1	1	none	D -> N	396.333	1189	G -> A	GAU -> AAU	16	SNP (transition)	Substitution		0.25	1.1e-10
NC_003731	0.25	GA	Polymorphism	786	787	2	1	none	EV -> EI	245	735	AG -> GA	GAA,GUU -> GAG,AUU	40	Substitution	Substitution		0.25	8.4e-30
NC_003733	0.25	G	Polymorphism	638	638	1	1	none	K -> R	205.667	617	A -> G	AAA -> AGA	16	SNP (transition)	Substitution		0.25	7.2e-12
NC_003737	0.238	GUG	Polymorphism	2035	2037	2	2	none	I -> V	651.333	1954	AUT -> GUG	AUU -> GUG	21	Substitution	Substitution		0.238	6.4e-15
NC_003730	0.235	CG	Polymorphism	711	712	2	1	none	K -> R	223.333	670	AA -> CG	AAA -> CGA	17	Substitution	Substitution		0.235	3.7e-08
NC_003729	0.231	T	Polymorphism	4006	4006	1	1	none	Y -> F	1323.67	3971	A -> T	UAU -> UTU	13	SNP (transversion)	Substitution	Y1324F RBSDVs1gp1	0.231	2.3e-09
NC_003733	0.222	TCA	Polymorphism	1237	1239	2	2	none	T -> S	405.333	1216	ACG -> TCA	ACG -> TCA	18	Substitution	Substitution		0.222	1.2e-11
NC_003729	0.222	G	Polymorphism	1047	1047	1	1	none	I -> V	337.333	1012	A -> G	AUU -> GUU	9	SNP (transition)	Substitution		0.222	3.6e-07
NC_003737	0.214	C	Polymorphism	1370	1370	1	1	none	Y -> S	429.667	1289	A -> C	UAU -> UCU	14	SNP (transversion)	Substitution		0.214	1.6e-11
NC_003729	0.214	T	Polymorphism	1262	1262	1	1	none	D -> E	100	300	A -> T	GAT -> GAA	14	SNP (transversion)	Substitution		0.214	9.1e-08
NC_003730	0.214	C	Polymorphism	1116	1116	1	1	none	S -> P	358.333	1075	T -> C	UCU -> CCU	14	SNP (transition)	Substitution		0.214	2.9e-09
NC_003737	0.208	C	Polymorphism	2060	2060	1	1	none	N -> T	659.667	1979	A -> C	AAU -> ACU	24	SNP (transversion)	Substitution		0.208	4.2e-14
NC_003730	0.2	G	Polymorphism	1667	1667	1	1	none	N -> S	161.667	485	A -> G	AAC -> AGC	15	SNP (transition)	Substitution		0.2	1.8e-09
NC_003736	0.2	G	Polymorphism	1198	1198	1	1	none	N -> D	394.333	1183	A -> G	AAU -> GAU	15	SNP (transition)	Substitution		0.2	9.1e-10
NC_003736	0.2	T	Polymorphism	1190	1190	1	1	none	T -> M	391.667	1175	C -> T	ACG -> ATG	15	SNP (transition)	Substitution		0.2	9.1e-10
NC_003730	0.2	A	Polymorphism	1081	1081	1	1	none	S -> N	346.667	1040	G -> A	AGC -> AAC	20	SNP (transition)	Substitution		0.2	1.9e-11
NC_003737	0.194	C	Polymorphism	1559	1559	1	1	none	N -> T	492.667	1478	A -> C	AAU -> ACU	31	SNP (transversion)	Substitution		0.194	4.6e-17
NC_003737	0.182	T	Polymorphism	2048	2048	1	1	none	A -> V	655.667	1967	C -> T	GCU -> GTU	22	SNP (transition)	Substitution		0.182	2.9e-11
NC_003729	0.182	T	Polymorphism	1559	1559	1	1	none	M -> I	1	3	C -> T	ATG -> ATA	11	SNP (transition)	Start Codon Loss		0.182	5.5e-07
NC_003731	0.182		Polymorphism	110	110	1	1	none	K -> R	19.6667	59	A -> G	AAA -> AGA	33	SNP (transition)	Substitution		0.182	1.1e-15
NC_003731	0.178	C	Polymorphism	949	949	1	1	none	S -> P	299.333	898	T -> C	UCC -> CCC	45	SNP (transition)	Substitution		0.178	3.4e-21
NC_003737	0.176	A	Polymorphism	1034	1034	1	1	none	S -> N	317.667	953	G -> A	AGU -> AAU	17	SNP (transition)	Substitution		0.176	2.7e-09
NC_003731	0.175		Polymorphism	424	424	1	1	none		124.333	373	-C		40	Deletion	Frame Shift		0.175	9e-14
NC_003731	0.175	T	Polymorphism	421	420	0	1	none		123.333	370	#NAME?		40	Insertion	Frame Shift		0.175	5.8e-18
NC_003731	0.171	G	Polymorphism	934	934	1	1	none	T -> A	294.333	883	A -> G	ACC -> GCC	41	SNP (transition)	Substitution		0.171	3.5e-17
NC_003737	0.167	T	Polymorphism	2252	2252	1	1	none	A -> V	723.667	2171	C -> T	GCA -> GTA	12	SNP (transition)	Substitution		0.167	6.6e-07
NC_003736	0.167	C	Polymorphism	2011	2011	1	1	none	I -> L	665.333	1996	A -> C	AUU -> CUU	18	SNP (transversion)	Substitution		0.167	5.1e-08
NC_003731	0.161	A	Polymorphism	361	361	1	1	none	D -> N	103.333	310	G -> A	GAU -> AAU	31	SNP (transition)	Substitution		0.161	1.7e-13
NC_003731	0.154	TT	Polymorphism	146	146	1	1	none	T -> N	31.6667	95	C -> A	ACU -> AAU	39	SNP (transversion)	Substitution		0.154	8.1e-16
NC_003737	0.15	A	Polymorphism	2020	2020	1	1	none	D -> N	646.333	1939	G -> A	GAU -> AAU	20	SNP (transition)	Substitution		0.15	1.1e-09
NC_003731	0.15	G	Polymorphism	1286	1286	1	1	none	N -> D	42.3333	127	A -> G	AAU -> GAU	20	SNP (transition)	Substitution		0.15	2.3e-09
NC_003737	0.125	GUG	Polymorphism	1825	1826	1	2	none		581.333	1744	UA -> GUG		24	Insertion	Frame Shift		0.125	6.4e-08
NC_003731	0.115	T	Polymorphism	460	460	1	1	none	P -> S	136.333	409	C -> T	CCU -> TCU	26	SNP (transition)	Substitution		0.115	8.2e-08
NC_003731	0.093	AGT	Polymorphism	537	539	3	1	none	KK -> KV	162	486	GAA -> AGT	AAG,AAA -> AAA,GTA	43	Substitution	Substitution		0.093	3.1e-11

## Sheet: D1
Supplementary 2c. Total mutations that were associated with codon and protein shifts across in D1 dataset.
Sequence Name	Variant Frequency	Name	Type	Minimum	Maximum	Length	Direction	Amino Acid Change	CDS Position	CDS Codon Number	Change	Codon Change	Coverage	Polymorphism Type	Protein Effect	Variant Frequency	Variant P-Value (approximate)
NC_003728	1	C	Polymorphism	2578	2578	1	none	L -> S	2564	854.667	T -> C	UUA -> UCA	3	SNP (transition)	Substitution	1	7.9e-12
NC_003730	1	T	Polymorphism	1681	1681	1	none	I -> L	499	166.333	A -> T	AUA -> TUA	6	SNP (transversion)	Substitution	1	6.3e-20
NC_003737	1	T	Polymorphism	1617	1617	1	none	E -> D	1536	512	A -> T	GAA -> GAT	2	SNP (transversion)	Substitution	1	1e-07
NC_003737	1	G	Polymorphism	1612	1612	1	none	N -> D	1531	510.333	A -> G	AAU -> GAU	2	SNP (transition)	Substitution	1	1e-07
NC_003737	1	A	Polymorphism	1609	1609	1	none	S -> T	1528	509.333	T -> A	UCU -> ACU	2	SNP (transversion)	Substitution	1	4e-08
NC_003730	1	T	Polymorphism	1339	1339	1	none	R -> C	157	52.3333	C -> T	CGU -> TGU	2	SNP (transition)	Substitution	1	1.6e-07
NC_003737	1	A	Polymorphism	574	574	1	none	D -> N	493	164.333	G -> A	GAU -> AAU	3	SNP (transition)	Substitution	1	5e-10
NC_003737	1	A	Polymorphism	574	574	1	none	D -> N	493	164.333	G -> A	GAU -> AAU	3	SNP (transition)	Substitution	1	5e-10
NC_003733	1	T	Polymorphism	394	394	1	none	L -> F	373	124.333	C -> T	CUU -> TUU	3	SNP (transition)	Substitution	1	5e-10
NC_003729	1	G	Polymorphism	391	391	1	none	N -> S	356	118.667	A -> G	AAC -> AGC	5	SNP (transition)	Substitution	1	1e-17
NC_003729	1	G	Polymorphism	256	256	1	none	Q -> R	221	73.6667	A -> G	CAA -> CGA	6	SNP (transition)	Substitution	1	1e-21
NC_003737	0.138	A	Polymorphism	205	204	0	none		124	41.3333	#NAME?		29	Insertion	Frame Shift	0.138	9.4e-11
NC_003737	0.111		Polymorphism	71	72	2	none			0	(AA)3 -> (AA)2		45	Deletion (tandem repeat)		0.111	1.2e-08
NC_003734	0.029	A	Polymorphism	66	65	0	none		21	7	(A)6 -> (A)7		240	Insertion (tandem repeat)	Frame Shift	0.029	5e-13

## Sheet: D2-1
Supplementary 2d. Total mutations that were associated with codon and protein shifts across in D2-1 dataset.
Sequence Name	Variant Frequency	Name	Type	Minimum	Maximum	Length	# Intervals	Direction	Amino Acid Change	CDS Position	CDS Codon Number	Change	Codon Change	Coverage	Polymorphism Type	Protein Effect	Variant Frequency	Variant P-Value (approximate)
NC_003735	1	T	Polymorphism	3347	3347	1	1	none	H -> L	3314	1104.67	A -> T	CAU -> CTU	2	SNP (transversion)	Substitution	1	1.6e-08
NC_003735	1	T	Polymorphism	3230	3230	1	1	none	T -> I	3197	1065.67	C -> T	ACC -> ATC	3	SNP (transition)	Substitution	1	2e-09
NC_003729	1	C	Polymorphism	3185	3185	1	1	none	K -> N	3150	1050	A -> C	AAA -> AAC	2	SNP (transversion)	Substitution	1	2.5e-07
NC_003728	1	T	Polymorphism	2845	2845	1	1	none	S -> L	2831	943.667	C -> T	UCA -> UTA	4	SNP (transition)	Substitution	1	6.3e-14
NC_003736	1	A	Polymorphism	2817	2817	1	1	none	R -> H	440	146.667	G -> A	CGU -> CAU	2	SNP (transition)	Substitution	1	4e-07
NC_003729	1	T	Polymorphism	2390	2390	1	1	none	K -> N	2355	785	A -> T	AAA -> AAT	2	SNP (transversion)	Substitution	1	6.3e-08
NC_003737	1	T	Polymorphism	2348	2348	1	1	none	A -> V	2267	755.667	C -> T	GCU -> GTU	4	SNP (transition)	Substitution	1	4e-15
NC_003737	1	G	Polymorphism	2326	2326	1	1	none	T -> A	2245	748.333	A -> G	ACC -> GCC	4	SNP (transition)	Substitution	1	4e-15
NC_003737	1	G	Polymorphism	2035	2035	1	1	none	I -> V	1954	651.333	A -> G	AUU -> GUU	2	SNP (transition)	Substitution	1	6.3e-07
NC_003728	1	A	Polymorphism	1821	1821	1	1	none	V -> I	1807	602.333	G -> A	GUU -> AUU	4	SNP (transition)	Substitution	1	1.6e-15
NC_003728	1	A	Polymorphism	1731	1731	1	1	none	V -> I	1717	572.333	G -> A	GUU -> AUU	2	SNP (transition)	Substitution	1	1e-07
NC_003737	1	AT	Polymorphism	1609	1610	2	1	none	S -> I	1528	509.333	TC -> AT	UCU -> ATU	3	Substitution	Substitution	1	1e-09
NC_003737	1	G	Polymorphism	1501	1501	1	1	none	S -> A	1420	473.333	T -> G	UCU -> GCU	2	SNP (transversion)	Substitution	1	4e-08
NC_003735	1	T	Polymorphism	1478	1478	1	1	none	P -> L	1445	481.667	C -> T	CCA -> CTA	2	SNP (transition)	Substitution	1	1e-07
NC_003728	1	C	Polymorphism	1378	1378	1	1	none	V -> A	1364	454.667	T -> C	GUU -> GCU	2	SNP (transition)	Substitution	1	6.3e-07
NC_003731	1	CAGT	Polymorphism	1050	1053	3	2	none	DC -> DS	999	333	TTGC -> CAGT	GAU,UGC -> GAC,AGT	2	Substitution	Substitution	1	1e-07
NC_003733	1	G	Polymorphism	1013	1013	1	1	none	I -> S	992	330.667	T -> G	AUU -> AGU	2	SNP (transversion)	Substitution	1	4e-07
NC_003733	1	A	Polymorphism	790	790	1	1	none	C -> S	769	256.333	T -> A	UGC -> AGC	3	SNP (transversion)	Substitution	1	7.9e-12
NC_003731	1	GA	Polymorphism	786	787	2	1	none	EV -> EI	735	245	AG -> GA	GAA,GUU -> GAG,AUU	4	Substitution	Substitution	1	1e-10
NC_003731	1	G	Polymorphism	779	779	1	1	none	N -> S	728	242.667	A -> G	AAU -> AGU	3	SNP (transition)	Substitution	1	1.6e-08
NC_003731	1	ACT	Polymorphism	775	777	2	2	none	P -> T	724	241.333	CCA -> ACT	CCA -> ACT	3	Substitution	Substitution	1	7.9e-09
NC_003732	1	T	Polymorphism	643	643	1	1	none	T -> S	619	206.333	A -> T	ACA -> TCA	8	SNP (transversion)	Substitution	1	6.3e-32
NC_003731	1	A	Polymorphism	469	469	1	1	none	P -> T	418	139.333	C -> A	CCA -> ACA	3	SNP (transversion)	Substitution	1	2e-09
NC_003731	1	C	Polymorphism	463	463	1	1	none	T -> P	412	137.333	A -> C	ACU -> CCU	3	SNP (transversion)	Substitution	1	3.2e-11
NC_003737	1	GC	Polymorphism	461	462	2	1	none	N -> S	380	126.667	AT -> GC	AAU -> AGC	2	Substitution	Substitution	1	4e-07
NC_003731	1	T	Polymorphism	460	460	1	1	none	P -> S	409	136.333	C -> T	CCU -> TCU	3	SNP (transition)	Substitution	1	1e-09
NC_003737	1	A	Polymorphism	457	457	1	1	none	D -> N	376	125.333	G -> A	GAU -> AAU	2	SNP (transition)	Substitution	1	4e-07
NC_003731	1	T	Polymorphism	425	424	0	1	none		374	124.667	#NAME?		6	Insertion	Frame Shift	1	6.3e-20
NC_003731	1	UC	Polymorphism	421	423	2	2	none		370	123.333	CUT -> UC		6	Deletion	Frame Shift	1	1e-12
NC_003733	1	T	Polymorphism	394	394	1	1	none	L -> F	373	124.333	C -> T	CUU -> TUU	3	SNP (transition)	Substitution	1	6.3e-11
NC_003734	1	G	Polymorphism	389	389	1	1	none	N -> S	344	114.667	A -> G	AAU -> AGU	3	SNP (transition)	Substitution	1	2.5e-10
NC_003731	1	A	Polymorphism	361	361	1	1	none	D -> N	310	103.333	G -> A	GAU -> AAU	4	SNP (transition)	Substitution	1	1e-14
NC_003731	1	CAT	Polymorphism	355	357	2	2	none	N -> H	304	101.333	AAC -> CAT	AAC -> CAT	4	Substitution	Substitution	1	2.5e-12
NC_003728	1	TG	Polymorphism	319	320	2	1	none	A -> V	305	101.667	CA -> TG	GCA -> GTG	5	Substitution	Substitution	1	1e-14
NC_003728	1	G	Polymorphism	316	316	1	1	none	N -> S	302	100.667	A -> G	AAU -> AGU	5	SNP (transition)	Substitution	1	1e-14
NC_003737	1	GA	Polymorphism	305	306	2	1	none	E -> G	224	74.6667	AG -> GA	GAG -> GGA	5	Substitution	Substitution	1	3.2e-15
NC_003731	1	T	Polymorphism	303	303	1	1	none	E -> D	252	84	A -> T	GAA -> GAT	3	SNP (transversion)	Substitution	1	3.2e-08
NC_003737	1	G	Polymorphism	301	301	1	1	none	N -> D	220	73.3333	A -> G	AAU -> GAU	7	SNP (transition)	Substitution	1	5e-21
NC_003733	1	T	Polymorphism	227	227	1	1	none	S -> L	206	68.6667	C -> T	UCG -> UTG	5	SNP (transition)	Substitution	1	3.2e-14
NC_003737	1	A	Polymorphism	214	214	1	1	none	V -> I	133	44.3333	G -> A	GUC -> AUC	41	SNP (transition)	Substitution	1	1.6e-115
NC_003732	1	G	Polymorphism	195	195	1	1	none	D -> E	171	57	T -> G	GAU -> GAG	11	SNP (transversion)	Substitution	1	6.3e-36
NC_003729	1	G	Polymorphism	186	186	1	1	none	T -> A	151	50.3333	A -> G	ACU -> GCU	18	SNP (transition)	Substitution	1	2.5e-49
NC_003729	1	TC	Polymorphism	166	167	2	1	none	T -> I	131	43.6667	CT -> TC	ACU -> ATC	16	Substitution	Substitution	1	6.3e-52
NC_003732	1	T	Polymorphism	166	166	1	1	none	P -> S	142	47.3333	C -> T	CCC -> TCC	16	SNP (transition)	Substitution	1	1.6e-45
NC_003729	1	T	Polymorphism	160	160	1	1	none	E -> V	125	41.6667	A -> T	GAA -> GTA	16	SNP (transversion)	Substitution	1	2.5e-42
NC_003731	1	A	Polymorphism	146	146	1	1	none	T -> N	95	31.6667	C -> A	ACU -> AAU	5	SNP (transversion)	Substitution	1	1e-14
NC_003729	1	A	Polymorphism	115	115	1	1	none	R -> K	80	26.6667	G -> A	AGA -> AAA	19	SNP (transition)	Substitution	1	1.6e-61
NC_003731	1	G	Polymorphism	110	110	1	1	none	K -> R	59	19.6667	A -> G	AAA -> AGA	6	SNP (transition)	Substitution	1	4e-18
NC_003729	0.941	CCG	Polymorphism	171	173	2	2	none	S -> P	136	45.3333	TCA -> CCG	UCA -> CCG	17	Substitution	Substitution	0.941	1.6e-45
NC_003729	0.938	GT	Polymorphism	157	158	2	1	none	N -> S	122	40.6667	AC -> GT	AAC -> AGT	16	Substitution	Substitution	0.938	5.1e-43
NC_003732	0.889	A	Polymorphism	568	568	1	1	none	V -> I	544	181.333	G -> A	GUU -> AUU	9	SNP (transition)	Substitution	0.889	1.4e-28
NC_003729	0.875	AG	Polymorphism	219	220	2	1	none	Q -> R	184	61.3333	CA -> AG	CAA -> AGA	8	Substitution	Substitution	0.875	5e-18
NC_003734	0.867	A	Polymorphism	257	257	1	1	none	S -> N	212	70.6667	G -> A	AGU -> AAU	15	SNP (transition)	Substitution	0.867	1e-37
NC_003734	0.867	T	Polymorphism	255	255	1	1	none	Q -> H	210	70	G -> T	CAG -> CAT	15	SNP (transversion)	Substitution	0.867	4.2e-35
NC_003729	0.857	GCT	Polymorphism	231	233	2	2	none	S -> A	196	65.3333	TCG -> GCT	UCG -> GCT	7	Substitution	Substitution	0.857	2.8e-17
NC_003729	0.75	G	Polymorphism	312	312	1	1	none	L -> V	277	92.3333	T -> G	UUA -> GUA	4	SNP (transversion)	Substitution	0.75	1.3e-10
NC_003729	0.75	A	Polymorphism	241	241	1	1	none	C -> Y	206	68.6667	G -> A	UGU -> UAU	4	SNP (transition)	Substitution	0.75	3.2e-11
NC_003731	0.667	A	Polymorphism	478	478	1	1	none	E -> K	427	142.333	G -> A	GAG -> AAG	3	SNP (transition)	Substitution	0.667	7.5e-07
NC_003730	0.6	T	Polymorphism	967	966	0	1	none		926	308.667	#NAME?		5	Insertion	Frame Shift	0.6	6.3e-10
NC_003730	0.6	T	Polymorphism	963	963	1	1	none	V -> L	922	307.333	G -> T	GUA -> TUA	5	SNP (transversion)	Substitution	0.6	7.9e-11
NC_003730	0.6	A	Polymorphism	962	961	0	1	none		921	307	#NAME?		5	Insertion	Frame Shift	0.6	7.9e-11
NC_003730	0.5	T	Polymorphism	959	958	0	1	none		918	306	#NAME?		6	Insertion	Frame Shift	0.5	4e-11
NC_003730	0.429	CAGA	Polymorphism	954	956	>2	2	none		913	304.333	TAC -> CAGA		7	Insertion	Frame Shift	0.429	1.4e-10
NC_003730	0.375	G	Polymorphism	949	949	1	1	none	K -> R	908	302.667	A -> G	AAA -> AGA	8	SNP (transition)	Substitution	0.375	5.6e-11
NC_003730	0.375	C	Polymorphism	946	946	1	1	none	I -> T	905	301.667	T -> C	AUU -> ACU	8	SNP (transition)	Substitution	0.375	5.6e-11
NC_003730	0.375	A	Polymorphism	942	942	1	1	none	L -> M	901	300.333	T -> A	UUG -> AUG	8	SNP (transversion)	Substitution	0.375	5.6e-11
NC_003730	0.333	A	Polymorphism	937	937	1	1	none	I -> N	896	298.667	T -> A	AUC -> AAC	9	SNP (transversion)	Substitution	0.333	1.7e-10
NC_003730	0.333	A	Polymorphism	933	933	1	1	none	V -> I	892	297.333	G -> A	GUC -> AUC	9	SNP (transition)	Substitution	0.333	8.4e-11
NC_003730	0.333		Polymorphism	930	930	1	1	none		889	296.333	-C		9	Deletion	Frame Shift	0.333	8.4e-11
NC_003737	0.061	A	Polymorphism	71	70	0	1	none			0	(A)6 -> (A)7		164	Insertion (tandem repeat)		0.061	2.8e-19
NC_003734	0.033	A	Polymorphism	65	65	1	1	none	R -> Q	20	6.66667	G -> A	CGA -> CAA	150	SNP (transition)	Substitution	0.033	5.7e-10
NC_003737	0.032	A	Polymorphism	115	114	0	1	none		34	11.3333	(A)6 -> (A)7		278	Insertion (tandem repeat)	Frame Shift	0.032	7.4e-09

## Sheet: D2-2
Supplementary 2e. Total mutations that were associated with codon and protein shifts across in D2-2 dataset.
Sequence Name	Variant Frequency	Name	Type	Minimum	Maximum	Length	# Intervals	Direction	Amino Acid Change	CDS Codon Number	CDS Position	Change	Codon Change	Coverage	Polymorphism Type	Protein Effect	Variant Frequency	Variant P-Value (approximate)
NC_003731	99.3% -> 99.5%	ACT	Polymorphism	775	777	2	2	none	P -> T	241.333	724	CCA -> ACT	CCA -> ACT	423 -> 424	Substitution	Substitution	99.3% -> 99.5%	0
NC_003728	99.2% -> 99.8%	TG	Polymorphism	319	320	2	1	none	A -> V	101.667	305	CA -> TG	GCA -> GTG	498 -> 501	Substitution	Substitution	99.2% -> 99.8%	0
NC_003731	99.2% -> 99.6%	UC	Polymorphism	421	423	2	2	none		123.333	370	CUT -> UC		778 -> 781	Deletion	Frame Shift	99.2% -> 99.6%	0
NC_003729	99.2% -> 99.3%	GT	Polymorphism	157	158	2	1	none	N -> S	40.6667	122	AC -> GT	AAC -> AGT	1444 -> 1445	Substitution	Substitution	99.2% -> 99.3%	0
NC_003732	97.7% -> 100.0%	GG	Polymorphism	1128	1129	2	1	none	LS -> LA	368	1104	AT -> GG	UUA,UCA -> UUG,GCA	84 -> 86	Substitution	Substitution	97.7% -> 100.0%	0
NC_003731	96.1% -> 99.3%	GAG	Polymorphism	1286	1288	2	2	none	N -> E	42.3333	127	AAT -> GAG	AAU -> GAG	148 -> 153	Substitution	Substitution	96.1% -> 99.3%	7.9e-10
NC_003737	3.8% -> 4.1%	GT	Polymorphism	2326	2327	2	1	none	T -> V	748.333	2245	AC -> GT	ACC -> GTC	123 -> 132	Substitution	Substitution	3.8% -> 4.1%	1.2e-30
NC_003728	2.2% -> 2.3%	CC	Polymorphism	583	584	2	1	none	L -> P	189.667	569	TT -> CC	CUU -> CCC	266 -> 274	Substitution	Substitution	2.2% -> 2.3%	0
NC_003729	1	A	Polymorphism	3787	3787	1	1	none	R -> H	1250.67	3752	G -> A	CGU -> CAU	66	SNP (transition)	Substitution	1	1e-231
NC_003729	1	A	Polymorphism	3630	3630	1	1	none	A -> T	1198.33	3595	G -> A	GCA -> ACA	41	SNP (transition)	Substitution	1	1.1e-15
NC_003729	1	TA	Polymorphism	3577	3578	2	1	none	S -> L	1180.67	3542	CG -> TA	UCG -> UTA	93	Substitution	Substitution	1	0
NC_003729	1	A	Polymorphism	3456	3456	1	1	none	L -> I	1140.33	3421	T -> A	UUA -> AUA	70	SNP (transversion)	Substitution	1	0
NC_003728	1	GCT	Polymorphism	3375	3377	2	2	none	S -> A	1120.33	3361	TCC -> GCT	UCC -> GCT	142	Substitution	Substitution	1	0
NC_003728	1	A	Polymorphism	3315	3315	1	1	none	V -> I	1100.33	3301	G -> A	GUU -> AUU	119	SNP (transition)	Substitution	1	0
NC_003735	1	T	Polymorphism	3230	3230	1	1	none	T -> I	1065.67	3197	C -> T	ACC -> ATC	81	SNP (transition)	Substitution	1	0
NC_003729	1	C	Polymorphism	3185	3185	1	1	none	K -> N	1050	3150	A -> C	AAA -> AAC	84	SNP (transversion)	Substitution	1	2.5e-286
NC_003729	1	GGC	Polymorphism	3177	3179	2	2	none	S -> G	1047.33	3142	AGT -> GGC	AGU -> GGC	84	Substitution	Substitution	1	2.2e-240
NC_003729	1	T	Polymorphism	3081	3080	0	1	none		1015.33	3046	#NAME?		57	Insertion	Truncation	1	0
NC_003729	1		Polymorphism	3078	3078	1	1	none		1014.33	3043	#NAME?		57	Deletion	Frame Shift	1	1e-203
NC_003729	1	G	Polymorphism	3027	3027	1	1	none	I -> V	997.333	2992	A -> G	AUU -> GUU	28	SNP (transition)	Substitution	1	4e-141
NC_003729	1	G	Polymorphism	3009	3009	1	1	none	I -> V	991.333	2974	A -> G	AUU -> GUU	35	SNP (transition)	Substitution	1	0
NC_003729	1	T	Polymorphism	3001	3001	1	1	none	A -> V	988.667	2966	C -> T	GCU -> GTU	33	SNP (transition)	Substitution	1	0
NC_003729	1	G	Polymorphism	2997	2997	1	1	none	N -> D	987.333	2962	A -> G	AAU -> GAU	27	SNP (transition)	Substitution	1	0
NC_003734	1	G	Polymorphism	2983	2983	1	1	none	S -> A	979.333	2938	T -> G	UCU -> GCU	109	SNP (transversion)	Substitution	1	0
NC_003728	1	G	Polymorphism	2973	2973	1	1	none	I -> V	986.333	2959	A -> G	AUA -> GUA	185	SNP (transition)	Substitution	1	4.6e-11
NC_003728	1	T	Polymorphism	2845	2845	1	1	none	S -> L	943.667	2831	C -> T	UCA -> UTA	153	SNP (transition)	Substitution	1	0
NC_003734	1	TT	Polymorphism	2829	2830	2	1	none	DP -> DS	928	2784	CC -> TT	GAC,CCA -> GAT,TCA	166	Substitution	Substitution	1	0
NC_003736	1	A	Polymorphism	2817	2817	1	1	none	R -> H	146.667	440	G -> A	CGU -> CAU	142	SNP (transition)	Substitution	1	0
NC_003735	1	C	Polymorphism	2777	2777	1	1	none	E -> A	914.667	2744	A -> C	GAA -> GCA	184	SNP (transversion)	Substitution	1	8.1e-10
NC_003728	1	TCC	Polymorphism	2742	2744	2	2	none	P -> S	909.333	2728	CCT -> TCC	CCU -> TCC	134	Substitution	Substitution	1	1.3E-315
NC_003728	1	A	Polymorphism	2664	2664	1	1	none	V -> I	883.333	2650	G -> A	GUC -> AUC	172	SNP (transition)	Substitution	1	3.2E-319
NC_003736	1	C	Polymorphism	2499	2499	1	1	none	M -> T	40.6667	122	T -> C	AUG -> ACG	123	SNP (transition)	Substitution	1	1e-238
NC_003736	1	T	Polymorphism	2406	2406	1	1	none	P -> L	9.66667	29	C -> T	CCA -> CTA	120	SNP (transition)	Substitution	1	1e-280
NC_003736	1	C	Polymorphism	2393	2393	1	1	none	I -> T	792.667	2378	T -> C	AUA -> ACA	120	SNP (transition)	Substitution	1	3.2e-305
NC_003736	1	C	Polymorphism	2393	2393	1	1	none	Y -> H	5.33333	16	T -> C	UAU -> CAU	120	SNP (transition)	Substitution	1	6.3E-314
NC_003729	1	G	Polymorphism	2383	2383	1	1	none	N -> S	782.667	2348	A -> G	AAU -> AGU	87	SNP (transition)	Substitution	1	0
NC_003737	1	T	Polymorphism	2348	2348	1	1	none	A -> V	755.667	2267	C -> T	GCU -> GTU	123	SNP (transition)	Substitution	1	1.6e-191
NC_003728	1	T	Polymorphism	2293	2293	1	1	none	T -> I	759.667	2279	C -> T	ACU -> ATU	109	SNP (transition)	Substitution	1	0
NC_003729	1	A	Polymorphism	2128	2128	1	1	none	G -> E	697.667	2093	G -> A	GGA -> GAA	125	SNP (transition)	Substitution	1	7.2e-09
NC_003729	1	C	Polymorphism	2125	2125	1	1	none	L -> S	696.667	2090	T -> C	UUG -> UCG	104	SNP (transition)	Substitution	1	0
NC_003737	1	GAC	Polymorphism	2092	2094	2	2	none	N -> D	670.333	2011	AAT -> GAC	AAU -> GAC	192	Substitution	Substitution	1	9.1E-314
NC_003730	1	A	Polymorphism	2062	2062	1	1	none	E -> K	293.333	880	G -> A	GAG -> AAG	133	SNP (transition)	Substitution	1	2.5e-286
NC_003730	1	G	Polymorphism	2048	2048	1	1	none	Q -> R	288.667	866	A -> G	CAA -> CGA	146	SNP (transition)	Substitution	1	0
NC_003728	1	A	Polymorphism	2037	2037	1	1	none	D -> N	674.333	2023	G -> A	GAU -> AAU	110	SNP (transition)	Substitution	1	0
NC_003737	1	G	Polymorphism	2035	2035	1	1	none	I -> V	651.333	1954	A -> G	AUU -> GUU	214	SNP (transition)	Substitution	1	0
NC_003736	1	C	Polymorphism	2011	2011	1	1	none	I -> L	665.333	1996	A -> C	AUU -> CUU	83	SNP (transversion)	Substitution	1	1.9e-07
NC_003729	1	T	Polymorphism	1974	1974	1	1	none	A -> S	646.333	1939	G -> T	GCU -> TCU	91	SNP (transversion)	Substitution	1	0
NC_003729	1	CUG	Polymorphism	1950	1952	2	2	none	I -> L	638.333	1915	AUC -> CUG	AUC -> CUG	83	Substitution	Substitution	1	0
NC_003737	1	G	Polymorphism	1936	1936	1	1	none	I -> V	618.333	1855	A -> G	AUU -> GUU	250	SNP (transition)	Substitution	1	1e-07
NC_003735	1	AT	Polymorphism	1847	1848	2	1	none	V -> D	604.667	1814	TC -> AT	GUC -> GAT	57	Substitution	Substitution	1	0
NC_003737	1	AC	Polymorphism	1844	1845	2	1	none	G -> D	587.667	1763	GT -> AC	GGU -> GAC	220	Substitution	Substitution	1	0
NC_003737	1	G	Polymorphism	1831	1831	1	1	none	T -> A	583.333	1750	A -> G	ACA -> GCA	225	SNP (transition)	Substitution	1	0
NC_003735	1	G	Polymorphism	1828	1828	1	1	none	T -> A	598.333	1795	A -> G	ACU -> GCU	76	SNP (transition)	Substitution	1	0
NC_003737	1	G	Polymorphism	1826	1826	1	1	none	Y -> C	581.667	1745	A -> G	UAC -> UGC	203	SNP (transition)	Substitution	1	0
NC_003737	1		Polymorphism	1801	1801	1	1	none		573.333	1720	-C		182	Deletion	Frame Shift	1	0
NC_003731	1	G	Polymorphism	1736	1736	1	1	none	I -> V	192.333	577	A -> G	AUU -> GUU	136	SNP (transition)	Substitution	1	0
NC_003728	1	A	Polymorphism	1731	1731	1	1	none	V -> I	572.333	1717	G -> A	GUU -> AUU	215	SNP (transition)	Substitution	1	9.6e-303
NC_003736	1	A	Polymorphism	1696	1696	1	1	none	A -> T	560.333	1681	G -> A	GCA -> ACA	153	SNP (transition)	Substitution	1	4.6e-198
NC_003729	1	C	Polymorphism	1693	1693	1	1	none	S -> T	552.667	1658	G -> C	AGU -> ACU	94	SNP (transversion)	Substitution	1	0
NC_003735	1	CA	Polymorphism	1653	1654	2	1	none	FV -> FI	540	1620	TG -> CA	UUU,GUU -> UUC,AUU	77	Substitution	Substitution	1	1.0E-315
NC_003737	1	G	Polymorphism	1630	1630	1	1	none	N -> D	516.333	1549	A -> G	AAC -> GAC	146	SNP (transition)	Substitution	1	1e-306
NC_003737	1	AT	Polymorphism	1609	1610	2	1	none	S -> I	509.333	1528	TC -> AT	UCU -> ATU	145	Substitution	Substitution	1	2.5e-269
NC_003734	1	C	Polymorphism	1594	1594	1	1	none	F -> L	516.333	1549	T -> C	UUU -> CUU	152	SNP (transition)	Substitution	1	0
NC_003728	1	A	Polymorphism	1560	1560	1	1	none	V -> I	515.333	1546	G -> A	GUU -> AUU	228	SNP (transition)	Substitution	1	0
NC_003729	1	T	Polymorphism	1559	1559	1	1	none	M -> I	1	3	C -> T	ATG -> ATA	113	SNP (transition)	Start Codon Loss	1	0
NC_003731	1	GTUA	Polymorphism	1545	1546	1	2	none		128.667	386	UG -> GTUA		56	Insertion	Frame Shift	1	1.0E-322
NC_003731	1		Polymorphism	1542	1542	1	1	none		127.667	383	#NAME?		56	Deletion	Frame Shift	1	0
NC_003731	1	G	Polymorphism	1517	1517	1	1	none	I -> V	119.333	358	A -> G	AUU -> GUU	56	SNP (transition)	Substitution	1	0
NC_003729	1	C	Polymorphism	1510	1510	1	1	none	L -> S	491.667	1475	T -> C	UUA -> UCA	111	SNP (transition)	Substitution	1	0
NC_003729	1	GUC	Polymorphism	1508	1510	2	2	none	N -> D	17.3333	52	AUT -> GUC	AAT -> GAC	111	Substitution	Substitution	1	0
NC_003737	1	G	Polymorphism	1501	1501	1	1	none	S -> A	473.333	1420	T -> G	UCU -> GCU	171	SNP (transversion)	Substitution	1	8.3e-08
NC_003729	1	T	Polymorphism	1487	1487	1	1	none	E -> D	484	1452	A -> T	GAA -> GAT	122	SNP (transversion)	Substitution	1	6.3e-08
NC_003735	1	T	Polymorphism	1478	1478	1	1	none	P -> L	481.667	1445	C -> T	CCA -> CTA	57	SNP (transition)	Substitution	1	0
NC_003729	1	C	Polymorphism	1456	1456	1	1	none	N -> T	473.667	1421	A -> C	AAU -> ACU	120	SNP (transversion)	Substitution	1	0
NC_003729	1	C	Polymorphism	1456	1456	1	1	none	F -> V	35.3333	106	A -> C	TTT -> GTT	120	SNP (transversion)	Substitution	1	0
NC_003729	1	T	Polymorphism	1451	1451	1	1	none		37	111	C -> T		119	SNP (transition)	Truncation	1	0
NC_003729	1	A	Polymorphism	1448	1448	1	1	none	L -> F	38	114	T -> A	TTA -> TTT	109	SNP (transversion)	Substitution	1	0
NC_003729	1	GCA	Polymorphism	1446	1448	2	2	none	S -> A	470.333	1411	TCT -> GCA	UCU -> GCA	109	Substitution	Substitution	1	3.8e-09
NC_003729	1	CG	Polymorphism	1445	1446	2	1	none	E -> A	38.6667	116	TT -> CG	GAA -> GCG	109	Substitution	Substitution	1	5e-268
NC_003729	1	T	Polymorphism	1421	1421	1	1	none	F -> L	47	141	G -> T	TTC -> TTA	107	SNP (transversion)	Substitution	1	0
NC_003729	1	C	Polymorphism	1416	1416	1	1	none	N -> S	48.6667	146	T -> C	AAC -> AGC	90	SNP (transition)	Substitution	1	3.2e-263
NC_003729	1	G	Polymorphism	1394	1394	1	1	none	D -> E	453	1359	T -> G	GAU -> GAG	55	SNP (transversion)	Substitution	1	0
NC_003729	1	G	Polymorphism	1394	1394	1	1	none	E -> D	56	168	T -> G	GAA -> GAC	55	SNP (transversion)	Substitution	1	0
NC_003732	1	A	Polymorphism	1387	1387	1	1	none	A -> T	454.333	1363	G -> A	GCU -> ACU	77	SNP (transition)	Substitution	1	0
NC_003728	1	C	Polymorphism	1378	1378	1	1	none	V -> A	454.667	1364	T -> C	GUU -> GCU	201	SNP (transition)	Substitution	1	0
NC_003731	1	A	Polymorphism	1377	1377	1	1	none	R -> K	72.6667	218	G -> A	AGA -> AAA	156	SNP (transition)	Substitution	1	6.3e-260
NC_003729	1	T	Polymorphism	1373	1373	1	1	none	M -> I	63	189	C -> T	ATG -> ATA	72	SNP (transition)	Substitution	1	0
NC_003732	1	G	Polymorphism	1372	1372	1	1	none	I -> V	449.333	1348	A -> G	AUU -> GUU	77	SNP (transition)	Substitution	1	0
NC_003733	1	AUG	Polymorphism	1369	1371	2	2	none	L -> M	449.333	1348	CUA -> AUG	CUA -> AUG	120	Substitution	Substitution	1	1e-245
NC_003735	1	T	Polymorphism	1353	1353	1	1	none	K -> N	440	1320	G -> T	AAG -> AAT	63	SNP (transversion)	Substitution	1	4e-157
NC_003730	1	T	Polymorphism	1339	1339	1	1	none	R -> C	52.3333	157	C -> T	CGU -> TGU	271	SNP (transition)	Substitution	1	8.6e-07
NC_003729	1	T	Polymorphism	1338	1337	0	1	none		75	225	#NAME?		46	Insertion	Frame Shift	1	0
NC_003729	1	TACG	Polymorphism	1338	1340	1	2	none		434.333	1303	ACA -> TACG		46	Insertion	Frame Shift	1	2.5e-166
NC_003729	1	A	Polymorphism	1335	1335	1	1	none	D -> N	433.333	1300	G -> A	GAC -> AAC	46	SNP (transition)	Substitution	1	3.2e-270
NC_003729	1		Polymorphism	1334	1334	1	1	none		433	1299	#NAME?		46	Deletion	Frame Shift	1	3.2e-270
NC_003729	1	A	Polymorphism	1334	1335	2	1	none		75.6667	227	GG -> A		46	Deletion	Frame Shift	1	0
NC_003735	1	A	Polymorphism	1312	1312	1	1	none	V -> I	426.333	1279	G -> A	GUU -> AUU	50	SNP (transition)	Substitution	1	0
NC_003732	1	G	Polymorphism	1310	1310	1	1	none	E -> G	428.667	1286	A -> G	GAA -> GGA	65	SNP (transition)	Substitution	1	0
NC_003729	1	C	Polymorphism	1298	1298	1	1	none	I -> M	88	264	T -> C	ATA -> ATG	91	SNP (transition)	Substitution	1	0
NC_003729	1	C	Polymorphism	1296	1296	1	1	none	Y -> C	88.6667	266	T -> C	TAC -> TGC	91	SNP (transition)	Substitution	1	1.5e-07
NC_003729	1	CAC	Polymorphism	1296	1298	2	2	none	Y -> H	420.333	1261	TAT -> CAC	UAU -> CAC	91	Substitution	Substitution	1	0
NC_003729	1	C	Polymorphism	1278	1278	1	1	none	N -> S	94.6667	284	T -> C	AAT -> AGT	80	SNP (transition)	Substitution	1	0
NC_003732	1	GUT	Polymorphism	1264	1266	2	2	none	I -> V	413.333	1240	AUC -> GUT	AUC -> GUT	73	Substitution	Substitution	1	0
NC_003729	1	T	Polymorphism	1262	1262	1	1	none	D -> E	100	300	A -> T	GAT -> GAA	98	SNP (transversion)	Substitution	1	8.8e-10
NC_003736	1	A	Polymorphism	1262	1262	1	1	none	R -> K	415.667	1247	G -> A	AGA -> AAA	145	SNP (transition)	Substitution	1	0
NC_003729	1	G	Polymorphism	1244	1244	1	1	none	K -> N	106	318	T -> G	AAA -> AAC	100	SNP (transversion)	Substitution	1	0
NC_003733	1	A	Polymorphism	1207	1207	1	1	none	V -> I	395.333	1186	G -> A	GUU -> AUU	126	SNP (transition)	Substitution	1	6.9e-30
NC_003728	1	G	Polymorphism	1207	1207	1	1	none	K -> R	397.667	1193	A -> G	AAA -> AGA	136	SNP (transition)	Substitution	1	0
NC_003730	1	A	Polymorphism	1198	1198	1	1	none	G -> S	5.33333	16	G -> A	GGU -> AGU	283	SNP (transition)	Substitution	1	0
NC_003732	1	GA	Polymorphism	1136	1137	2	1	none	L -> R	370.667	1112	TG -> GA	CUG -> CGA	97	Substitution	Substitution	1	0
NC_003733	1	A	Polymorphism	1117	1117	1	1	none	A -> T	365.333	1096	G -> A	GCU -> ACU	156	SNP (transition)	Substitution	1	0
NC_003737	1	TG	Polymorphism	1104	1105	2	1	none	FI -> FV	341	1023	CA -> TG	UUC,AUU -> UUT,GUU	192	Substitution	Substitution	1	1.4e-15
NC_003729	1	G	Polymorphism	1081	1081	1	1	none	E -> G	348.667	1046	A -> G	GAA -> GGA	73	SNP (transition)	Substitution	1	0
NC_003731	1	CAGT	Polymorphism	1050	1053	3	2	none	DC -> DS	333	999	TTGC -> CAGT	GAU,UGC -> GAC,AGT	90	Substitution	Substitution	1	0
NC_003729	1	G	Polymorphism	1047	1047	1	1	none	I -> V	337.333	1012	A -> G	AUU -> GUU	49	SNP (transition)	Substitution	1	0
NC_003731	1	GUC	Polymorphism	1033	1035	2	2	none	I -> V	327.333	982	AUT -> GUC	AUU -> GUC	134	Substitution	Substitution	1	0
NC_003733	1	G	Polymorphism	1013	1013	1	1	none	I -> S	330.667	992	T -> G	AUU -> AGU	166	SNP (transversion)	Substitution	1	0
NC_003732	1	C	Polymorphism	982	982	1	1	none	I -> L	319.333	958	A -> C	AUC -> CUC	172	SNP (transversion)	Substitution	1	0
NC_003734	1	G	Polymorphism	979	979	1	1	none	I -> V	311.333	934	A -> G	AUC -> GUC	304	SNP (transition)	Substitution	1	0
NC_003731	1	C	Polymorphism	949	949	1	1	none	S -> P	299.333	898	T -> C	UCC -> CCC	226	SNP (transition)	Substitution	1	0
NC_003736	1	G	Polymorphism	898	898	1	1	none	R -> G	294.333	883	A -> G	AGA -> GGA	243	SNP (transition)	Substitution	1	0
NC_003728	1	G	Polymorphism	890	890	1	1	none	I -> M	292	876	A -> G	AUA -> AUG	129	SNP (transition)	Substitution	1	4.7e-12
NC_003736	1	A	Polymorphism	866	866	1	1	none	R -> H	283.667	851	G -> A	CGU -> CAU	229	SNP (transition)	Substitution	1	0
NC_003728	1	G	Polymorphism	798	798	1	1	none	S -> G	261.333	784	A -> G	AGU -> GGU	115	SNP (transition)	Substitution	1	0
NC_003733	1	A	Polymorphism	790	790	1	1	none	C -> S	256.333	769	T -> A	UGC -> AGC	207	SNP (transversion)	Substitution	1	0
NC_003729	1	G	Polymorphism	708	708	1	1	none	I -> V	224.333	673	A -> G	AUU -> GUU	196	SNP (transition)	Substitution	1	0
NC_003728	1	G	Polymorphism	687	687	1	1	none	I -> V	224.333	673	A -> G	AUU -> GUU	191	SNP (transition)	Substitution	1	0
NC_003729	1	C	Polymorphism	682	682	1	1	none	R -> T	215.667	647	G -> C	AGA -> ACA	165	SNP (transversion)	Substitution	1	0
NC_003729	1	CAG	Polymorphism	672	674	3	1	none	V -> Q	212.333	637	GTC -> CAG	GUC -> CAG	135	Substitution	Substitution	1	0
NC_003729	1	A	Polymorphism	664	664	1	1	none	S -> N	209.667	629	G -> A	AGU -> AAU	153	SNP (transition)	Substitution	1	0
NC_003732	1	T	Polymorphism	643	643	1	1	none	T -> S	206.333	619	A -> T	ACA -> TCA	184	SNP (transversion)	Substitution	1	0
NC_003729	1	A	Polymorphism	637	637	1	1	none	S -> N	200.667	602	G -> A	AGU -> AAU	165	SNP (transition)	Substitution	1	5.7e-59
NC_003728	1	G	Polymorphism	609	609	1	1	none	I -> V	198.333	595	A -> G	AUU -> GUU	231	SNP (transition)	Substitution	1	0
NC_003736	1	A	Polymorphism	570	570	1	1	none	M -> I	185	555	G -> A	AUG -> AUA	226	SNP (transition)	Substitution	1	0
NC_003728	1	A	Polymorphism	555	555	1	1	none	D -> N	180.333	541	G -> A	GAU -> AAU	236	SNP (transition)	Substitution	1	0
NC_003731	1	T	Polymorphism	539	539	1	1	none	K -> I	162.667	488	A -> T	AAA -> ATA	467	SNP (transversion)	Substitution	1	0
NC_003736	1	A	Polymorphism	514	514	1	1	none	S -> T	166.333	499	T -> A	UCC -> ACC	207	SNP (transversion)	Substitution	1	0
NC_003731	1	C	Polymorphism	503	503	1	1	none	V -> A	150.667	452	T -> C	GUU -> GCU	167	SNP (transition)	Substitution	1	0
NC_003731	1	A	Polymorphism	500	500	1	1	none	P -> Q	149.667	449	C -> A	CCA -> CAA	2	SNP (transversion)	Substitution	1	0
NC_003731	1	AG	Polymorphism	494	495	2	1	none	A -> E	147.667	443	CT -> AG	GCU -> GAG	2	Substitution	Substitution	1	0
NC_003729	1	G	Polymorphism	493	493	1	1	none	N -> S	152.667	458	A -> G	AAC -> AGC	120	SNP (transition)	Substitution	1	0
NC_003731	1	A	Polymorphism	469	469	1	1	none	P -> T	139.333	418	C -> A	CCA -> ACA	445	SNP (transversion)	Substitution	1	0
NC_003735	1	T	Polymorphism	440	440	1	1	none	A -> V	135.667	407	C -> T	GCA -> GTA	58	SNP (transition)	Substitution	1	0
NC_003735	1	A	Polymorphism	397	397	1	1	none	V -> I	121.333	364	G -> A	GUU -> AUU	80	SNP (transition)	Substitution	1	0
NC_003733	1	T	Polymorphism	394	394	1	1	none	L -> F	124.333	373	C -> T	CUU -> TUU	665	SNP (transition)	Substitution	1	0
NC_003732	1	TT	Polymorphism	387	388	2	1	none	DP -> DS	121	363	CC -> TT	GAC,CCU -> GAT,TCU	476	Substitution	Substitution	1	0
NC_003729	1	G	Polymorphism	373	373	1	1	none	Q -> R	112.667	338	A -> G	CAA -> CGA	148	SNP (transition)	Substitution	1	0
NC_003731	1	A	Polymorphism	361	361	1	1	none	D -> N	103.333	310	G -> A	GAU -> AAU	679	SNP (transition)	Substitution	1	0
NC_003728	1	G	Polymorphism	316	316	1	1	none	N -> S	100.667	302	A -> G	AAU -> AGU	564	SNP (transition)	Substitution	1	0
NC_003731	1	T	Polymorphism	303	303	1	1	none	E -> D	84	252	A -> T	GAA -> GAT	657	SNP (transversion)	Substitution	1	0
NC_003729	1	G	Polymorphism	186	186	1	1	none	T -> A	50.3333	151	A -> G	ACU -> GCU	1565	SNP (transition)	Substitution	1	1.1e-07
NC_003731	1	A	Polymorphism	146	146	1	1	none	T -> N	31.6667	95	C -> A	ACU -> AAU	1091	SNP (transversion)	Substitution	1	0
NC_003737	0.999	GAC	Polymorphism	451	453	2	2	none	N -> D	123.333	370	AAT -> GAC	AAU -> GAC	793	Substitution	Substitution	0.999	0
NC_003734	0.999	G	Polymorphism	389	389	1	1	none	N -> S	114.667	344	A -> G	AAU -> AGU	2452	SNP (transition)	Substitution	0.999	0
NC_003734	0.999	A	Polymorphism	257	257	1	1	none	S -> N	70.6667	212	G -> A	AGU -> AAU	5640	SNP (transition)	Substitution	0.999	0
NC_003729	0.999	A	Polymorphism	241	241	1	1	none	C -> Y	68.6667	206	G -> A	UGU -> UAU	960	SNP (transition)	Substitution	0.999	4.6e-129
NC_003732	0.999	G	Polymorphism	195	195	1	1	none	D -> E	57	171	T -> G	GAU -> GAG	1846	SNP (transversion)	Substitution	0.999	0
NC_003732	0.999	T	Polymorphism	166	166	1	1	none	P -> S	47.3333	142	C -> T	CCC -> TCC	1904	SNP (transition)	Substitution	0.999	0
NC_003731	0.998	GA	Polymorphism	786	787	2	1	none	EV -> EI	245	735	AG -> GA	GAA,GUU -> GAG,AUU	491	Substitution	Substitution	0.998	0
NC_003731	0.998	G	Polymorphism	779	779	1	1	none	N -> S	242.667	728	A -> G	AAU -> AGU	423	SNP (transition)	Substitution	0.998	0
NC_003731	0.998	CC	Polymorphism	541	542	2	1	none	I -> P	163.333	490	AT -> CC	AUA -> CCA	467	Substitution	Substitution	0.998	0
NC_003731	0.998	C	Polymorphism	463	463	1	1	none	T -> P	137.333	412	A -> C	ACU -> CCU	470	SNP (transversion)	Substitution	0.998	0
NC_003732	0.998	G	Polymorphism	378	378	1	1	none	I -> M	118	354	A -> G	AUA -> AUG	525	SNP (transition)	Substitution	0.998	0
NC_003731	0.998	CAT	Polymorphism	355	357	2	2	none	N -> H	101.333	304	AAC -> CAT	AAC -> CAT	609	Substitution	Substitution	0.998	0
NC_003734	0.998	T	Polymorphism	255	255	1	1	none	Q -> H	70	210	G -> T	CAG -> CAT	5648	SNP (transversion)	Substitution	0.998	0
NC_003729	0.998	AG	Polymorphism	219	220	2	1	none	Q -> R	61.3333	184	CA -> AG	CAA -> AGA	1001	Substitution	Substitution	0.998	0
NC_003737	0.998	C	Polymorphism	137	137	1	1	none	N -> T	18.6667	56	A -> C	AAC -> ACC	1781	SNP (transversion)	Substitution	0.998	1.3e-41
NC_003730	0.997	G	Polymorphism	1264	1264	1	1	none	N -> D	27.3333	82	A -> G	AAU -> GAU	311	SNP (transition)	Substitution	0.997	0
NC_003731	0.997	T	Polymorphism	425	424	0	1	none		124.667	374	#NAME?		778	Insertion	Frame Shift	0.997	0
NC_003737	0.997	A	Polymorphism	214	214	1	1	none	V -> I	44.3333	133	G -> A	GUC -> AUC	1891	SNP (transition)	Substitution	0.997	0
NC_003731	0.996	T	Polymorphism	460	460	1	1	none	P -> S	136.333	409	C -> T	CCU -> TCU	491	SNP (transition)	Substitution	0.996	0
NC_003729	0.996	A	Polymorphism	115	115	1	1	none	R -> K	26.6667	80	G -> A	AGA -> AAA	1853	SNP (transition)	Substitution	0.996	1.1e-19
NC_003728	0.995	A	Polymorphism	1821	1821	1	1	none	V -> I	602.333	1807	G -> A	GUU -> AUU	220	SNP (transition)	Substitution	0.995	0
NC_003737	0.995	AUC	Polymorphism	1174	1176	2	2	none	L -> I	364.333	1093	CUG -> AUC	CUG -> AUC	183	Substitution	Substitution	0.995	0
NC_003733	0.995	A	Polymorphism	1006	1006	1	1	none	A -> T	328.333	985	G -> A	GCU -> ACU	188	SNP (transition)	Substitution	0.995	1e-252
NC_003731	0.995	G	Polymorphism	934	934	1	1	none	T -> A	294.333	883	A -> G	ACC -> GCC	207	SNP (transition)	Substitution	0.995	0
NC_003732	0.995	A	Polymorphism	568	568	1	1	none	V -> I	181.333	544	G -> A	GUU -> AUU	214	SNP (transition)	Substitution	0.995	0
NC_003737	0.995	GC	Polymorphism	461	462	2	1	none	N -> S	126.667	380	AT -> GC	AAU -> AGC	647	Substitution	Substitution	0.995	0
NC_003737	0.994	CC	Polymorphism	1369	1370	2	1	none	Y -> P	429.333	1288	TA -> CC	UAU -> CCU	173	Substitution	Substitution	0.994	6.3e-249
NC_003737	0.994	TT	Polymorphism	143	144	2	1	none	T -> I	20.6667	62	CC -> TT	ACC -> ATT	1558	Substitution	Substitution	0.994	5.6e-11
NC_003730	0.993	T	Polymorphism	1681	1681	1	1	none	I -> L	166.333	499	A -> T	AUA -> TUA	145	SNP (transversion)	Substitution	0.993	1.6e-155
NC_003733	0.993	A	Polymorphism	1121	1121	1	1	none	S -> N	366.667	1100	G -> A	AGU -> AAU	152	SNP (transition)	Substitution	0.993	0
NC_003732	0.993	CTUG	Polymorphism	888	891	3	2	none	SV -> SL	288	864	TGUA -> CTUG	UCU,GUA -> UCC,TUG	151	Substitution	Substitution	0.993	5.1e-26
NC_003729	0.993	C	Polymorphism	438	438	1	1	none	F -> L	134.333	403	T -> C	UUU -> CUU	144	SNP (transition)	Substitution	0.993	6.6e-07
NC_003733	0.993	T	Polymorphism	227	227	1	1	none	S -> L	68.6667	206	C -> T	UCG -> UTG	1112	SNP (transition)	Substitution	0.993	0
NC_003734	0.992	G	Polymorphism	3578	3578	1	1	none	K -> R	1177.67	3533	A -> G	AAA -> AGA	123	SNP (transition)	Substitution	0.992	1e-245
NC_003728	0.992	AUC	Polymorphism	3267	3269	2	2	none	V -> I	1084.33	3253	GUT -> AUC	GUU -> AUC	133	Substitution	Substitution	0.992	0
NC_003737	0.992	A	Polymorphism	457	457	1	1	none	D -> N	125.333	376	G -> A	GAU -> AAU	753	SNP (transition)	Substitution	0.992	0
NC_003737	0.991	T	Polymorphism	1642	1641	0	1	none		520.333	1561	#NAME?		108	Insertion	Frame Shift	0.991	1e-136
NC_003737	0.991	T	Polymorphism	1640	1640	1	1	none	Q -> L	519.667	1559	A -> T	CAG -> CTG	108	SNP (transversion)	Substitution	0.991	6.3e-170
NC_003737	0.991	GA	Polymorphism	305	306	2	1	none	E -> G	74.6667	224	AG -> GA	GAG -> GGA	1189	Substitution	Substitution	0.991	0
NC_003737	0.991	G	Polymorphism	301	301	1	1	none	N -> D	73.3333	220	A -> G	AAU -> GAU	1287	SNP (transition)	Substitution	0.991	0
NC_003729	0.991	CCG	Polymorphism	171	173	2	2	none	S -> P	45.3333	136	TCA -> CCG	UCA -> CCG	1584	Substitution	Substitution	0.991	0
NC_003736	0.99	A	Polymorphism	2724	2724	1	1	none	S -> N	115.667	347	G -> A	AGC -> AAC	96	SNP (transition)	Substitution	0.99	0
NC_003732	0.99	T	Polymorphism	1651	1651	1	1	none	A -> S	542.333	1627	G -> T	GCU -> TCU	101	SNP (transversion)	Substitution	0.99	0
NC_003729	0.99	GCT	Polymorphism	231	233	2	2	none	S -> A	65.3333	196	TCG -> GCT	UCG -> GCT	901	Substitution	Substitution	0.99	0
NC_003729	0.989	CA	Polymorphism	866	867	2	1	none	PD -> PN	277	831	TG -> CA	CCU,GAU -> CCC,AAU	181	Substitution	Substitution	0.989	1.3e-09
NC_003737	0.988	A	Polymorphism	1457	1457	1	1	none	S -> N	458.667	1376	G -> A	AGU -> AAU	169	SNP (transition)	Substitution	0.988	0
NC_003731	0.988	TCT	Polymorphism	553	555	2	2	none	P -> S	167.333	502	CCG -> TCT	CCG -> TCT	640	Substitution	Substitution	0.988	0
NC_003729	0.986	CCG	Polymorphism	3169	3171	3	1	none	VS -> AA	1044.67	3134	TTT -> CCG	GUU,UCC -> GCC,GCC	70	Substitution	Substitution	0.986	0
NC_003729	0.986	A	Polymorphism	3084	3084	1	1	none	Q -> K	1016.33	3049	C -> A	CAA -> AAA	71	SNP (transversion)	Substitution	0.986	3.2e-143
NC_003730	0.985	A	Polymorphism	493	493	1	1	none	R -> K	150.667	452	G -> A	AGG -> AAG	326	SNP (transition)	Substitution	0.985	0
NC_003735	0.985	G	Polymorphism	357	357	1	1	none	F -> L	108	324	T -> G	UUU -> UUG	131	SNP (transversion)	Substitution	0.985	0
NC_003734	0.983	C	Polymorphism	2602	2602	1	1	none	Y -> H	852.333	2557	T -> C	UAU -> CAU	176	SNP (transition)	Substitution	0.983	0
NC_003729	0.983	TC	Polymorphism	1479	1480	2	1	none	V -> S	481.333	1444	GT -> TC	GUA -> TCA	120	Substitution	Substitution	0.983	0
NC_003729	0.983	TC	Polymorphism	1479	1480	2	1	none	T -> E	27.3333	82	GT -> TC	ACA -> GAA	120	Substitution	Substitution	0.983	3.2e-200
NC_003728	0.983	CC	Polymorphism	1136	1137	2	1	none	DF -> DL	374	1122	TT -> CC	GAU,UUU -> GAC,CUU	181	Substitution	Substitution	0.983	0
NC_003728	0.982	C	Polymorphism	2578	2578	1	1	none	L -> S	854.667	2564	T -> C	UUA -> UCA	112	SNP (transition)	Substitution	0.982	4.4e-282
NC_003737	0.982	C	Polymorphism	185	185	1	1	none	H -> P	34.6667	104	A -> C	CAC -> CCC	1871	SNP (transversion)	Substitution	0.982	0
NC_003735	0.978	AG	Polymorphism	890	891	2	1	none	R -> Q	285.667	857	GA -> AG	CGA -> CAG	232	Substitution	Substitution	0.978	0
NC_003730	0.967	T	Polymorphism	2008	2008	1	1	none	A -> S	275.333	826	G -> T	GCU -> TCU	153	SNP (transversion)	Substitution	0.967	0
NC_003736	0.966	A	Polymorphism	1464	1464	1	1	none	N -> K	483	1449	T -> A	AAU -> AAA	147	SNP (transversion)	Substitution	0.966	4e-293
NC_003729	0.964	T	Polymorphism	160	160	1	1	none	E -> V	41.6667	125	A -> T	GAA -> GTA	1489	SNP (transversion)	Substitution	0.964	0
NC_003737	0.951	G	Polymorphism	2326	2326	1	1	none	T -> A	748.333	2245	A -> G	ACC -> GCC	123	SNP (transition)	Substitution	0.951	0
NC_003735	0.944	T	Polymorphism	632	632	1	1	none	S -> I	199.667	599	G -> T	AGU -> ATU	18	SNP (transversion)	Substitution	0.944	0
NC_003729	0.942	TC	Polymorphism	166	167	2	1	none	T -> I	43.6667	131	CT -> TC	ACU -> ATC	1434	Substitution	Substitution	0.942	0
NC_003737	0.928	A	Polymorphism	1798	1797	0	1	none		572.333	1717	#NAME?		194	Insertion	Frame Shift	0.928
NC_003729	0.905		Polymorphism	2133	2133	1	1	none		699.333	2098	(A)4 -> (A)3		137	Deletion (tandem repeat)	Frame Shift	0.905	0
NC_003735	0.885	A	Polymorphism	1324	1324	1	1	none	S -> T	430.333	1291	T -> A	UCG -> ACG	61	SNP (transversion)	Substitution	0.885	0
NC_003735	0.879	T	Polymorphism	784	784	1	1	none	R -> C	250.333	751	C -> T	CGU -> TGU	91	SNP (transition)	Substitution	0.879	0
NC_003735	0.878	A	Polymorphism	857	857	1	1	none	A -> E	274.667	824	C -> A	GCA -> GAA	221	SNP (transversion)	Substitution	0.878	0
NC_003731	0.875		Polymorphism	1538	1538	1	1	none		126.333	379	(T)3 -> (T)2		64	Deletion (tandem repeat)	Frame Shift	0.875	0
NC_003737	0.863	C	Polymorphism	1636	1636	1	1	none	F -> L	518.333	1555	T -> C	UUU -> CUU	124	SNP (transition)	Substitution	0.863	3.2e-276
NC_003737	0.855		Polymorphism	1635	1635	1	1	none		518	1554	#NAME?		124	Deletion	Frame Shift	0.855	0
NC_003729	0.845	A	Polymorphism	2113	2112	0	1	none		692.667	2078	(A)5 -> (A)6		110	Insertion (tandem repeat)	Frame Shift	0.845	1.7e-13
NC_003731	0.642	A	Polymorphism	477	477	1	1	none	N -> K	142	426	T -> A	AAU -> AAA	374	SNP (transversion)	Substitution	0.642	1.4e-07
NC_003731	0.604	GC	Polymorphism	482	483	2	1	none	K -> S	143.667	431	AA -> GC	AAA -> AGC	338	Substitution	Substitution	0.604	0
NC_003731	0.358	A	Polymorphism	478	478	1	1	none	E -> K	142.333	427	G -> A	GAG -> AAG	374	SNP (transition)	Substitution	0.358	0
NC_003731	0.358		Polymorphism	477	477	1	1	none		142	426	#NAME?		374	Deletion	Frame Shift	0.358	0
NC_003731	0.326		Polymorphism	474	474	1	1	none		141	423	#NAME?		411	Deletion	Frame Shift	0.326	0
NC_003729	0.204		Polymorphism	2768	2768	1	1	none		911	2733	-C		54	Deletion	Frame Shift	0.204	3.2e-228
NC_003731	0.134	C	Polymorphism	1693	1692	0	1	none		178	534	+C		67	Insertion	Frame Shift	0.134	0
NC_003728	0.123	T	Polymorphism	842	841	0	1	none		276	828	(T)6 -> (T)7		114	Insertion (tandem repeat)	Frame Shift	0.123	0
NC_003735	0.121		Polymorphism	784	784	1	1	none		250.333	751	-C		91	Deletion	Frame Shift	0.121	0
NC_003735	0.118	C	Polymorphism	3469	3469	1	1	none	D -> H	1145.33	3436	G -> C	GAU -> CAU	51	SNP (transversion)	Substitution	0.118	0
NC_003729	0.109	T	Polymorphism	2319	2318	0	1	none		761.333	2284	(T)6 -> (T)7		119	Insertion (tandem repeat)	Frame Shift	0.109	0
NC_003729	0.109	T	Polymorphism	1191	1191	1	1	none		385.333	1156	A -> T		92	SNP (transversion)	Truncation	0.109	9.3E-321
NC_003736	0.101	A	Polymorphism	216	215	0	1	none		67	201	(A)6 -> (A)7		2004	Insertion (tandem repeat)	Frame Shift	0.101	0
NC_003734	0.09	T	Polymorphism	1611	1610	0	1	none		522	1566	(T)4 -> (T)5		155	Insertion (tandem repeat)	Frame Shift	0.09	0
NC_003735	0.083	A	Polymorphism	1923	1922	0	1	none		630	1890	(A)6 -> (A)7		60	Insertion (tandem repeat)	Frame Shift	0.083	0
NC_003729	0.08		Polymorphism	621	621	1	1	none		195.333	586	#NAME?		150	Deletion	Frame Shift	0.08	2.1e-07
NC_003735	0.074	T	Polymorphism	2412	2411	0	1	none		793	2379	(T)3 -> (T)4		81	Insertion (tandem repeat)	Frame Shift	0.074	0
NC_003735	0.073	C	Polymorphism	391	391	1	1	none	S -> P	119.333	358	T -> C	UCA -> CCA	109	SNP (transition)	Substitution	0.073	0
NC_003735	0.07	C	Polymorphism	3068	3068	1	1	none	I -> T	1011.67	3035	T -> C	AUC -> ACC	71	SNP (transition)	Substitution	0.07	6e-07
NC_003729	0.069	T	Polymorphism	3258	3257	0	1	none		1074.33	3223	(T)6 -> (T)7		87	Insertion (tandem repeat)	Frame Shift	0.069	4e-293
NC_003737	0.068	T	Polymorphism	1205	1204	0	1	none		374.667	1124	(T)6 -> (T)7		206	Insertion (tandem repeat)	Frame Shift	0.068	0
NC_003728	0.067	G	Polymorphism	2109	2109	1	1	none	N -> D	698.333	2095	A -> G	AAU -> GAU	105	SNP (transition)	Substitution	0.067	0
NC_003735	0.067	T	Polymorphism	1099	1099	1	1	none	D -> Y	355.333	1066	G -> T	GAU -> TAU	104	SNP (transversion)	Substitution	0.067	0
NC_003735	0.065	A	Polymorphism	1258	1257	0	1	none		408.333	1225	(A)6 -> (A)7		62	Insertion (tandem repeat)	Frame Shift	0.065	0
NC_003733	0.065		Polymorphism	1225	1225	1	1	none		401.333	1204	(A)3 -> (A)2		123	Deletion (tandem repeat)	Frame Shift	0.065
NC_003732	0.065	C	Polymorphism	1148	1148	1	1	none	L -> P	374.667	1124	T -> C	CUU -> CCU	107	SNP (transition)	Substitution	0.065	0
NC_003735	0.064	A	Polymorphism	2434	2433	0	1	none		800.333	2401	(A)6 -> (A)7		94	Insertion (tandem repeat)	Frame Shift	0.064	0
NC_003729	0.061	AC	Polymorphism	3781	3782	2	1	none	C -> Y	1248.67	3746	GT -> AC	UGU -> UAC	66	Substitution	Substitution	0.061	7.1e-09
NC_003729	0.059		Polymorphism	815	815	1	1	none		260	780	-C		202	Deletion	Frame Shift	0.059	0
NC_003735	0.056	T	Polymorphism	3187	3187	1	1	none	A -> S	1051.33	3154	G -> T	GCC -> TCC	90	SNP (transversion)	Substitution	0.056	0
NC_003735	0.055	T	Polymorphism	2957	2957	1	1	none	S -> F	974.667	2924	C -> T	UCU -> UTU	91	SNP (transition)	Substitution	0.055	0
NC_003734	0.054	T	Polymorphism	3771	3770	0	1	none		0		(T)6 -> (T)7		93	Insertion (tandem repeat)		0.054	1.6e-11
NC_003728	0.053		Polymorphism	2802	2802	1	1	none		929.333	2788	#NAME?		150	Deletion	Frame Shift	0.053	0
NC_003731	0.053		Polymorphism	1282	1282	1	1	none		41	123	-C		190	Deletion	Frame Shift	0.053	1e-288
NC_003735	0.053	G	Polymorphism	1243	1243	1	1	none	K -> E	403.333	1210	A -> G	AAA -> GAA	76	SNP (transition)	Substitution	0.053	0
NC_003732	0.053		Polymorphism	849	849	1	1	none		275	825	-C		189	Deletion	Frame Shift	0.053	0
NC_003728	0.052	C	Polymorphism	2282	2282	1	1	none	K -> N	756	2268	A -> C	AAA -> AAC	115	SNP (transversion)	Substitution	0.052	0
NC_003732	0.052	T	Polymorphism	850	851	2	1	none		275.333	826	AA -> T		194	Deletion	Truncation	0.052	0
NC_003735	0.05	G	Polymorphism	1924	1924	1	1	none	K -> E	630.333	1891	A -> G	AAA -> GAA	60	SNP (transition)	Substitution	0.05	0
NC_003737	0.05	A	Polymorphism	238	237	0	1	none		52.3333	157	(A)6 -> (A)7		1737	Insertion (tandem repeat)	Frame Shift	0.05	0
NC_003729	0.049	T	Polymorphism	4386	4386	1	1	none	L -> F	1450.33	4351	C -> T	CUC -> TUC	81	SNP (transition)	Substitution	0.049	6.3e-07
NC_003735	0.047	G	Polymorphism	2178	2178	1	1	none		715	2145	C -> G		128	SNP (transversion)	Truncation	0.047	0
NC_003732	0.047	T	Polymorphism	1283	1283	1	1	none	S -> F	419.667	1259	C -> T	UCU -> UTU	64	SNP (transition)	Substitution	0.047	0
NC_003729	0.045	AA	Polymorphism	2113	2112	0	1	none		692.667	2078	(AA)2 -> (AA)3		110	Insertion (tandem repeat)	Frame Shift	0.045	1.4e-07
NC_003728	0.044		Polymorphism	761	761	1	1	none		249	747	#NAME?		137	Deletion	Frame Shift	0.044	3e-07
NC_003736	0.042	T	Polymorphism	2160	2160	1	1	none	L -> F	715	2145	G -> T	UUG -> UUT	118	SNP (transversion)	Substitution	0.042	0
NC_003736	0.042	T	Polymorphism	1957	1957	1	1	none	G -> C	647.333	1942	G -> T	GGU -> TGU	72	SNP (transversion)	Substitution	0.042	0
NC_003731	0.042	GT	Polymorphism	<1423	1423	>1	1	none		88	264	A -> GT		118	Insertion	Frame Shift	0.042	0
NC_003731	0.042	C	Polymorphism	1346	1346	1	1	none	E -> Q	62.3333	187	G -> C	GAA -> CAA	191	SNP (transversion)	Substitution	0.042	1e-273
NC_003729	0.041	T	Polymorphism	4151	4151	1	1	none	K -> N	1372	4116	A -> T	AAA -> AAT	97	SNP (transversion)	Substitution	0.041	1.4e-08
NC_003728	0.041	A	Polymorphism	3212	3212	1	1	none	D -> E	1066	3198	C -> A	GAC -> GAA	147	SNP (transversion)	Substitution	0.041	1e-288
NC_003734	0.041	T	Polymorphism	2469	2468	0	1	none		808	2424	(T)6 -> (T)7		172	Insertion (tandem repeat)	Frame Shift	0.041	8e-07
NC_003736	0.041	C	Polymorphism	1877	1877	1	1	none	L -> S	620.667	1862	T -> C	UUG -> UCG	98	SNP (transition)	Substitution	0.041	0
NC_003735	0.041	AA	Polymorphism	<857	857	>1	1	none		274.667	824	C -> AA		221	Insertion	Frame Shift	0.041	1.7e-09
NC_003731	0.039		Polymorphism	288	288	1	1	none		79	237	#NAME?		589	Deletion	Frame Shift	0.039	0
NC_003732	0.039	A	Polymorphism	85	84	0	1	none		20.3333	61	(A)6 -> (A)7		1251	Insertion (tandem repeat)	Frame Shift	0.039	5.6e-33
NC_003729	0.038	C	Polymorphism	2120	2120	1	1	none	L -> F	695	2085	G -> C	UUG -> UUC	104	SNP (transversion)	Substitution	0.038	0
NC_003729	0.038		Polymorphism	1495	1495	1	1	none		486.667	1460	(T)3 -> (T)2		130	Deletion (tandem repeat)	Frame Shift	0.038	1e-224
NC_003729	0.038		Polymorphism	1495	1495	1	1	none		22.3333	67	(T)3 -> (T)2		130	Deletion (tandem repeat)	Frame Shift	0.038	0
NC_003728	0.038	T	Polymorphism	224	223	0	1	none		70	210	(T)7 -> (T)8		605	Insertion (tandem repeat)	Frame Shift	0.038	0
NC_003730	0.037	T	Polymorphism	1777	1777	1	1	none	L -> F	198.333	595	C -> T	CUU -> TUU	135	SNP (transition)	Substitution	0.037	0
NC_003729	0.036	TUT	Polymorphism	2868	2870	2	2	none	L -> F	944.333	2833	CUA -> TUT	CUA -> TUT	112	Substitution	Substitution	0.036	0
NC_003734	0.036	A	Polymorphism	2849	2849	1	1	none	C -> Y	934.667	2804	G -> A	UGC -> UAC	167	SNP (transition)	Substitution	0.036	0
NC_003729	0.036	T	Polymorphism	2505	2505	1	1	none		823.333	2470	C -> T		84	SNP (transition)	Truncation	0.036	0
NC_003729	0.036	AAA	Polymorphism	<2112	2112	>1	1	none		692.333	2077	G -> AAA		110	Insertion	Frame Shift	0.036	0
NC_003736	0.036		Polymorphism	1164	1164	1	1	none		383	1149	(T)6 -> (T)5		139	Deletion (tandem repeat)	Frame Shift	0.036	0
NC_003729	0.035	C	Polymorphism	2457	2457	1	1	none	D -> H	807.333	2422	G -> C	GAU -> CAU	86	SNP (transversion)	Substitution	0.035	5.1e-14
NC_003734	0.035	A	Polymorphism	886	885	0	1	none		280.333	841	(A)6 -> (A)7		429	Insertion (tandem repeat)	Frame Shift	0.035	0
NC_003737	0.035		Polymorphism	660	660	1	1	none		193	579	-C		404	Deletion	Frame Shift	0.035	1.5e-07
NC_003736	0.033	T	Polymorphism	2408	2408	1	1	none	S -> I	797.667	2393	G -> T	AGU -> ATU	121	SNP (transversion)	Substitution	0.033	0
NC_003736	0.033	T	Polymorphism	2408	2408	1	1	none	V -> F	10.3333	31	G -> T	GUC -> TUC	121	SNP (transversion)	Substitution	0.033	6.3e-278
NC_003730	0.033		Polymorphism	2008	2008	1	1	none		275.333	826	#NAME?		153	Deletion	Frame Shift	0.033	0
NC_003730	0.033		Polymorphism	2007	2007	1	1	none		275	825	#NAME?		153	Deletion	Frame Shift	0.033	0
NC_003730	0.033	T	Polymorphism	1776	1775	0	1	none		198	594	#NAME?		120	Insertion	Frame Shift	0.033	0
NC_003728	0.033	T	Polymorphism	728	728	1	1	none	W -> C	238	714	G -> T	UGG -> UGT	183	SNP (transversion)	Substitution	0.033	0
NC_003734	0.032	T	Polymorphism	2616	2616	1	1	none	E -> D	857	2571	G -> T	GAG -> GAT	187	SNP (transversion)	Substitution	0.032	0
NC_003736	0.032	T	Polymorphism	833	833	1	1	none	Q -> L	272.667	818	A -> T	CAG -> CTG	250	SNP (transversion)	Substitution	0.032	0
NC_003728	0.032	T	Polymorphism	699	699	1	1	none	G -> C	228.333	685	G -> T	GGU -> TGU	187	SNP (transversion)	Substitution	0.032	0
NC_003729	0.031	TGA	Polymorphism	552	554	2	2	none		172.333	517	GGT -> TGA		128 -> 130	Substitution	Truncation	0.031	2.6e-15
NC_003734	0.031		Polymorphism	339	339	1	1	none		98	294	#NAME?		3334	Deletion	Frame Shift	0.031	5.1e-09
NC_003734	0.029	A	Polymorphism	1338	1338	1	1	none	N -> K	431	1293	T -> A	AAU -> AAA	138	SNP (transversion)	Substitution	0.029	4e-134
NC_003733	0.028	CA	Polymorphism	<549	549	>1	1	none		176	528	T -> CA		289	Insertion	Frame Shift	0.028	0
NC_003730	0.027	T	Polymorphism	1385	1385	1	1	none	T -> I	67.6667	203	C -> T	ACU -> ATU	221	SNP (transition)	Substitution	0.027	1e-255
NC_003735	0.027	A	Polymorphism	865	864	0	1	none		277.333	832	(A)5 -> (A)6		221	Insertion (tandem repeat)	Frame Shift	0.027	0
NC_003735	0.027	G	Polymorphism	857	857	1	1	none	A -> G	274.667	824	C -> G	GCA -> GGA	221	SNP (transversion)	Substitution	0.027	0
NC_003736	0.026	G	Polymorphism	1495	1495	1	1	none	Y -> D	493.333	1480	T -> G	UAU -> GAU	151	SNP (transversion)	Substitution	0.026	1e-270
NC_003734	0.026	A	Polymorphism	1447	1447	1	1	none	A -> T	467.333	1402	G -> A	GCA -> ACA	154	SNP (transition)	Substitution	0.026	0
NC_003737	0.025		Polymorphism	2107	2107	1	1	none		675.333	2026	(T)3 -> (T)2		198	Deletion (tandem repeat)	Frame Shift	0.025	0
NC_003736	0.025	T	Polymorphism	870	870	1	1	none	K -> N	285	855	G -> T	AAG -> AAT	238	SNP (transversion)	Substitution	0.025	0
NC_003734	0.025	C	Polymorphism	701	701	1	1	none	I -> T	218.667	656	T -> C	AUC -> ACC	571	SNP (transition)	Substitution	0.025	0
NC_003734	0.024	C	Polymorphism	1100	1100	1	1	none	M -> T	351.667	1055	T -> C	AUG -> ACG	255	SNP (transition)	Substitution	0.024	0
NC_003735	0.022	TG	Polymorphism	890	891	2	1	none	R -> L	285.667	857	GA -> TG	CGA -> CTG	232	Substitution	Substitution	0.022	0
NC_003735	0.022	T	Polymorphism	860	860	1	1	none	K -> I	275.667	827	A -> T	AAA -> ATA	224	SNP (transversion)	Substitution	0.022	0
NC_003737	0.021	T	Polymorphism	1127	1126	0	1	none		348.667	1046	(T)5 -> (T)6		190	Insertion (tandem repeat)	Frame Shift	0.021	0
NC_003733	0.02	T	Polymorphism	981	981	1	1	none	L -> F	320	960	G -> T	UUG -> UUT	201	SNP (transversion)	Substitution	0.02	0
NC_003733	0.02	A	Polymorphism	937	937	1	1	none	A -> T	305.333	916	G -> A	GCU -> ACU	205	SNP (transition)	Substitution	0.02	0
NC_003729	0.02	A	Polymorphism	198	197	0	1	none		54.3333	163	(A)6 -> (A)7		1318	Insertion (tandem repeat)	Frame Shift	0.02	0
NC_003733	0.019	T	Polymorphism	887	887	1	1	none	S -> I	288.667	866	G -> T	AGC -> ATC	206	SNP (transversion)	Substitution	0.019	0
NC_003732	0.019	T	Polymorphism	751	751	1	1	none		242.333	727	C -> T		209	SNP (transition)	Truncation	0.019	0
NC_003736	0.019	T	Polymorphism	718	718	1	1	none	V -> F	234.333	703	G -> T	GUU -> TUU	207	SNP (transversion)	Substitution	0.019	0
NC_003735	0.019	T	Polymorphism	182	182	1	1	none	S -> I	49.6667	149	G -> T	AGU -> ATU	206	SNP (transversion)	Substitution	0.019	0
NC_003737	0.018	C	Polymorphism	1295	1295	1	1	none	I -> T	404.667	1214	T -> C	AUU -> ACU	222	SNP (transition)	Substitution	0.018	0
NC_003728	0.018	G	Polymorphism	654	654	1	1	none	K -> E	213.333	640	A -> G	AAA -> GAA	220	SNP (transition)	Substitution	0.018	0
NC_003737	0.018	A	Polymorphism	115	114	0	1	none		11.3333	34	(A)6 -> (A)7		1950	Insertion (tandem repeat)	Frame Shift	0.018	8.1e-84
NC_003729	0.017	C	Polymorphism	1480	1480	1	1	none	V -> A	481.667	1445	T -> C	GUA -> GCA	120	SNP (transition)	Substitution	0.017	0
NC_003729	0.017	C	Polymorphism	1480	1480	1	1	none	T -> A	27.3333	82	T -> C	ACA -> GCA	120	SNP (transition)	Substitution	0.017	0
NC_003730	0.017	T	Polymorphism	1099	1099	1	1	none	E -> V	352.667	1058	A -> T	GAG -> GTG	602	SNP (transversion)	Substitution	0.017	0
NC_003733	0.017	T	Polymorphism	617	617	1	1	none	G -> V	198.667	596	G -> T	GGA -> GTA	240	SNP (transversion)	Substitution	0.017	0
NC_003730	0.016	G	Polymorphism	847	847	1	1	none	Y -> C	268.667	806	A -> G	UAU -> UGU	368	SNP (transition)	Substitution	0.016	0
NC_003730	0.016	G	Polymorphism	610	610	1	1	none	H -> R	189.667	569	A -> G	CAU -> CGU	304	SNP (transition)	Substitution	0.016	0
NC_003730	0.016	A	Polymorphism	491	490	0	1	none		150	450	(A)2 -> (A)3		322	Insertion (tandem repeat)	Frame Shift	0.016	0
NC_003730	0.015	A	Polymorphism	889	889	1	1	none	P -> H	282.667	848	C -> A	CCC -> CAC	591	SNP (transversion)	Substitution	0.015	1.1e-07
NC_003734	0.015	T	Polymorphism	851	851	1	1	none	P -> L	268.667	806	C -> T	CCC -> CTC	405	SNP (transition)	Substitution	0.015	1.1e-14
NC_003733	0.015	G	Polymorphism	718	718	1	1	none	H -> D	232.333	697	C -> G	CAU -> GAU	269	SNP (transversion)	Substitution	0.015	0
NC_003733	0.015	T	Polymorphism	538	538	1	1	none	G -> C	172.333	517	G -> T	GGU -> TGU	325	SNP (transversion)	Substitution	0.015	0
NC_003736	0.015	G	Polymorphism	359	359	1	1	none	N -> S	114.667	344	A -> G	AAC -> AGC	795	SNP (transition)	Substitution	0.015	0
NC_003730	0.015	G	Polymorphism	329	329	1	1	none	C -> W	96	288	T -> G	UGU -> UGG	456	SNP (transversion)	Substitution	0.015	0
NC_003730	0.014	T	Polymorphism	494	494	1	1	none	R -> S	151	453	G -> T	AGG -> AGT	347	SNP (transversion)	Substitution	0.014	0
NC_003730	0.013	C	Polymorphism	1210	1210	1	1	none	A -> P	9.33333	28	G -> C	GCU -> CCU	312	SNP (transversion)	Substitution	0.013	0
NC_003733	0.013	G	Polymorphism	541	541	1	1	none	I -> V	173.333	520	A -> G	AUA -> GUA	310	SNP (transition)	Substitution	0.013	2.7e-08
NC_003728	0.013	G	Polymorphism	435	435	1	1	none	F -> V	140.333	421	T -> G	UUU -> GUU	392	SNP (transversion)	Substitution	0.013	0
NC_003734	0.012	G	Polymorphism	1010	1010	1	1	none	E -> G	321.667	965	A -> G	GAA -> GGA	331	SNP (transition)	Substitution	0.012	0
NC_003728	0.012	A	Polymorphism	447	447	1	1	none	A -> T	144.333	433	G -> A	GCA -> ACA	335	SNP (transition)	Substitution	0.012	1e-203
NC_003731	0.012	A	Polymorphism	115	115	1	1	none	D -> N	21.3333	64	G -> A	GAC -> AAC	1035	SNP (transition)	Substitution	0.012
NC_003736	0.012	A	Polymorphism	67	66	0	1	none		17.3333	52	(A)6 -> (A)7		2277	Insertion (tandem repeat)	Frame Shift	0.012
NC_003737	0.011	T	Polymorphism	644	644	1	1	none	P -> L	187.667	563	C -> T	CCC -> CTC	450	SNP (transition)	Substitution	0.011	0
NC_003731	0.011	A	Polymorphism	329	329	1	1	none	R -> H	92.6667	278	G -> A	CGC -> CAC	639	SNP (transition)	Substitution	0.011	0
NC_003728	0.011	A	Polymorphism	123	123	1	1	none	H -> N	36.3333	109	C -> A	CAU -> AAU	784	SNP (transversion)	Substitution	0.011	1.4e-08
NC_003729	0.01	T	Polymorphism	105	105	1	1	none		23.3333	70	A -> T		1753	SNP (transversion)	Truncation	0.01	0

## Sheet: MG1
Supplementary 2f. Total mutations that were associated with codon and protein shifts across in MG1 dataset.
Sequence Name	Variant Frequency	Name	Type	Minimum	Maximum	Length	# Intervals	Direction	Amino Acid Change	CDS Codon /number	CDS Position	Change	Codon Change	Coverage	Polymorphism Type	Protein Effect	Variant Frequency	Variant P-Value (approximate)
NC_003728	9.4% -> 9.6%	GTUA	Polymorphism	2675	2678	3	2	none		887	2661	ACUG -> GTUA	GCA,CUG -> GCG,TUA	52 -> 53	Substitution	None	9.4% -> 9.6%	9e-13
NC_003729	8.1% -> 8.3%	GGC	Polymorphism	3177	3179	2	2	none	S -> G	1047.33	3142	AGT -> GGC	AGU -> GGC	60 -> 62	Substitution	Substitution	8.1% -> 8.3%	2e-11
NC_003731	66.7% -> 67.5%	GC	Polymorphism	482	483	2	1	none	K -> S	143.667	431	AA -> GC	AAA -> AGC	80 -> 81	Substitution	Substitution	66.7% -> 67.5%	4.8e-185
NC_003729	64.9% -> 65.3%	TC	Polymorphism	1479	1480	2	1	none	V -> S	481.333	1444	GT -> TC	GUA -> TCA	337 -> 339	Substitution	Substitution	64.9% -> 65.3%	0
NC_003729	64.9% -> 65.3%	TC	Polymorphism	1479	1480	2	1	none	T -> E	27.3333	82	GT -> TC	ACA -> GAA	337 -> 339	Substitution	Substitution	64.9% -> 65.3%	0
NC_003731	63.7% -> 64.1%	GTUA	Polymorphism	1545	1546	1	2	none		128.667	386	UG -> GTUA		170 -> 171	Insertion	Frame Shift	63.7% -> 64.1%	0
NC_003729	62.6% -> 63.1%	CG	Polymorphism	1445	1446	2	1	none	E -> A	38.6667	116	TT -> CG	GAA -> GCG	271 -> 273	Substitution	Substitution	62.6% -> 63.1%	0
NC_003729	62.4% -> 62.6%	GCA	Polymorphism	1446	1448	2	2	none	S -> A	470.333	1411	TCT -> GCA	UCU -> GCA	273 -> 274	Substitution	Substitution	62.4% -> 62.6%	0
NC_003734	61.4% -> 67.2%	TT	Polymorphism	2829	2830	2	1	none	DP -> DS	928	2784	CC -> TT	GAC,CCA -> GAT,TCA	64 -> 70	Substitution	Substitution	61.4% -> 67.2%	7.2e-145
NC_003737	6.7% -> 6.8%		Polymorphism	1193	1194	2	1	none		370.667	1112	#NAME?		59 -> 60	Deletion	Frame Shift	6.7% -> 6.8%	4.7e-07
NC_003729	58.3% -> 58.7%	TACG	Polymorphism	1338	1340	1	2	none		434.333	1303	ACA -> TACG		167 -> 168	Insertion	Frame Shift	58.3% -> 58.7%	0
NC_003729	58.2% -> 59.3%	CAC	Polymorphism	1296	1298	2	2	none	Y -> H	420.333	1261	TAT -> CAC	UAU -> CAC	167 -> 170	Substitution	Substitution	58.2% -> 59.3%	5.3E-320
NC_003731	57.9% -> 58.2%	ACT	Polymorphism	775	777	2	2	none	P -> T	241.333	724	CCA -> ACT	CCA -> ACT	177 -> 178	Substitution	Substitution	57.9% -> 58.2%	0
NC_003731	56.4% -> 58.5%	UC	Polymorphism	421	423	2	2	none		123.333	370	CUT -> UC		106 -> 110	Deletion	Frame Shift	56.4% -> 58.5%	5.4e-200
NC_003731	56.1% -> 57.1%	GA	Polymorphism	786	787	2	1	none	EV -> EI	245	735	AG -> GA	GAA,GUU -> GAG,AUU	184 -> 187	Substitution	Substitution	56.1% -> 57.1%	4.9E-324
NC_003731	54.6% -> 55.1%	CAT	Polymorphism	355	357	2	2	none	N -> H	101.333	304	AAC -> CAT	AAC -> CAT	118 -> 119	Substitution	Substitution	54.6% -> 55.1%	2.6e-214
NC_003729	54.2% -> 55.7%	A	Polymorphism	1334	1335	2	1	none		75.6667	227	GG -> A		174 -> 179	Deletion	Frame Shift	54.2% -> 55.7%	1.4e-280
NC_003731	50.8% -> 52.6%	CC	Polymorphism	541	542	2	1	none	I -> P	163.333	490	AT -> CC	AUA -> CCA	57 -> 59	Substitution	Substitution	50.8% -> 52.6%	5.9e-101
NC_003729	45.3% -> 50.5%	GTAT	Polymorphism	157	160	4	1	none	NE -> SI	40.6667	122	ACGA -> GTAT	AAC,GAA -> AGT,ATA	95 -> 106	Substitution	Substitution	45.3% -> 50.5%	3.9e-162
NC_003737	37.3% -> 41.3%	AC	Polymorphism	1844	1845	2	1	none	G -> D	587.667	1763	GT -> AC	GGU -> GAC	46 -> 51	Substitution	Substitution	37.3% -> 41.3%	2.4e-57
NC_003733	30.9% -> 31.5%	AUG	Polymorphism	1369	1371	2	2	none	L -> M	449.333	1348	CUA -> AUG	CUA -> AUG	162 -> 165	Substitution	Substitution	30.9% -> 31.5%	1.4e-161
NC_003729	28.3% -> 29.5%	TG	Polymorphism	3712	3713	2	1	none	S -> L	1225.67	3677	CA -> TG	UCA -> UTG	44 -> 46	Substitution	Substitution	28.3% -> 29.5%	1e-41
NC_003733	2.3% -> 2.4%	UA	Polymorphism	1299	1302	3	2	none		426	1278	TTUG -> UA		170 -> 173	Deletion	Frame Shift	2.3% -> 2.4%	1.4e-07
NC_003732	17.4% -> 17.9%	TT	Polymorphism	387	388	2	1	none	DP -> DS	121	363	CC -> TT	GAC,CCU -> GAT,TCU	190 -> 195	Substitution	Substitution	17.4% -> 17.9%	1.8e-88
NC_003728	15.2% -> 15.6%	CC	Polymorphism	1136	1137	2	1	none	DF -> DL	374	1122	TT -> CC	GAU,UUU -> GAC,CUU	64 -> 66	Substitution	Substitution	15.2% -> 15.6%	2.1e-29
NC_003729	14.7% -> 15.2%	CTUG	Polymorphism	3695	3698	3	2	none	NV -> NL	1220	3660	TGUT -> CTUG	AAU,GUU -> AAC,TUG	33 -> 34	Substitution	Substitution	14.7% -> 15.2%	7.5e-15
NC_003728	10.6% -> 10.9%	TCC	Polymorphism	2742	2744	2	2	none	P -> S	909.333	2728	CCT -> TCC	CCU -> TCC	46 -> 47	Substitution	Substitution	10.6% -> 10.9%	1.5e-10
NC_003734	1.4% -> 1.5%	TC	Polymorphism	812	813	2	1	none	A -> V	255.667	767	CT -> TC	GCU -> GTC	202 -> 212	Substitution	Substitution	1.4% -> 1.5%	7.7e-07
NC_003736	1	T	Polymorphism	3063	3063	1	1	none	P -> L	228.667	686	C -> T	CCU -> CTU	26	SNP (transition)	Substitution	1	6.3e-97
NC_003728	1	T	Polymorphism	2845	2845	1	1	none	S -> L	943.667	2831	C -> T	UCA -> UTA	53	SNP (transition)	Substitution	1	4e-202
NC_003734	1	T	Polymorphism	2844	2844	1	1	none		933	2799	C -> T	GCC -> GCT	61	SNP (transition)	None	1	1e-244
NC_003728	1	T	Polymorphism	2831	2831	1	1	none		939	2817	C -> T	GCC -> GCT	40	SNP (transition)	None	1	1e-152
NC_003736	1	A	Polymorphism	2817	2817	1	1	none		934	2802	G -> A	CCG -> CCA	190	SNP (transition)	None	1	0
NC_003736	1	A	Polymorphism	2817	2817	1	1	none	R -> H	146.667	440	G -> A	CGU -> CAU	190	SNP (transition)	Substitution	1	0
NC_003735	1	A	Polymorphism	2724	2724	1	1	none		897	2691	G -> A	GAG -> GAA	53	SNP (transition)	None	1	4e-202
NC_003729	1	G	Polymorphism	2717	2717	1	1	none		894	2682	A -> G	UUA -> UUG	49	SNP (transition)	None	1	7.9e-192
NC_003734	1	T	Polymorphism	2703	2703	1	1	none		886	2658	C -> T	AUC -> AUT	84	SNP (transition)	None	1	6.3E-320
NC_003735	1	A	Polymorphism	2616	2616	1	1	none		861	2583	G -> A	GCG -> GCA	39	SNP (transition)	None	1	7.9e-153
NC_003736	1	C	Polymorphism	2499	2499	1	1	none	M -> T	40.6667	122	T -> C	AUG -> ACG	64	SNP (transition)	Substitution	1	2.5e-250
NC_003736	1	C	Polymorphism	2393	2393	1	1	none	I -> T	792.667	2378	T -> C	AUA -> ACA	128	SNP (transition)	Substitution	1	0
NC_003736	1	C	Polymorphism	2393	2393	1	1	none	Y -> H	5.33333	16	T -> C	UAU -> CAU	128	SNP (transition)	Substitution	1	0
NC_003737	1	T	Polymorphism	2348	2348	1	1	none	A -> V	755.667	2267	C -> T	GCU -> GTU	46	SNP (transition)	Substitution	1	1.6e-175
NC_003728	1	T	Polymorphism	2293	2293	1	1	none	T -> I	759.667	2279	C -> T	ACU -> ATU	26	SNP (transition)	Substitution	1	6.3e-97
NC_003730	1	A	Polymorphism	2062	2062	1	1	none	E -> K	293.333	880	G -> A	GAG -> AAG	81	SNP (transition)	Substitution	1	0
NC_003730	1	G	Polymorphism	2048	2048	1	1	none	Q -> R	288.667	866	A -> G	CAA -> CGA	89	SNP (transition)	Substitution	1	0
NC_003735	1	A	Polymorphism	1847	1847	1	1	none	V -> D	604.667	1814	T -> A	GUC -> GAC	266	SNP (transversion)	Substitution	1	0
NC_003737	1	G	Polymorphism	1831	1831	1	1	none	T -> A	583.333	1750	A -> G	ACA -> GCA	47	SNP (transition)	Substitution	1	2.5e-179
NC_003736	1	A	Polymorphism	1696	1696	1	1	none	A -> T	560.333	1681	G -> A	GCA -> ACA	57	SNP (transition)	Substitution	1	6.3e-206
NC_003734	1	C	Polymorphism	1594	1594	1	1	none	F -> L	516.333	1549	T -> C	UUU -> CUU	265	SNP (transition)	Substitution	1	0
NC_003735	1	T	Polymorphism	1478	1478	1	1	none	P -> L	481.667	1445	C -> T	CCA -> CTA	173	SNP (transition)	Substitution	1	0
NC_003735	1	T	Polymorphism	1353	1353	1	1	none	K -> N	440	1320	G -> T	AAG -> AAT	74	SNP (transversion)	Substitution	1	6.3e-282
NC_003730	1	T	Polymorphism	1339	1339	1	1	none	R -> C	52.3333	157	C -> T	CGU -> TGU	77	SNP (transition)	Substitution	1	5e-301
NC_003736	1	A	Polymorphism	1262	1262	1	1	none	R -> K	415.667	1247	G -> A	AGA -> AAA	104	SNP (transition)	Substitution	1	0
NC_003733	1	A	Polymorphism	1117	1117	1	1	none	A -> T	365.333	1096	G -> A	GCU -> ACU	49	SNP (transition)	Substitution	1	5e-182
NC_003729	1	G	Polymorphism	1081	1081	1	1	none	E -> G	348.667	1046	A -> G	GAA -> GGA	166	SNP (transition)	Substitution	1	0
NC_003733	1	G	Polymorphism	1013	1013	1	1	none	I -> S	330.667	992	T -> G	AUU -> AGU	18	SNP (transversion)	Substitution	1	2.5e-67
NC_003736	1	G	Polymorphism	898	898	1	1	none	R -> G	294.333	883	A -> G	AGA -> GGA	59	SNP (transition)	Substitution	1	4e-213
NC_003735	1	A	Polymorphism	890	890	1	1	none	R -> Q	285.667	857	G -> A	CGA -> CAA	66	SNP (transition)	Substitution	1	1.6e-251
NC_003729	1	A	Polymorphism	867	867	1	1	none	D -> N	277.333	832	G -> A	GAU -> AAU	146	SNP (transition)	Substitution	1	0
NC_003735	1	T	Polymorphism	784	784	1	1	none	R -> C	250.333	751	C -> T	CGU -> TGU	62	SNP (transition)	Substitution	1	1.6e-242
NC_003732	1	T	Polymorphism	643	643	1	1	none	T -> S	206.333	619	A -> T	ACA -> TCA	115	SNP (transversion)	Substitution	1	0
NC_003736	1	A	Polymorphism	570	570	1	1	none	M -> I	185	555	G -> A	AUG -> AUA	52	SNP (transition)	Substitution	1	4e-193
NC_003728	1	A	Polymorphism	555	555	1	1	none	D -> N	180.333	541	G -> A	GAU -> AAU	272	SNP (transition)	Substitution	1	0
NC_003735	1	T	Polymorphism	440	440	1	1	none	A -> V	135.667	407	C -> T	GCA -> GTA	130	SNP (transition)	Substitution	1	0
NC_003733	1	T	Polymorphism	394	394	1	1	none	L -> F	124.333	373	C -> T	CUU -> TUU	56	SNP (transition)	Substitution	1	1.6e-213
NC_003735	1	G	Polymorphism	357	357	1	1	none	F -> L	108	324	T -> G	UUU -> UUG	149	SNP (transversion)	Substitution	1	0
NC_003733	1	T	Polymorphism	227	227	1	1	none	S -> L	68.6667	206	C -> T	UCG -> UTG	204	SNP (transition)	Substitution	1	0
NC_003735	0.995	T	Polymorphism	3230	3230	1	1	none	T -> I	1065.67	3197	C -> T	ACC -> ATC	189	SNP (transition)	Substitution	0.995	0
NC_003736	0.994	A	Polymorphism	2724	2724	1	1	none		903	2709	G -> A	GAG -> GAA	170	SNP (transition)	None	0.994	0
NC_003736	0.994	A	Polymorphism	2724	2724	1	1	none	S -> N	115.667	347	G -> A	AGC -> AAC	170	SNP (transition)	Substitution	0.994	0
NC_003734	0.993	G	Polymorphism	3578	3578	1	1	none	K -> R	1177.67	3533	A -> G	AAA -> AGA	139	SNP (transition)	Substitution	0.993	0
NC_003730	0.993	T	Polymorphism	1681	1681	1	1	none	I -> L	166.333	499	A -> T	AUA -> TUA	137	SNP (transversion)	Substitution	0.993	0
NC_003730	0.992	A	Polymorphism	1198	1198	1	1	none	G -> S	5.33333	16	G -> A	GGU -> AGU	129	SNP (transition)	Substitution	0.992	0
NC_003729	0.984	A	Polymorphism	3630	3630	1	1	none	A -> T	1198.33	3595	G -> A	GCA -> ACA	61	SNP (transition)	Substitution	0.984	6.1e-203
NC_003736	0.983	A	Polymorphism	514	514	1	1	none	S -> T	166.333	499	T -> A	UCC -> ACC	60	SNP (transversion)	Substitution	0.983	2.4e-211
NC_003728	0.98	T	Polymorphism	2612	2612	1	1	none		866	2598	C -> T	UUC -> UUT	51	SNP (transition)	None	0.98	5.1e-174
NC_003735	0.962	T	Polymorphism	443	443	1	1	none	T -> I	136.667	410	C -> T	ACA -> ATA	130	SNP (transition)	Substitution	0.962	0
NC_003733	0.96	A	Polymorphism	790	790	1	1	none	C -> S	256.333	769	T -> A	UGC -> AGC	75	SNP (transversion)	Substitution	0.96	1.1e-276
NC_003729	0.955		Polymorphism	2133	2133	1	1	none		699.333	2098	(A)4 -> (A)3		112	Deletion (tandem repeat)	Frame Shift	0.955	0
NC_003736	0.941	A	Polymorphism	866	866	1	1	none	R -> H	283.667	851	G -> A	CGU -> CAU	68	SNP (transition)	Substitution	0.941	5.1e-238
NC_003735	0.933	C	Polymorphism	3293	3293	1	1	none	V -> A	1086.67	3260	T -> C	GUC -> GCC	149	SNP (transition)	Substitution	0.933	0
NC_003729	0.93	A	Polymorphism	2113	2112	0	1	none		692.667	2078	(A)5 -> (A)6		100	Insertion (tandem repeat)	Frame Shift	0.93	0
NC_003728	0.923	T	Polymorphism	2604	2604	1	1	none		863.333	2590	C -> T	CUG -> TUG	52	SNP (transition)	None	0.923	1.6e-173
NC_003729	0.921	TA	Polymorphism	3577	3578	2	1	none	S -> L	1180.67	3542	CG -> TA	UCG -> UTA	89	Substitution	Substitution	0.921	2.7e-294
NC_003730	0.906	G	Polymorphism	1631	1631	1	1	none	N -> S	149.667	449	A -> G	AAU -> AGU	96	SNP (transition)	Substitution	0.906	0
NC_003728	0.9	C	Polymorphism	2654	2654	1	1	none		880	2640	T -> C	CGU -> CGC	50	SNP (transition)	None	0.9	2.1e-165
NC_003728	0.9	T	Polymorphism	2648	2648	1	1	none		878	2634	C -> T	UUC -> UUT	50	SNP (transition)	None	0.9	2.1e-156
NC_003731	0.89	GAG	Polymorphism	1286	1288	2	2	none	N -> E	42.3333	127	AAT -> GAG	AAU -> GAG	182	Substitution	Substitution	0.89	0
NC_003728	0.889	A	Polymorphism	2660	2660	1	1	none		882	2646	G -> A	AAG -> AAA	54	SNP (transition)	None	0.889	1e-151
NC_003729	0.889	G	Polymorphism	708	708	1	1	none	I -> V	224.333	673	A -> G	AUU -> GUU	90	SNP (transition)	Substitution	0.889	5.7e-284
NC_003729	0.878	A	Polymorphism	2645	2645	1	1	none		870	2610	G -> A	UUG -> UUA	74	SNP (transition)	None	0.878	3.5e-243
NC_003728	0.868	C	Polymorphism	2578	2578	1	1	none	L -> S	854.667	2564	T -> C	UUA -> UCA	53	SNP (transition)	Substitution	0.868	6.3e-171
NC_003735	0.864	G	Polymorphism	2066	2066	1	1	none	N -> S	677.667	2033	A -> G	AAU -> AGU	264	SNP (transition)	Substitution	0.864	0
NC_003728	0.862	A	Polymorphism	2789	2789	1	1	none		925	2775	G -> A	GUG -> GUA	29	SNP (transition)	None	0.862	7.5e-94
NC_003735	0.86	G	Polymorphism	1279	1279	1	1	none	I -> V	415.333	1246	A -> G	AUU -> GUU	93	SNP (transition)	Substitution	0.86	2.6e-281
NC_003731	0.854	A	Polymorphism	1377	1377	1	1	none	R -> K	72.6667	218	G -> A	AGA -> AAA	171	SNP (transition)	Substitution	0.854	0
NC_003735	0.852	C	Polymorphism	528	528	1	1	none	L -> F	165	495	A -> C	UUA -> UUC	54	SNP (transversion)	Substitution	0.852	1.6e-166
NC_003730	0.843	C	Polymorphism	1768	1768	1	1	none	S -> R	195.333	586	A -> C	AGU -> CGU	178	SNP (transversion)	Substitution	0.843	0
NC_003735	0.818	A	Polymorphism	2419	2419	1	1	none	D -> N	795.333	2386	G -> A	GAU -> AAU	137	SNP (transition)	Substitution	0.818	0
NC_003729	0.815	C	Polymorphism	1693	1693	1	1	none	S -> T	552.667	1658	G -> C	AGU -> ACU	227	SNP (transversion)	Substitution	0.815	0
NC_003728	0.808	A	Polymorphism	2777	2777	1	1	none		921	2763	G -> A	GCG -> GCA	26	SNP (transition)	None	0.808	6.6e-80
NC_003729	0.804	CAG	Polymorphism	672	674	3	1	none	V -> Q	212.333	637	GTC -> CAG	GUC -> CAG	102	Substitution	Substitution	0.804	2.1e-291
NC_003729	0.802	G	Polymorphism	1047	1047	1	1	none	I -> V	337.333	1012	A -> G	AUU -> GUU	167	SNP (transition)	Substitution	0.802	0
NC_003729	0.798	C	Polymorphism	682	682	1	1	none	R -> T	215.667	647	G -> C	AGA -> ACA	99	SNP (transversion)	Substitution	0.798	3.4e-288
NC_003729	0.798	A	Polymorphism	664	664	1	1	none	S -> N	209.667	629	G -> A	AGU -> AAU	109	SNP (transition)	Substitution	0.798	0
NC_003729	0.787	T	Polymorphism	1559	1559	1	1	none	M -> I	1	3	C -> T	ATG -> ATA	414	SNP (transition)	Start Codon Loss	0.787	0
NC_003729	0.769	A	Polymorphism	637	637	1	1	none	S -> N	200.667	602	G -> A	AGU -> AAU	121	SNP (transition)	Substitution	0.769	0
NC_003728	0.735	G	Polymorphism	2538	2538	1	1	none	I -> V	841.333	2524	A -> G	AUU -> GUU	49	SNP (transition)	Substitution	0.735	1.7e-122
NC_003729	0.731	G	Polymorphism	2383	2383	1	1	none	N -> S	782.667	2348	A -> G	AAU -> AGU	78	SNP (transition)	Substitution	0.731	6.9e-193
NC_003731	0.727	G	Polymorphism	934	934	1	1	none	T -> A	294.333	883	A -> G	ACC -> GCC	66	SNP (transition)	Substitution	0.727	2.7e-167
NC_003734	0.724	G	Polymorphism	2983	2983	1	1	none	S -> A	979.333	2938	T -> G	UCU -> GCU	58	SNP (transversion)	Substitution	0.724	2e-146
NC_003729	0.724	G	Polymorphism	493	493	1	1	none	N -> S	152.667	458	A -> G	AAC -> AGC	185	SNP (transition)	Substitution	0.724	0
NC_003728	0.714	A	Polymorphism	2037	2037	1	1	none	D -> N	674.333	2023	G -> A	GAU -> AAU	21	SNP (transition)	Substitution	0.714	3.2e-59
NC_003729	0.705	T	Polymorphism	3712	3712	1	1	none	S -> L	1225.67	3677	C -> T	UCA -> UTA	44	SNP (transition)	Substitution	0.705	1.3e-121
NC_003729	0.702	C	Polymorphism	1416	1416	1	1	none	N -> S	48.6667	146	T -> C	AAC -> AGC	258	SNP (transition)	Substitution	0.702	0
NC_003734	0.701	T	Polymorphism	76	76	1	1	none	A -> S	10.3333	31	G -> T	GCU -> TCU	97	SNP (transversion)	Substitution	0.701	1.1e-227
NC_003736	0.699	G	Polymorphism	721	721	1	1	none	S -> G	235.333	706	A -> G	AGU -> GGU	153	SNP (transition)	Substitution	0.699	0
NC_003729	0.697	C	Polymorphism	2834	2834	1	1	none		933	2799	T -> C	UGU -> UGC	33	SNP (transition)	None	0.697	9.2e-85
NC_003737	0.692	C	Polymorphism	2051	2051	1	1	none	N -> T	656.667	1970	A -> C	AAU -> ACU	65	SNP (transversion)	Substitution	0.692	8.9e-160
NC_003731	0.692	C	Polymorphism	949	949	1	1	none	S -> P	299.333	898	T -> C	UCC -> CCC	39	SNP (transition)	Substitution	0.692	9.8e-94
NC_003731	0.691	T	Polymorphism	303	303	1	1	none	E -> D	84	252	A -> T	GAA -> GAT	162	SNP (transversion)	Substitution	0.691	0
NC_003729	0.69	A	Polymorphism	1394	1394	1	1	none	D -> E	453	1359	T -> A	GAU -> GAA	239	SNP (transversion)	Substitution	0.69	0
NC_003729	0.69	A	Polymorphism	1394	1394	1	1	none	E -> D	56	168	T -> A	GAA -> GAT	239	SNP (transversion)	Substitution	0.69	0
NC_003729	0.686	C	Polymorphism	1510	1510	1	1	none	L -> S	491.667	1475	T -> C	UUA -> UCA	334	SNP (transition)	Substitution	0.686	0
NC_003729	0.686	GUC	Polymorphism	1508	1510	2	2	none	N -> D	17.3333	52	AUT -> GUC	AAT -> GAC	334	Substitution	Substitution	0.686	0
NC_003729	0.684	A	Polymorphism	115	115	1	1	none	R -> K	26.6667	80	G -> A	AGA -> AAA	114	SNP (transition)	Substitution	0.684	3.8e-275
NC_003729	0.682	T	Polymorphism	1487	1487	1	1	none	E -> D	484	1452	A -> T	GAA -> GAT	346	SNP (transversion)	Substitution	0.682	0
NC_003734	0.682	G	Polymorphism	389	389	1	1	none	N -> S	114.667	344	A -> G	AAU -> AGU	85	SNP (transition)	Substitution	0.682	6.9e-205
NC_003729	0.678	A	Polymorphism	1442	1442	1	1	none	M -> I	469	1407	G -> A	AUG -> AUA	307	SNP (transition)	Substitution	0.678	0
NC_003729	0.676	T	Polymorphism	1421	1421	1	1	none	F -> L	47	141	G -> T	TTC -> TTA	272	SNP (transversion)	Substitution	0.676	0
NC_003729	0.673	C	Polymorphism	1456	1456	1	1	none	N -> T	473.667	1421	A -> C	AAU -> ACU	309	SNP (transversion)	Substitution	0.673	0
NC_003729	0.673	C	Polymorphism	1456	1456	1	1	none	F -> V	35.3333	106	A -> C	TTT -> GTT	309	SNP (transversion)	Substitution	0.673	0
NC_003729	0.673	T	Polymorphism	1451	1451	1	1	none		37	111	C -> T		306	SNP (transition)	Truncation	0.673	0
NC_003729	0.67	T	Polymorphism	1373	1373	1	1	none	M -> I	63	189	C -> T	ATG -> ATA	191	SNP (transition)	Substitution	0.67	0
NC_003731	0.667	C	Polymorphism	503	503	1	1	none	V -> A	150.667	452	T -> C	GUU -> GCU	84	SNP (transition)	Substitution	0.667	6.1e-197
NC_003731	0.667	A	Polymorphism	477	477	1	1	none	N -> K	142	426	T -> A	AAU -> AAA	81	SNP (transversion)	Substitution	0.667	5.8e-190
NC_003731	0.661	G	Polymorphism	1517	1517	1	1	none	I -> V	119.333	358	A -> G	AUU -> GUU	186	SNP (transition)	Substitution	0.661	0
NC_003729	0.658	C	Polymorphism	438	438	1	1	none	F -> L	134.333	403	T -> C	UUU -> CUU	152	SNP (transition)	Substitution	0.658	0
NC_003729	0.657	A	Polymorphism	2825	2825	1	1	none		930	2790	G -> A	UCG -> UCA	35	SNP (transition)	None	0.657	4.2e-86
NC_003729	0.653	A	Polymorphism	3456	3456	1	1	none	L -> I	1140.33	3421	T -> A	UUA -> AUA	202	SNP (transversion)	Substitution	0.653	0
NC_003736	0.651	G	Polymorphism	1216	1216	1	1	none	T -> A	400.333	1201	A -> G	ACU -> GCU	106	SNP (transition)	Substitution	0.651	3.1e-234
NC_003734	0.649	G	Polymorphism	2649	2649	1	1	none		868	2604	A -> G	GAA -> GAG	77	SNP (transition)	None	0.649	4.4e-180
NC_003736	0.648	A	Polymorphism	3014	3014	1	1	none	A -> T	212.333	637	G -> A	GCU -> ACU	54	SNP (transition)	Substitution	0.648	1.8e-112
NC_003734	0.647	T	Polymorphism	2784	2784	1	1	none		913	2739	C -> T	GUC -> GUT	68	SNP (transition)	None	0.647	1.5e-158
NC_003731	0.647	C	Polymorphism	463	463	1	1	none	T -> P	137.333	412	A -> C	ACU -> CCU	85	SNP (transversion)	Substitution	0.647	8.3e-187
NC_003731	0.646	AA	Polymorphism	499	500	2	1	none	P -> K	149.333	448	CC -> AA	CCA -> AAA	82	Substitution	Substitution	0.646	2.5e-185
NC_003729	0.64	T	Polymorphism	1262	1262	1	1	none	D -> E	100	300	A -> T	GAT -> GAA	161	SNP (transversion)	Substitution	0.64	0
NC_003731	0.636		Polymorphism	1542	1542	1	1	none		127.667	383	#NAME?		173	Deletion	Frame Shift	0.636	1.1E-315
NC_003731	0.636	A	Polymorphism	469	469	1	1	none	P -> T	139.333	418	C -> A	CCA -> ACA	88	SNP (transversion)	Substitution	0.636	1.6e-189
NC_003734	0.636	G	Polymorphism	85	85	1	1	none	N -> D	13.3333	40	A -> G	AAC -> GAC	110	SNP (transition)	Substitution	0.636	1.6e-243
NC_003734	0.632	G	Polymorphism	99	99	1	1	none	N -> K	18	54	T -> G	AAU -> AAG	125	SNP (transversion)	Substitution	0.632	1.9e-258
NC_003729	0.631	A	Polymorphism	1448	1448	1	1	none	L -> F	38	114	T -> A	TTA -> TTT	274	SNP (transversion)	Substitution	0.631	0
NC_003737	0.629	C	Polymorphism	1370	1370	1	1	none	Y -> S	429.667	1289	A -> C	UAU -> UCU	35	SNP (transversion)	Substitution	0.629	2.5e-84
NC_003729	0.627	C	Polymorphism	1278	1278	1	1	none	N -> S	94.6667	284	T -> C	AAT -> AGT	161	SNP (transition)	Substitution	0.627	0
NC_003728	0.625	C	Polymorphism	2792	2792	1	1	none		926	2778	T -> C	GGU -> GGC	32	SNP (transition)	None	0.625	2.3e-70
NC_003729	0.622	A	Polymorphism	2816	2816	1	1	none		927	2781	C -> A	UCC -> UCA	37	SNP (transversion)	None	0.622	6.1e-83
NC_003731	0.622	CAGT	Polymorphism	1050	1053	3	2	none	DC -> DS	333	999	TTGC -> CAGT	GAU,UGC -> GAC,AGT	148	Substitution	Substitution	0.622	1.1e-299
NC_003734	0.62	A	Polymorphism	91	91	1	1	none	D -> N	15.3333	46	G -> A	GAC -> AAC	121	SNP (transition)	Substitution	0.62	1.9e-244
NC_003731	0.617	AG	Polymorphism	494	495	2	1	none	A -> E	147.667	443	CT -> AG	GCU -> GAG	81	Substitution	Substitution	0.617	1.8e-177
NC_003734	0.616	C	Polymorphism	2760	2760	1	1	none		905	2715	T -> C	UAU -> UAC	86	SNP (transition)	None	0.616	6.5e-189
NC_003734	0.616	G	Polymorphism	2673	2673	1	1	none		876	2628	T -> G	ACU -> ACG	86	SNP (transversion)	None	0.616	1.3e-183
NC_003736	0.616	T	Polymorphism	1438	1438	1	1	none	I -> L	474.333	1423	A -> T	AUA -> TUA	73	SNP (transversion)	Substitution	0.616	3.9e-156
NC_003729	0.615	CCG	Polymorphism	171	173	2	2	none	S -> P	45.3333	136	TCA -> CCG	UCA -> CCG	104	Substitution	Substitution	0.615	2.5e-221
NC_003731	0.612		Polymorphism	1538	1538	1	1	none		126.333	379	(T)3 -> (T)2		178	Deletion (tandem repeat)	Frame Shift	0.612	0
NC_003729	0.612	G	Polymorphism	373	373	1	1	none	Q -> R	112.667	338	A -> G	CAA -> CGA	85	SNP (transition)	Substitution	0.612	6.3e-180
NC_003728	0.606	G	Polymorphism	1222	1222	1	1	none	N -> S	402.667	1208	A -> G	AAU -> AGU	33	SNP (transition)	Substitution	0.606	5.7e-70
NC_003729	0.606	AG	Polymorphism	219	220	2	1	none	Q -> R	61.3333	184	CA -> AG	CAA -> AGA	71	Substitution	Substitution	0.606	1.8e-144
NC_003731	0.604	T	Polymorphism	460	460	1	1	none	P -> S	136.333	409	C -> T	CCU -> TCU	91	SNP (transition)	Substitution	0.604	2.8e-184
NC_003734	0.602	G	Polymorphism	979	979	1	1	none	I -> V	311.333	934	A -> G	AUC -> GUC	216	SNP (transition)	Substitution	0.602	0
NC_003734	0.6	C	Polymorphism	2727	2727	1	1	none		894	2682	T -> C	GUU -> GUC	80	SNP (transition)	None	0.6	1.4e-165
NC_003734	0.6	T	Polymorphism	2628	2628	1	1	none		861	2583	C -> T	GAC -> GAT	65	SNP (transition)	None	0.6	6.3e-131
NC_003731	0.6	A	Polymorphism	146	146	1	1	none	T -> N	31.6667	95	C -> A	ACU -> AAU	432	SNP (transversion)	Substitution	0.6	0
NC_003729	0.599	C	Polymorphism	1296	1296	1	1	none	Y -> C	88.6667	266	T -> C	TAC -> TGC	167	SNP (transition)	Substitution	0.599	4.4E-323
NC_003729	0.596	G	Polymorphism	1244	1244	1	1	none	K -> N	106	318	T -> G	AAA -> AAC	183	SNP (transversion)	Substitution	0.596	0
NC_003729	0.595	C	Polymorphism	2801	2801	1	1	none		922	2766	T -> C	UAU -> UAC	42	SNP (transition)	None	0.595	8e-87
NC_003729	0.594	C	Polymorphism	1298	1298	1	1	none	I -> M	88	264	T -> C	ATA -> ATG	170	SNP (transition)	Substitution	0.594	0
NC_003731	0.593	G	Polymorphism	1736	1736	1	1	none	I -> V	192.333	577	A -> G	AUU -> GUU	226	SNP (transition)	Substitution	0.593	0
NC_003736	0.593	T	Polymorphism	518	518	1	1	none	T -> M	167.667	503	C -> T	ACG -> ATG	59	SNP (transition)	Substitution	0.593	2.2e-117
NC_003731	0.592	G	Polymorphism	110	110	1	1	none	K -> R	19.6667	59	A -> G	AAA -> AGA	343	SNP (transition)	Substitution	0.592	0
NC_003734	0.591	C	Polymorphism	2605	2605	1	1	none		853.333	2560	T -> C	UUA -> CUA	44	SNP (transition)	None	0.591	1e-92
NC_003734	0.589	C	Polymorphism	2736	2736	1	1	none		897	2691	T -> C	UAU -> UAC	90	SNP (transition)	None	0.589	5e-182
NC_003737	0.587	A	Polymorphism	1844	1844	1	1	none	G -> D	587.667	1763	G -> A	GGU -> GAU	46	SNP (transition)	Substitution	0.587	2.5e-103
NC_003729	0.587	A	Polymorphism	241	241	1	1	none	C -> Y	68.6667	206	G -> A	UGU -> UAU	63	SNP (transition)	Substitution	0.587	3.6e-131
NC_003729	0.587	GCT	Polymorphism	231	233	2	2	none	S -> A	65.3333	196	TCG -> GCT	UCG -> GCT	63	Substitution	Substitution	0.587	1.8e-127
NC_003729	0.586	G	Polymorphism	186	186	1	1	none	T -> A	50.3333	151	A -> G	ACU -> GCU	99	SNP (transition)	Substitution	0.586	7.5e-199
NC_003729	0.583	T	Polymorphism	1338	1337	0	1	none		75	225	#NAME?		168	Insertion	Frame Shift	0.583	0
NC_003731	0.574	G	Polymorphism	779	779	1	1	none	N -> S	242.667	728	A -> G	AAU -> AGU	176	SNP (transition)	Substitution	0.574	0
NC_003731	0.573	A	Polymorphism	361	361	1	1	none	D -> N	103.333	310	G -> A	GAU -> AAU	124	SNP (transition)	Substitution	0.573	6.5e-235
NC_003729	0.571	A	Polymorphism	2795	2795	1	1	none		920	2760	C -> A	GGC -> GGA	42	SNP (transversion)	None	0.571	3.5e-85
NC_003729	0.568	C	Polymorphism	2787	2787	1	1	none		917.333	2752	T -> C	UUG -> CUG	44	SNP (transition)	None	0.568	1.4e-88
NC_003729	0.566	G	Polymorphism	3027	3027	1	1	none	I -> V	997.333	2992	A -> G	AUU -> GUU	53	SNP (transition)	Substitution	0.566	6.2e-103
NC_003733	0.565	GT	Polymorphism	1663	1664	2	1	none	T -> V	547.333	1642	AC -> GT	ACA -> GTA	23	Substitution	Substitution	0.565	1.1e-46
NC_003737	0.565	GC	Polymorphism	461	462	2	1	none	N -> S	126.667	380	AT -> GC	AAU -> AGC	46	Substitution	Substitution	0.565	5.6e-92
NC_003737	0.565	A	Polymorphism	457	457	1	1	none	D -> N	125.333	376	G -> A	GAU -> AAU	46	SNP (transition)	Substitution	0.565	3.5e-84
NC_003731	0.564	T	Polymorphism	425	424	0	1	none		124.667	374	#NAME?		110	Insertion	Frame Shift	0.564	6.4e-211
NC_003729	0.563		Polymorphism	1334	1334	1	1	none		433	1299	#NAME?		174	Deletion	Frame Shift	0.563	2.2e-283
NC_003731	0.563	GUC	Polymorphism	1033	1035	2	2	none	I -> V	327.333	982	AUT -> GUC	AUU -> GUC	128	Substitution	Substitution	0.563	2.2e-237
NC_003729	0.563	G	Polymorphism	312	312	1	1	none	L -> V	92.3333	277	T -> G	UUA -> GUA	71	SNP (transversion)	Substitution	0.563	1.3e-132
NC_003728	0.561	C	Polymorphism	2819	2819	1	1	none		935	2805	T -> C	UUU -> UUC	41	SNP (transition)	None	0.561	8e-77
NC_003729	0.561	T	Polymorphism	2813	2813	1	1	none		926	2778	C -> T	CCC -> CCT	41	SNP (transition)	None	0.561	8e-77
NC_003737	0.549	GAC	Polymorphism	451	453	2	2	none	N -> D	123.333	370	AAT -> GAC	AAU -> GAC	51	Substitution	Substitution	0.549	4.9e-90
NC_003729	0.545	A	Polymorphism	3084	3084	1	1	none	Q -> K	1016.33	3049	C -> A	CAA -> AAA	33	SNP (transversion)	Substitution	0.545	1e-63
NC_003729	0.545	T	Polymorphism	3081	3080	0	1	none		1015.33	3046	#NAME?		33	Insertion	Truncation	0.545	1.6e-65
NC_003729	0.545		Polymorphism	3078	3078	1	1	none		1014.33	3043	#NAME?		33	Deletion	Frame Shift	0.545	2.6e-58
NC_003729	0.545	G	Polymorphism	3009	3009	1	1	none	I -> V	991.333	2974	A -> G	AUU -> GUU	44	SNP (transition)	Substitution	0.545	4.4e-82
NC_003734	0.545	T	Polymorphism	2850	2850	1	1	none		935	2805	C -> T	UGC -> UGT	66	SNP (transition)	None	0.545	5.5e-126
NC_003734	0.545	C	Polymorphism	2802	2802	1	1	none		919	2757	T -> C	UAU -> UAC	77	SNP (transition)	None	0.545	1e-146
NC_003729	0.545	G	Polymorphism	2750	2750	1	1	none		905	2715	A -> G	UUA -> UUG	55	SNP (transition)	None	0.545	3.1e-105
NC_003729	0.545	C	Polymorphism	2747	2747	1	1	none		904	2712	A -> C	UCA -> UCC	55	SNP (transversion)	None	0.545	3.1e-99
NC_003729	0.542	A	Polymorphism	1335	1335	1	1	none	D -> N	433.333	1300	G -> A	GAC -> AAC	179	SNP (transition)	Substitution	0.542	3e-307
NC_003734	0.541	TUA	Polymorphism	2692	2694	2	2	none		882.333	2647	CUG -> TUA	CUG -> TUA	85	Substitution	None	0.541	2.5e-137
NC_003729	0.54	C	Polymorphism	2772	2772	1	1	none		912.333	2737	T -> C	UUA -> CUA	50	SNP (transition)	None	0.54	1.1e-94
NC_003729	0.54	T	Polymorphism	2768	2768	1	1	none		911	2733	C -> T	GUC -> GUT	50	SNP (transition)	None	0.54	1.4e-86
NC_003729	0.538	C	Polymorphism	2753	2753	1	1	none		906	2718	T -> C	UCU -> UCC	52	SNP (transition)	None	0.538	1.7e-92
NC_003729	0.533	CUG	Polymorphism	1950	1952	2	2	none	I -> L	638.333	1915	AUC -> CUG	AUC -> CUG	150	Substitution	Substitution	0.533	6.6e-261
NC_003728	0.532	A	Polymorphism	3315	3315	1	1	none	V -> I	1100.33	3301	G -> A	GUU -> AUU	94	SNP (transition)	Substitution	0.532	1.3e-168
NC_003729	0.531	G	Polymorphism	2777	2777	1	1	none		914	2742	A -> G	CAA -> CAG	49	SNP (transition)	None	0.531	2.3e-88
NC_003737	0.531	G	Polymorphism	2326	2326	1	1	none	T -> A	748.333	2245	A -> G	ACC -> GCC	49	SNP (transition)	Substitution	0.531	2.3e-88
NC_003729	0.528	G	Polymorphism	2997	2997	1	1	none	N -> D	987.333	2962	A -> G	AAU -> GAU	53	SNP (transition)	Substitution	0.528	5.7e-95
NC_003734	0.523	T	Polymorphism	2688	2688	1	1	none		881	2643	C -> T	GCC -> GCT	88	SNP (transition)	None	0.523	9.5e-155
NC_003729	0.52	T	Polymorphism	3001	3001	1	1	none	A -> V	988.667	2966	C -> T	GCU -> GTU	50	SNP (transition)	Substitution	0.52	4.8e-88
NC_003729	0.518	T	Polymorphism	2732	2732	1	1	none		899	2697	C -> T	UAC -> UAT	56	SNP (transition)	None	0.518	5.8e-98
NC_003731	0.508	T	Polymorphism	539	539	1	1	none	K -> I	162.667	488	A -> T	AAA -> ATA	59	SNP (transversion)	Substitution	0.508	5.9e-104
NC_003734	0.506	T	Polymorphism	2715	2715	1	1	none		890	2670	C -> T	UUC -> UUT	85	SNP (transition)	None	0.506	6.6e-144
NC_003729	0.506	T	Polymorphism	1974	1974	1	1	none	A -> S	646.333	1939	G -> T	GCU -> TCU	168	SNP (transversion)	Substitution	0.506	2.2e-274
NC_003728	0.5	G	Polymorphism	2973	2973	1	1	none	I -> V	986.333	2959	A -> G	AUA -> GUA	48	SNP (transition)	Substitution	0.5	2e-78
NC_003729	0.5	G	Polymorphism	2744	2744	1	1	none		903	2709	A -> G	UUA -> UUG	50	SNP (transition)	None	0.5	4e-84
NC_003729	0.5	G	Polymorphism	2741	2741	1	1	none		902	2706	A -> G	GAA -> GAG	50	SNP (transition)	None	0.5	4e-84
NC_003731	0.494	TCT	Polymorphism	553	555	2	2	none	P -> S	167.333	502	CCG -> TCT	CCG -> TCT	81	Substitution	Substitution	0.494	2.1e-133
NC_003728	0.488	A	Polymorphism	2804	2804	1	1	none		930	2790	G -> A	UUG -> UUA	41	SNP (transition)	None	0.488	2.7e-69
NC_003729	0.481	TC	Polymorphism	166	167	2	1	none	T -> I	43.6667	131	CT -> TC	ACU -> ATC	106	Substitution	Substitution	0.481	5.8e-174
NC_003731	0.474	C	Polymorphism	542	542	1	1	none	I -> T	163.667	491	T -> C	AUA -> ACA	57	SNP (transition)	Substitution	0.474	5e-106
NC_003728	0.46	G	Polymorphism	2852	2852	1	1	none		946	2838	T -> G	GCU -> GCG	50	SNP (transversion)	None	0.46	1.1e-78
NC_003734	0.459	T	Polymorphism	2694	2694	1	1	none		883	2649	G -> T	CUG -> CUT	85	SNP (transversion)	None	0.459	1.2e-120
NC_003733	0.457	T	Polymorphism	172	172	1	1	none	A -> S	50.3333	151	G -> T	GCG -> TCG	230	SNP (transversion)	Substitution	0.457	0
NC_003733	0.449	A	Polymorphism	1121	1121	1	1	none	S -> N	366.667	1100	G -> A	AGU -> AAU	49	SNP (transition)	Substitution	0.449	3.1e-66
NC_003729	0.445	A	Polymorphism	2128	2128	1	1	none	G -> E	697.667	2093	G -> A	GGA -> GAA	110	SNP (transition)	Substitution	0.445	2.5e-150
NC_003728	0.444	T	Polymorphism	2666	2666	1	1	none		884	2652	C -> T	GUC -> GUT	54	SNP (transition)	None	0.444	3.5e-79
NC_003729	0.443	C	Polymorphism	2125	2125	1	1	none	L -> S	696.667	2090	T -> C	UUG -> UCG	106	SNP (transition)	Substitution	0.443	8e-149
NC_003728	0.44	G	Polymorphism	2702	2702	1	1	none		896	2688	A -> G	AAA -> AAG	50	SNP (transition)	None	0.44	8.9e-75
NC_003730	0.439	C	Polymorphism	1664	1664	1	1	none	M -> T	160.667	482	T -> C	AUG -> ACG	123	SNP (transition)	Substitution	0.439	7.7e-176
NC_003736	0.438	T	Polymorphism	1414	1414	1	1	none	A -> S	466.333	1399	G -> T	GCC -> TCC	112	SNP (transversion)	Substitution	0.438	1e-154
NC_003736	0.433	T	Polymorphism	2433	2433	1	1	none	T -> I	18.6667	56	C -> T	ACU -> ATU	90	SNP (transition)	Substitution	0.433	2.3e-119
NC_003737	0.432	C	Polymorphism	185	185	1	1	none	H -> P	34.6667	104	A -> C	CAC -> CCC	95	SNP (transversion)	Substitution	0.432	1.3e-137
NC_003729	0.426	A	Polymorphism	3787	3787	1	1	none	R -> H	1250.67	3752	G -> A	CGU -> CAU	47	SNP (transition)	Substitution	0.426	9.7e-68
NC_003737	0.413	G	Polymorphism	1826	1826	1	1	none	Y -> C	581.667	1745	A -> G	UAC -> UGC	46	SNP (transition)	Substitution	0.413	3.3e-62
NC_003728	0.402	GCT	Polymorphism	3375	3377	2	2	none	S -> A	1120.33	3361	TCC -> GCT	UCC -> GCT	102	Substitution	Substitution	0.402	7.1e-132
NC_003737	0.4	C	Polymorphism	701	701	1	1	none	V -> A	206.667	620	T -> C	GUA -> GCA	35	SNP (transition)	Substitution	0.4	1.5e-44
NC_003737	0.394	A	Polymorphism	1457	1457	1	1	none	S -> N	458.667	1376	G -> A	AGU -> AAU	71	SNP (transition)	Substitution	0.394	1.8e-87
NC_003729	0.389	C	Polymorphism	2636	2636	1	1	none		867	2601	T -> C	GAU -> GAC	72	SNP (transition)	None	0.389	1.9e-84
NC_003732	0.384	A	Polymorphism	568	568	1	1	none	V -> I	181.333	544	G -> A	GUU -> AUU	99	SNP (transition)	Substitution	0.384	3.5e-125
NC_003728	0.382	A	Polymorphism	3267	3267	1	1	none	V -> I	1084.33	3253	G -> A	GUU -> AUU	102	SNP (transition)	Substitution	0.382	7.9e-135
NC_003728	0.38	G	Polymorphism	2840	2840	1	1	none		942	2826	A -> G	UUA -> UUG	50	SNP (transition)	None	0.38	1.9e-59
NC_003737	0.371	CC	Polymorphism	1369	1370	2	1	none	Y -> P	429.333	1288	TA -> CC	UAU -> CCU	35	Substitution	Substitution	0.371	4.6e-37
NC_003729	0.37	T	Polymorphism	2700	2700	1	1	none		888.333	2665	C -> T	CUA -> TUA	54	SNP (transition)	None	0.37	3.2e-60
NC_003728	0.37	A	Polymorphism	1560	1560	1	1	none	V -> I	515.333	1546	G -> A	GUU -> AUU	46	SNP (transition)	Substitution	0.37	4.4e-53
NC_003737	0.37	C	Polymorphism	137	137	1	1	none	N -> T	18.6667	56	A -> C	AAC -> ACC	127	SNP (transversion)	Substitution	0.37	8.1e-149
NC_003737	0.369	TT	Polymorphism	143	144	2	1	none	T -> I	20.6667	62	CC -> TT	ACC -> ATT	130	Substitution	Substitution	0.369	2.7e-142
NC_003728	0.366	T	Polymorphism	2828	2828	1	1	none		938	2814	C -> T	GGC -> GGT	41	SNP (transition)	None	0.366	6.3e-47
NC_003728	0.362	G	Polymorphism	609	609	1	1	none	I -> V	198.333	595	A -> G	AUU -> GUU	246	SNP (transition)	Substitution	0.362	2.7e-270
NC_003737	0.36	TG	Polymorphism	1104	1105	2	1	none	FI -> FV	341	1023	CA -> TG	UUC,AUU -> UUT,GUU	25	Substitution	Substitution	0.36	1.6e-29
NC_003737	0.352	A	Polymorphism	214	214	1	1	none	V -> I	44.3333	133	G -> A	GUC -> AUC	91	SNP (transition)	Substitution	0.352	3.7e-104
NC_003729	0.35	T	Polymorphism	2687	2687	1	1	none		884	2652	C -> T	CGC -> CGT	60	SNP (transition)	None	0.35	8e-69
NC_003736	0.35	C	Polymorphism	2011	2011	1	1	none	I -> L	665.333	1996	A -> C	AUU -> CUU	40	SNP (transversion)	Substitution	0.35	9.2e-41
NC_003729	0.348	T	Polymorphism	2666	2666	1	1	none		877	2631	C -> T	GUC -> GUT	66	SNP (transition)	None	0.348	1.4e-70
NC_003732	0.347	T	Polymorphism	1651	1651	1	1	none	A -> S	542.333	1627	G -> T	GCU -> TCU	98	SNP (transversion)	Substitution	0.347	6.3e-107
NC_003737	0.347	GA	Polymorphism	305	306	2	1	none	E -> G	74.6667	224	AG -> GA	GAG -> GGA	49	Substitution	Substitution	0.347	3.2e-54
NC_003737	0.347	G	Polymorphism	301	301	1	1	none	N -> D	73.3333	220	A -> G	AAU -> GAU	49	SNP (transition)	Substitution	0.347	3.2e-54
NC_003729	0.344	C	Polymorphism	1480	1480	1	1	none	V -> A	481.667	1445	T -> C	GUA -> GCA	337	SNP (transition)	Substitution	0.344	0
NC_003729	0.344	C	Polymorphism	1480	1480	1	1	none	T -> A	27.3333	82	T -> C	ACA -> GCA	337	SNP (transition)	Substitution	0.344	0
NC_003734	0.343	C	Polymorphism	2793	2793	1	1	none		916	2748	T -> C	CCU -> CCC	67	SNP (transition)	None	0.343	4.2e-68
NC_003729	0.343	G	Polymorphism	2657	2657	1	1	none		874	2622	A -> G	AAA -> AAG	67	SNP (transition)	None	0.343	2.1e-70
NC_003729	0.342	A	Polymorphism	2588	2588	1	1	none		851	2553	G -> A	UCG -> UCA	79	SNP (transition)	None	0.342	2.5e-82
NC_003737	0.333		Polymorphism	1801	1801	1	1	none		573.333	1720	-C		27	Deletion	Frame Shift	0.333	3.6e-20
NC_003736	0.333	A	Polymorphism	1464	1464	1	1	none	N -> K	483	1449	T -> A	AAU -> AAA	78	SNP (transversion)	Substitution	0.333	5.5e-79
NC_003733	0.333	A	Polymorphism	1207	1207	1	1	none	V -> I	395.333	1186	G -> A	GUU -> AUU	84	SNP (transition)	Substitution	0.333	2.4e-79
NC_003732	0.333	C	Polymorphism	982	982	1	1	none	I -> L	319.333	958	A -> C	AUC -> CUC	33	SNP (transversion)	Substitution	0.333	4.8e-32
NC_003737	0.324	AT	Polymorphism	1609	1610	2	1	none	S -> I	509.333	1528	TC -> AT	UCU -> ATU	37	Substitution	Substitution	0.324	2.9e-38
NC_003731	0.321	T	Polymorphism	553	553	1	1	none	P -> S	167.333	502	C -> T	CCG -> TCG	81	SNP (transition)	Substitution	0.321	1e-104
NC_003737	0.32	T	Polymorphism	1642	1641	0	1	none		520.333	1561	#NAME?		25	Insertion	Frame Shift	0.32	1.1e-26
NC_003736	0.315	C	Polymorphism	1478	1478	1	1	none	V -> A	487.667	1463	T -> C	GUA -> GCA	73	SNP (transition)	Substitution	0.315	1.1e-71
NC_003737	0.313	T	Polymorphism	2048	2048	1	1	none	A -> V	655.667	1967	C -> T	GCU -> GTU	67	SNP (transition)	Substitution	0.313	2.6e-61
NC_003737	0.308	T	Polymorphism	1640	1640	1	1	none	Q -> L	519.667	1559	A -> T	CAG -> CTG	26	SNP (transversion)	Substitution	0.308	9.8e-26
NC_003737	0.308	C	Polymorphism	1636	1636	1	1	none	F -> L	518.333	1555	T -> C	UUU -> CUU	26	SNP (transition)	Substitution	0.308	2.5e-27
NC_003728	0.307	G	Polymorphism	687	687	1	1	none	I -> V	224.333	673	A -> G	AUU -> GUU	231	SNP (transition)	Substitution	0.307	5.5e-217
NC_003728	0.304	A	Polymorphism	1731	1731	1	1	none	V -> I	572.333	1717	G -> A	GUU -> AUU	79	SNP (transition)	Substitution	0.304	1.1e-76
NC_003737	0.304	ACC	Polymorphism	1717	1719	2	2	none	A -> T	545.333	1636	GCT -> ACC	GCU -> ACC	23	Substitution	Substitution	0.304	7.7e-20
NC_003731	0.302	C	Polymorphism	303	303	1	1	none	E -> D	84	252	A -> C	GAA -> GAC	162	SNP (transversion)	Substitution	0.302	9e-155
NC_003737	0.296		Polymorphism	1635	1635	1	1	none		518	1554	#NAME?		27	Deletion	Frame Shift	0.296	3.5e-27
NC_003737	0.295	GAC	Polymorphism	2092	2094	2	2	none	N -> D	670.333	2011	AAT -> GAC	AAU -> GAC	44	Substitution	Substitution	0.295	5.2e-42
NC_003737	0.292	TG	Polymorphism	1907	1908	2	1	none	S -> L	608.667	1826	CT -> TG	UCU -> UTG	72	Substitution	Substitution	0.292	3e-54
NC_003728	0.286	AAC	Polymorphism	2037	2039	2	2	none	D -> N	674.333	2023	GAT -> AAC	GAU -> AAC	21	Substitution	Substitution	0.286	1.4e-20
NC_003737	0.286	A	Polymorphism	1798	1797	0	1	none		572.333	1717	#NAME?		28	Insertion	Frame Shift	0.286	3.1e-26
NC_003729	0.279	G	Polymorphism	229	229	1	1	none	N -> S	64.6667	194	A -> G	AAU -> AGU	68	SNP (transition)	Substitution	0.279	1.7e-54
NC_003737	0.277	GUG	Polymorphism	2035	2037	2	2	none	I -> V	651.333	1954	AUT -> GUG	AUU -> GUG	65	Substitution	Substitution	0.277	2e-53
NC_003737	0.275	G	Polymorphism	1501	1501	1	1	none	S -> A	473.333	1420	T -> G	UCU -> GCU	80	SNP (transversion)	Substitution	0.275	6.7e-65
NC_003737	0.267	G	Polymorphism	1630	1630	1	1	none	N -> D	516.333	1549	A -> G	AAC -> GAC	30	SNP (transition)	Substitution	0.267	9.3e-27
NC_003731	0.259	G	Polymorphism	463	463	1	1	none	T -> A	137.333	412	A -> G	ACU -> GCU	85	SNP (transition)	Substitution	0.259	1.3e-68
NC_003737	0.25	G	Polymorphism	2060	2060	1	1	none	N -> S	659.667	1979	A -> G	AAU -> AGU	56	SNP (transition)	Substitution	0.25	1.5e-42
NC_003734	0.25	A	Polymorphism	257	257	1	1	none	S -> N	70.6667	212	G -> A	AGU -> AAU	80	SNP (transition)	Substitution	0.25	3.5e-60
NC_003729	0.244	A	Polymorphism	1470	1470	1	1	none	R -> L	30.6667	92	C -> A	CGA -> CTA	320	SNP (transversion)	Substitution	0.244	4.8e-229
NC_003731	0.243	A	Polymorphism	380	380	1	1	none	R -> K	109.667	329	G -> A	AGA -> AAA	148	SNP (transition)	Substitution	0.243	3.4e-110
NC_003732	0.24	G	Polymorphism	1372	1372	1	1	none	I -> V	449.333	1348	A -> G	AUU -> GUU	50	SNP (transition)	Substitution	0.24	7.6e-33
NC_003735	0.239	G	Polymorphism	959	959	1	1	none	K -> R	308.667	926	A -> G	AAA -> AGA	92	SNP (transition)	Substitution	0.239	9.2e-68
NC_003732	0.236	A	Polymorphism	1387	1387	1	1	none	A -> T	454.333	1363	G -> A	GCU -> ACU	55	SNP (transition)	Substitution	0.236	5.7e-38
NC_003732	0.233	TUT	Polymorphism	889	891	2	2	none	V -> F	288.333	865	GUA -> TUT	GUA -> TUT	30	Substitution	Substitution	0.233	6.4e-19
NC_003736	0.228	T	Polymorphism	2740	2740	1	1	none		908.333	2725	C -> T	CUG -> TUG	184	SNP (transition)	None	0.228	3.6e-110
NC_003736	0.228	T	Polymorphism	2740	2740	1	1	none		121	363	C -> T	AAC -> AAT	184	SNP (transition)	None	0.228	3.6e-110
NC_003728	0.227	C	Polymorphism	1378	1378	1	1	none	V -> A	454.667	1364	T -> C	GUU -> GCU	75	SNP (transition)	Substitution	0.227	1.5e-50
NC_003733	0.227	A	Polymorphism	1006	1006	1	1	none	A -> T	328.333	985	G -> A	GCU -> ACU	22	SNP (transition)	Substitution	0.227	8.3e-17
NC_003737	0.224	C	Polymorphism	1559	1559	1	1	none	N -> T	492.667	1478	A -> C	AAU -> ACU	49	SNP (transversion)	Substitution	0.224	2.9e-34
NC_003737	0.222	T	Polymorphism	629	629	1	1	none	A -> V	182.667	548	C -> T	GCU -> GTU	27	SNP (transition)	Substitution	0.222	7.4e-20
NC_003728	0.216	AUC	Polymorphism	3267	3269	2	2	none	V -> I	1084.33	3253	GUT -> AUC	GUU -> AUC	102	Substitution	Substitution	0.216	1.2e-66
NC_003730	0.215	A	Polymorphism	1125	1125	1	1	none	A -> T	361.333	1084	G -> A	GCU -> ACU	172	SNP (transition)	Substitution	0.215	1.4e-103
NC_003734	0.213	A	Polymorphism	122	122	1	1	none	R -> Q	25.6667	77	G -> A	CGA -> CAA	136	SNP (transition)	Substitution	0.213	2.1e-81
NC_003728	0.212	G	Polymorphism	1207	1207	1	1	none	K -> R	397.667	1193	A -> G	AAA -> AGA	33	SNP (transition)	Substitution	0.212	8.5e-23
NC_003728	0.208	T	Polymorphism	2583	2583	1	1	none	H -> Y	856.333	2569	C -> T	CAU -> TAU	53	SNP (transition)	Substitution	0.208	7.6e-34
NC_003728	0.2	C	Polymorphism	2822	2822	1	1	none		936	2808	T -> C	GAU -> GAC	40	SNP (transition)	None	0.2	7.7e-25
NC_003732	0.197	G	Polymorphism	195	195	1	1	none	D -> E	57	171	T -> G	GAU -> GAG	142	SNP (transversion)	Substitution	0.197	1.4e-77
NC_003728	0.192	T	Polymorphism	2783	2783	1	1	none		923	2769	C -> T	CGC -> CGT	26	SNP (transition)	None	0.192	6.5e-12
NC_003731	0.185	TCA	Polymorphism	553	555	2	2	none	P -> S	167.333	502	CCG -> TCA	CCG -> TCA	81	Substitution	Substitution	0.185	2.6e-46
NC_003728	0.178	G	Polymorphism	2738	2738	1	1	none		908	2724	A -> G	GUA -> GUG	45	SNP (transition)	None	0.178	5.4e-22
NC_003729	0.176	A	Polymorphism	2479	2479	1	1	none	S -> N	814.667	2444	G -> A	AGC -> AAC	125	SNP (transition)	Substitution	0.176	4.2e-60
NC_003732	0.175	T	Polymorphism	166	166	1	1	none	P -> S	47.3333	142	C -> T	CCC -> TCC	177	SNP (transition)	Substitution	0.175	7e-81
NC_003732	0.172	G	Polymorphism	378	378	1	1	none	I -> M	118	354	A -> G	AUA -> AUG	198	SNP (transition)	Substitution	0.172	5e-95
NC_003728	0.171	G	Polymorphism	573	573	1	1	none	I -> V	186.333	559	A -> G	AUU -> GUU	287	SNP (transition)	Substitution	0.171	4.5e-136
NC_003733	0.17	A	Polymorphism	919	919	1	1	none	V -> I	299.333	898	G -> A	GUU -> AUU	47	SNP (transition)	Substitution	0.17	5e-25
NC_003728	0.16	T	Polymorphism	2371	2371	1	1	none	P -> L	785.667	2357	C -> T	CCU -> CTU	25	SNP (transition)	Substitution	0.16	7.9e-10
NC_003730	0.156	T	Polymorphism	1749	1749	1	1	none	E -> D	189	567	A -> T	GAA -> GAT	160	SNP (transversion)	Substitution	0.156	3.5e-64
NC_003728	0.154	T	Polymorphism	319	319	1	1	none	A -> V	101.667	305	C -> T	GCA -> GTA	13	SNP (transition)	Substitution	0.154	4.9e-07
NC_003728	0.154	G	Polymorphism	316	316	1	1	none	N -> S	100.667	302	A -> G	AAU -> AGU	13	SNP (transition)	Substitution	0.154	4.9e-07
NC_003728	0.145	G	Polymorphism	798	798	1	1	none	S -> G	261.333	784	A -> G	AGU -> GGU	152	SNP (transition)	Substitution	0.145	4.4e-58
NC_003737	0.133	A	Polymorphism	574	574	1	1	none	D -> N	164.333	493	G -> A	GAU -> AAU	15	SNP (transition)	Substitution	0.133	6.6e-07
NC_003728	0.132	CG	Polymorphism	2578	2579	2	1	none	L -> S	854.667	2564	TA -> CG	UUA -> UCG	53	Substitution	Substitution	0.132	7.7e-20
NC_003728	0.128	G	Polymorphism	2505	2505	1	1	none	I -> V	830.333	2491	A -> G	AUC -> GUC	47	SNP (transition)	Substitution	0.128	4.3e-17
NC_003728	0.122	ACT	Polymorphism	2982	2984	2	2	none	A -> T	989.333	2968	GCG -> ACT	GCG -> ACT	49	Substitution	Substitution	0.122	1.4e-14
NC_003729	0.119	C	Polymorphism	2658	2658	1	1	none	N -> H	874.333	2623	A -> C	AAU -> CAU	67	SNP (transversion)	Substitution	0.119	4.1e-22
NC_003737	0.115	G	Polymorphism	1751	1751	1	1	none	D -> G	556.667	1670	A -> G	GAU -> GGU	26	SNP (transition)	Substitution	0.115	1e-08
NC_003735	0.114	G	Polymorphism	2113	2113	1	1	none	I -> V	693.333	2080	A -> G	AUA -> GUA	271	SNP (transition)	Substitution	0.114	5.3e-84
NC_003728	0.109	A	Polymorphism	2664	2664	1	1	none	V -> I	883.333	2650	G -> A	GUC -> AUC	55	SNP (transition)	Substitution	0.109	7e-12
NC_003728	0.109	G	Polymorphism	890	890	1	1	none	I -> M	292	876	A -> G	AUA -> AUG	64	SNP (transition)	Substitution	0.109	3.9e-17
NC_003728	0.108	A	Polymorphism	2227	2227	1	1	none	T -> N	737.667	2213	C -> A	ACC -> AAC	37	SNP (transversion)	Substitution	0.108	1e-10
NC_003730	0.108	A	Polymorphism	1716	1716	1	1	none	F -> L	178	534	T -> A	UUU -> UUA	148	SNP (transversion)	Substitution	0.108	1.7e-40
NC_003737	0.108	G	Polymorphism	1612	1612	1	1	none	N -> D	510.333	1531	A -> G	AAU -> GAU	37	SNP (transition)	Substitution	0.108	1.7e-11
NC_003732	0.108	T	Polymorphism	308	308	1	1	none	S -> F	94.6667	284	C -> T	UCU -> UTU	176	SNP (transition)	Substitution	0.108	5.3e-44
NC_003728	0.107	A	Polymorphism	2458	2458	1	1	none	R -> Q	814.667	2444	G -> A	CGA -> CAA	28	SNP (transition)	Substitution	0.107	1.3e-08
NC_003729	0.104	TC	Polymorphism	165	167	2	2	none		43.3333	130	ACT -> TC		106	Deletion	Frame Shift	0.104	2.5e-19
NC_003735	0.103	T	Polymorphism	2844	2844	1	1	none		937	2811	C -> T	CAC -> CAT	29	SNP (transition)	None	0.103	7.3e-09
NC_003728	0.102	T	Polymorphism	2642	2642	1	1	none		876	2628	C -> T	GGC -> GGT	49	SNP (transition)	None	0.102	6e-14
NC_003728	0.102	A	Polymorphism	1821	1821	1	1	none	V -> I	602.333	1807	G -> A	GUU -> AUU	49	SNP (transition)	Substitution	0.102	1.9e-14
NC_003736	0.101	A	Polymorphism	1426	1426	1	1	none	D -> N	470.333	1411	G -> A	GAC -> AAC	99	SNP (transition)	Substitution	0.101	1.5e-24
NC_003733	0.1	TCA	Polymorphism	172	174	2	2	none	A -> S	50.3333	151	GCG -> TCA	GCG -> TCA	229 -> 230	Substitution	Substitution	0.1	3.5e-52
NC_003728	0.095	C	Polymorphism	2489	2489	1	1	none	K -> N	825	2475	G -> C	AAG -> AAC	42	SNP (transversion)	Substitution	0.095	4.4e-12
NC_003735	0.094	AT	Polymorphism	533	534	2	1	none	G -> D	166.667	500	GC -> AT	GGC -> GAT	53	Substitution	Substitution	0.094	9e-14
NC_003737	0.089	G	Polymorphism	344	344	1	1	none	N -> S	87.6667	263	A -> G	AAU -> AGU	56	SNP (transition)	Substitution	0.089	1.2e-14
NC_003729	0.086	T	Polymorphism	2105	2105	1	1	none	K -> N	690	2070	G -> T	AAG -> AAT	105	SNP (transversion)	Substitution	0.086	3e-24
NC_003729	0.082	C	Polymorphism	3185	3185	1	1	none	K -> N	1050	3150	A -> C	AAA -> AAC	61	SNP (transversion)	Substitution	0.082	1.9e-11
NC_003728	0.077	TUA	Polymorphism	2604	2606	2	2	none		863.333	2590	CUG -> TUA	CUG -> TUA	52	Substitution	None	0.077	1.1e-11
NC_003732	0.077	GA	Polymorphism	1136	1137	2	1	none	L -> R	370.667	1112	TG -> GA	CUG -> CGA	65	Substitution	Substitution	0.077	2.6e-14
NC_003736	0.071	C	Polymorphism	488	488	1	1	none	F -> S	157.667	473	T -> C	UUU -> UCU	56	SNP (transition)	Substitution	0.071	3.7e-11
NC_003729	0.069	CCG	Polymorphism	3169	3171	3	1	none	VS -> AA	1044.67	3134	TTT -> CCG	GUU,UCC -> GCC,GCC	58	Substitution	Substitution	0.069	1.7e-09
NC_003729	0.069	A	Polymorphism	1236	1236	1	1	none	G -> R	400.333	1201	G -> A	GGA -> AGA	188	SNP (transition)	Substitution	0.069	5.9e-28
NC_003729	0.069	A	Polymorphism	1236	1236	1	1	none	P -> L	108.667	326	G -> A	CCA -> CTA	188	SNP (transition)	Substitution	0.069	5.9e-28
NC_003736	0.067	C	Polymorphism	2861	2861	1	1	none	Y -> H	161.333	484	T -> C	UAC -> CAC	300	SNP (transition)	Substitution	0.067	7.3e-52
NC_003728	0.065	T	Polymorphism	2742	2741	0	1	none		909.333	2728	#NAME?		46	Insertion	Frame Shift	0.065	2.4e-07
NC_003728	0.063	G	Polymorphism	2986	2986	1	1	none	E -> G	990.667	2972	A -> G	GAG -> GGG	48	SNP (transition)	Substitution	0.063	1.4e-07
NC_003736	0.063	T	Polymorphism	307	307	1	1	none	A -> S	97.3333	292	G -> T	GCU -> TCU	48	SNP (transversion)	Substitution	0.063	8.6e-09
NC_003728	0.06	G	Polymorphism	694	694	1	1	none	N -> S	226.667	680	A -> G	AAU -> AGU	233	SNP (transition)	Substitution	0.06	2.6e-33
NC_003731	0.057	TCC	Polymorphism	562	564	2	2	none	P -> S	170.333	511	CCA -> TCC	CCA -> TCC	87	Substitution	Substitution	0.057	1.2e-13
NC_003737	0.055	A	Polymorphism	71	70	0	1	none		0		(A)6 -> (A)7		55	Insertion (tandem repeat)		0.055	5.2e-08
NC_003732	0.054		Polymorphism	1250	1250	1	1	none		408.667	1226	(T)4 -> (T)3		74	Deletion (tandem repeat)	Frame Shift	0.054	7.2e-10
NC_003735	0.049	G	Polymorphism	1255	1255	1	1	none	T -> A	407.333	1222	A -> G	ACU -> GCU	82	SNP (transition)	Substitution	0.049	1.7e-10
NC_003728	0.044	C	Polymorphism	2931	2931	1	1	none	Y -> H	972.333	2917	T -> C	UAU -> CAU	68	SNP (transition)	Substitution	0.044	2.5e-08
NC_003730	0.043	C	Polymorphism	2042	2042	1	1	none	F -> S	286.667	860	T -> C	UUU -> UCU	93	SNP (transition)	Substitution	0.043	1.2e-10
NC_003732	0.043	G	Polymorphism	1541	1541	1	1	none	Y -> C	505.667	1517	A -> G	UAU -> UGU	93	SNP (transition)	Substitution	0.043	1.2e-10
NC_003730	0.043	G	Polymorphism	949	949	1	1	none	K -> R	302.667	908	A -> G	AAA -> AGA	116	SNP (transition)	Substitution	0.043	4.8e-09
NC_003735	0.042	G	Polymorphism	1589	1589	1	1	none	N -> S	518.667	1556	A -> G	AAC -> AGC	382	SNP (transition)	Substitution	0.042	6.9e-37
NC_003732	0.04	GC	Polymorphism	1691	1692	2	1	none	Y -> C	555.667	1667	AT -> GC	UAU -> UGC	100	Substitution	Substitution	0.04	6.1e-09
NC_003729	0.038	G	Polymorphism	574	574	1	1	none	N -> S	179.667	539	A -> G	AAC -> AGC	184	SNP (transition)	Substitution	0.038	2.5e-17
NC_003728	0.038	G	Polymorphism	441	441	1	1	none	F -> V	142.333	427	T -> G	UUU -> GUU	78	SNP (transversion)	Substitution	0.038	3e-07
NC_003731	0.036	C	Polymorphism	631	631	1	1	none	N -> H	193.333	580	A -> C	AAU -> CAU	140	SNP (transversion)	Substitution	0.036	1.3e-09
NC_003729	0.031	A	Polymorphism	2457	2457	1	1	none	D -> N	807.333	2422	G -> A	GAU -> AAU	127	SNP (transition)	Substitution	0.031	4.1e-10
NC_003729	0.031	A	Polymorphism	2118	2118	1	1	none	L -> M	694.333	2083	T -> A	UUG -> AUG	98	SNP (transversion)	Substitution	0.031	7.6e-08
NC_003728	0.03	T	Polymorphism	3300	3300	1	1	none	M -> L	1095.33	3286	A -> T	AUG -> TUG	100	SNP (transversion)	Substitution	0.03	8.1e-08
NC_003734	0.029	G	Polymorphism	686	686	1	1	none	T -> R	213.667	641	C -> G	ACA -> AGA	136	SNP (transversion)	Substitution	0.029	1.3e-09
NC_003729	0.026	C	Polymorphism	562	562	1	1	none	I -> T	175.667	527	T -> C	AUA -> ACA	189	SNP (transition)	Substitution	0.026	5.8e-10
NC_003730	0.024	T	Polymorphism	1778	1777	0	1	none		198.667	596	(T)6 -> (T)7		205	Insertion (tandem repeat)	Frame Shift	0.024	9e-12
NC_003735	0.024	G	Polymorphism	1159	1159	1	1	none	I -> V	375.333	1126	A -> G	AUC -> GUC	169	SNP (transition)	Substitution	0.024	1.3e-09
NC_003733	0.024	C	Polymorphism	218	218	1	1	none	R -> P	65.6667	197	G -> C	CGU -> CCU	211	SNP (transversion)	Substitution	0.024	3.1e-08
NC_003735	0.021	A	Polymorphism	397	397	1	1	none	V -> I	121.333	364	G -> A	GUU -> AUU	140	SNP (transition)	Substitution	0.021	2.2e-07
NC_003731	0.02	A	Polymorphism	232	232	1	1	none	D -> N	60.3333	181	G -> A	GAU -> AAU	247	SNP (transition)	Substitution	0.02	2.3e-11
NC_003736	0.019	A	Polymorphism	2955	2955	1	1	none	P -> Q	192.667	578	C -> A	CCA -> CAA	214	SNP (transversion)	Substitution	0.019	8.1e-07
NC_003731	0.018	C	Polymorphism	1568	1568	1	1	none	Y -> H	136.333	409	T -> C	UAU -> CAU	222	SNP (transition)	Substitution	0.018	1.5e-07
NC_003729	0.017	C	Polymorphism	1188	1188	1	1	none	F -> L	384.333	1153	T -> C	UUU -> CUU	176	SNP (transition)	Substitution	0.017	4.4e-07
NC_003735	0.017	A	Polymorphism	342	342	1	1	none	F -> L	103	309	C -> A	UUC -> UUA	174	SNP (transversion)	Substitution	0.017	4.3e-07
NC_003735	0.016	G	Polymorphism	3276	3276	1	1	none	I -> M	1081	3243	A -> G	AUA -> AUG	244	SNP (transition)	Substitution	0.016	1.4e-08
NC_003735	0.016	T	Polymorphism	3257	3257	1	1	none	S -> F	1074.67	3224	C -> T	UCU -> UTU	252	SNP (transition)	Substitution	0.016	1e-07
NC_003733	0.016	T	Polymorphism	1346	1346	1	1	none	A -> V	441.667	1325	C -> T	GCA -> GTA	184	SNP (transition)	Substitution	0.016	5.1e-07
NC_003734	0.015	G	Polymorphism	1220	1220	1	1	none	H -> R	391.667	1175	A -> G	CAC -> CGC	205	SNP (transition)	Substitution	0.015	7e-07
NC_003731	0.015	C	Polymorphism	1214	1213	0	1	none		18.3333	55	+C		194	Insertion	Frame Shift	0.015	5.9e-07
NC_003734	0.014	C	Polymorphism	824	824	1	1	none	L -> S	259.667	779	T -> C	UUA -> UCA	212	SNP (transition)	Substitution	0.014	7.7e-07
NC_003736		3'UTR	3'UTR	2830	3164	335	1	forward

## Sheet: MG2
Supplementary 2g. Total mutations that were associated with codon and protein shifts across in MG2 dataset.
Sequence Name	Variant Frequency	Name	Type	Minimum	Maximum	Length	# Intervals	Direction	Amino Acid Change	CDS Codon Number	CDS Position	Change	Codon Change	Coverage	Polymorphism Type	Protein Effect	Variant Frequency	Variant P-Value (approximate)
NC_003728	8.1% -> 8.2%	AUC	Polymorphism	3267	3269	2	2	none	V -> I	1084.33	3253	GUT -> AUC	GUU -> AUC	329 -> 335	Substitution	Substitution	8.1% -> 8.2%	9.9e-59
NC_003729	70.8% -> 71.1%	GCT	Polymorphism	231	233	2	2	none	S -> A	65.3333	196	TCG -> GCT	UCG -> GCT	270 -> 271	Substitution	Substitution	70.8% -> 71.1%	0
NC_003732	7.3% -> 7.4%	TUG	Polymorphism	889	891	2	2	none	V -> L	288.333	865	GUA -> TUG	GUA -> TUG	176 -> 179	Substitution	Substitution	7.3% -> 7.4%	1.6e-33
NC_003729	68.3% -> 72.7%	AG	Polymorphism	219	220	2	1	none	Q -> R	61.3333	184	CA -> AG	CAA -> AGA	267 -> 284	Substitution	Substitution	68.3% -> 72.7%	0
NC_003729	68.1% -> 68.2%	GUC	Polymorphism	1508	1510	2	2	none	N -> D	17.3333	52	AUT -> GUC	AAT -> GAC	748 -> 749	Substitution	Substitution	68.1% -> 68.2%	0
NC_003731	67.8% -> 68.1%	AG	Polymorphism	494	495	2	1	none	A -> E	147.667	443	CT -> AG	GCU -> GAG	235 -> 236	Substitution	Substitution	67.8% -> 68.1%	0
NC_003729	64.0% -> 64.4%	TC	Polymorphism	1479	1480	2	1	none	V -> S	481.333	1444	GT -> TC	GUA -> TCA	736 -> 741	Substitution	Substitution	64.0% -> 64.4%	0
NC_003729	64.0% -> 64.4%	TC	Polymorphism	1479	1480	2	1	none	T -> E	27.3333	82	GT -> TC	ACA -> GAA	736 -> 741	Substitution	Substitution	64.0% -> 64.4%	0
NC_003734	62.1% -> 72.5%	TT	Polymorphism	2829	2830	2	1	none	DP -> DS	928	2784	CC -> TT	GAC,CCA -> GAT,TCA	280 -> 327	Substitution	Substitution	62.1% -> 72.5%	0
NC_003729	59.5% -> 60.2%	TACG	Polymorphism	1338	1340	1	2	none		434.333	1303	ACA -> TACG		422 -> 437	Insertion	Frame Shift	59.5% -> 60.2%	0
NC_003729	57.8% -> 57.9%	CAC	Polymorphism	1296	1298	2	2	none	Y -> H	420.333	1261	TAT -> CAC	UAU -> CAC	423 -> 424	Substitution	Substitution	57.8% -> 57.9%	0
NC_003729	57.7% -> 59.2%	CCG	Polymorphism	171	173	2	2	none	S -> P	45.3333	136	TCA -> CCG	UCA -> CCG	407 -> 418	Substitution	Substitution	57.7% -> 59.2%	0
NC_003729	57.2% -> 57.3%	A	Polymorphism	1334	1335	2	1	none		75.6667	227	GG -> A		436 -> 437	Deletion	Frame Shift	57.2% -> 57.3%	0
NC_003731	55.6% -> 55.7%	GA	Polymorphism	786	787	2	1	none	EV -> EI	245	735	AG -> GA	GAA,GUU -> GAG,AUU	592 -> 594	Substitution	Substitution	55.6% -> 55.7%	0
NC_003729	54.2% -> 54.4%	CUG	Polymorphism	1950	1952	2	2	none	I -> L	638.333	1915	AUC -> CUG	AUC -> CUG	366 -> 367	Substitution	Substitution	54.2% -> 54.4%	0
NC_003731	53.7% -> 54.0%	CC	Polymorphism	541	542	2	1	none	I -> P	163.333	490	AT -> CC	AUA -> CCA	174 -> 175	Substitution	Substitution	53.7% -> 54.0%	7e-288
NC_003731	53.4% -> 53.9%	GTUA	Polymorphism	1545	1546	1	2	none		128.667	386	UG -> GTUA		512 -> 517	Insertion	Frame Shift	53.4% -> 53.9%	0
NC_003731	53.2% -> 55.1%	UC	Polymorphism	421	423	2	2	none		123.333	370	CUT -> UC		314 -> 325	Deletion	Frame Shift	53.2% -> 55.1%	0
NC_003731	48.2% -> 49.8%	TCT	Polymorphism	553	555	2	2	none	P -> S	167.333	502	CCG -> TCT	CCG -> TCT	237 -> 245	Substitution	Substitution	48.2% -> 49.8%	0
NC_003731	47.5% -> 47.7%	GUC	Polymorphism	1033	1035	2	2	none	I -> V	327.333	982	AUT -> GUC	AUU -> GUC	394 -> 396	Substitution	Substitution	47.5% -> 47.7%	0
NC_003731	46.6% -> 46.9%	CAT	Polymorphism	355	357	2	2	none	N -> H	101.333	304	AAC -> CAT	AAC -> CAT	369 -> 371	Substitution	Substitution	46.6% -> 46.9%	0
NC_003737	46.0% -> 46.2%	GUG	Polymorphism	2035	2037	2	2	none	I -> V	651.333	1954	AUT -> GUG	AUU -> GUG	251 -> 252	Substitution	Substitution	46.0% -> 46.2%	0
NC_003729	45.1% -> 45.2%	TC	Polymorphism	166	167	2	1	none	T -> I	43.6667	131	CT -> TC	ACU -> ATC	431 -> 432	Substitution	Substitution	45.1% -> 45.2%	0
NC_003729	44.7% -> 49.6%	GTAT	Polymorphism	157	160	4	1	none	NE -> SI	40.6667	122	ACGA -> GTAT	AAC,GAA -> AGT,ATA	391 -> 434	Substitution	Substitution	44.7% -> 49.6%	0
NC_003737	41.5% -> 42.3%	GA	Polymorphism	305	306	2	1	none	E -> G	74.6667	224	AG -> GA	GAG -> GGA	168 -> 171	Substitution	Substitution	41.5% -> 42.3%	1.2e-216
NC_003728	40.5% -> 41.7%	TG	Polymorphism	319	320	2	1	none	A -> V	101.667	305	CA -> TG	GCA -> GTG	72 -> 74	Substitution	Substitution	40.5% -> 41.7%	4.7e-97
NC_003732	4.9% -> 5.0%	GCC	Polymorphism	1129	1131	2	2	none	S -> A	368.333	1105	TCA -> GCC	UCA -> GCC	100 -> 102	Substitution	Substitution	4.9% -> 5.0%	2.6e-12
NC_003737	39.0% -> 39.2%	GAC	Polymorphism	2092	2094	2	2	none	N -> D	670.333	2011	AAT -> GAC	AAU -> GAC	268 -> 269	Substitution	Substitution	39.0% -> 39.2%	0
NC_003737	36.9% -> 37.1%	ACC	Polymorphism	1717	1719	2	2	none	A -> T	545.333	1636	GCT -> ACC	GCU -> ACC	159 -> 160	Substitution	Substitution	36.9% -> 37.1%	1.8e-174
NC_003737	34.7% -> 35.1%	AC	Polymorphism	1844	1845	2	1	none	G -> D	587.667	1763	GT -> AC	GGU -> GAC	242 -> 245	Substitution	Substitution	34.7% -> 35.1%	7e-257
NC_003737	33.0% -> 33.1%	TG	Polymorphism	1907	1908	2	1	none	S -> L	608.667	1826	CT -> TG	UCU -> UTG	308 -> 309	Substitution	Substitution	33.0% -> 33.1%	2.4e-294
NC_003728	29.9% -> 30.3%	CC	Polymorphism	1136	1137	2	1	none	DF -> DL	374	1122	TT -> CC	GAU,UUU -> GAC,CUU	152 -> 154	Substitution	Substitution	29.9% -> 30.3%	2.6e-131
NC_003728	27.0% -> 27.3%	GCT	Polymorphism	3375	3377	2	2	none	S -> A	1120.33	3361	TCC -> GCT	UCC -> GCT	499 -> 503	Substitution	Substitution	27.0% -> 27.3%	0
NC_003733	26.3% -> 26.6%	AUG	Polymorphism	1369	1371	2	2	none	L -> M	449.333	1348	CUA -> AUG	CUA -> AUG	451 -> 457	Substitution	Substitution	26.3% -> 26.6%	0
NC_003729	25.9% -> 26.1%	GGC	Polymorphism	3177	3179	2	2	none	S -> G	1047.33	3142	AGT -> GGC	AGU -> GGC	115 -> 116	Substitution	Substitution	25.9% -> 26.1%	5.2e-81
NC_003729	25.0% -> 25.2%	CCG	Polymorphism	3169	3171	3	1	none	VS -> AA	1044.67	3134	TTT -> CCG	GUU,UCC -> GCC,GCC	119 -> 120	Substitution	Substitution	25.0% -> 25.2%	1.7e-83
NC_003728	23.3% -> 24.1%	ACT	Polymorphism	2982	2984	2	2	none	A -> T	989.333	2968	GCG -> ACT	GCG -> ACT	116 -> 120	Substitution	Substitution	23.3% -> 24.1%	4.4e-77
NC_003732	19.0% -> 19.3%	TUT	Polymorphism	889	891	2	2	none	V -> F	288.333	865	GUA -> TUT	GUA -> TUT	176 -> 179	Substitution	Substitution	19.0% -> 19.3%	6.1e-97
NC_003734	16.8% -> 16.9%	AUG	Polymorphism	2374	2376	2	2	none	L -> M	776.333	2329	CUA -> AUG	CUA -> AUG	142 -> 143	Substitution	Substitution	16.8% -> 16.9%	6.9e-65
NC_003731	16.7% -> 17.3%	TCA	Polymorphism	553	555	2	2	none	P -> S	167.333	502	CCG -> TCA	CCG -> TCA	237 -> 245	Substitution	Substitution	16.7% -> 17.3%	7.6e-118
NC_003728	14.9% -> 15.1%	TCC	Polymorphism	2742	2744	2	2	none	P -> S	909.333	2728	CCT -> TCC	CCU -> TCC	139 -> 141	Substitution	Substitution	14.9% -> 15.1%	6.9e-58
NC_003732	13.7% -> 14.4%	TT	Polymorphism	387	388	2	1	none	DP -> DS	121	363	CC -> TT	GAC,CCU -> GAT,TCU	457 -> 482	Substitution	Substitution	13.7% -> 14.4%	7.1e-171
NC_003729	13.5% -> 13.7%	CTUG	Polymorphism	3695	3698	3	2	none	NV -> NL	1220	3660	TGUT -> CTUG	AAU,GUU -> AAC,TUG	131 -> 133	Substitution	Substitution	13.5% -> 13.7%	3.1e-47
NC_003733	11.0% -> 11.1%	TCA	Polymorphism	172	174	2	2	none	A -> S	50.3333	151	GCG -> TCA	GCG -> TCA	908 -> 918	Substitution	Substitution	11.0% -> 11.1%	9.7e-260
NC_003729	1	A	Polymorphism	3630	3630	1	1	none	A -> T	1198.33	3595	G -> A	GCA -> ACA	170	SNP (transition)	Substitution	1	0
NC_003736	1	T	Polymorphism	3063	3063	1	1	none	P -> L	228.667	686	C -> T	CCU -> CTU	72	SNP (transition)	Substitution	1	2.5e-274
NC_003728	1	T	Polymorphism	2845	2845	1	1	none	S -> L	943.667	2831	C -> T	UCA -> UTA	132	SNP (transition)	Substitution	1	0
NC_003736	1	C	Polymorphism	2499	2499	1	1	none	M -> T	40.6667	122	T -> C	AUG -> ACG	204	SNP (transition)	Substitution	1	0
NC_003737	1	T	Polymorphism	2348	2348	1	1	none	A -> V	755.667	2267	C -> T	GCU -> GTU	192	SNP (transition)	Substitution	1	0
NC_003728	1	T	Polymorphism	2293	2293	1	1	none	T -> I	759.667	2279	C -> T	ACU -> ATU	104	SNP (transition)	Substitution	1	0
NC_003730	1	A	Polymorphism	2062	2062	1	1	none	E -> K	293.333	880	G -> A	GAG -> AAG	296	SNP (transition)	Substitution	1	0
NC_003737	1	G	Polymorphism	1831	1831	1	1	none	T -> A	583.333	1750	A -> G	ACA -> GCA	258	SNP (transition)	Substitution	1	0
NC_003735	1	T	Polymorphism	1353	1353	1	1	none	K -> N	440	1320	G -> T	AAG -> AAT	275	SNP (transversion)	Substitution	1	0
NC_003730	1	T	Polymorphism	1339	1339	1	1	none	R -> C	52.3333	157	C -> T	CGU -> TGU	224	SNP (transition)	Substitution	1	0
NC_003736	1	A	Polymorphism	1262	1262	1	1	none	R -> K	415.667	1247	G -> A	AGA -> AAA	359	SNP (transition)	Substitution	1	0
NC_003733	1	A	Polymorphism	1117	1117	1	1	none	A -> T	365.333	1096	G -> A	GCU -> ACU	159	SNP (transition)	Substitution	1	0
NC_003736	1	G	Polymorphism	898	898	1	1	none	R -> G	294.333	883	A -> G	AGA -> GGA	198	SNP (transition)	Substitution	1	0
NC_003735	1	A	Polymorphism	890	890	1	1	none	R -> Q	285.667	857	G -> A	CGA -> CAA	204	SNP (transition)	Substitution	1	0
NC_003728	1	A	Polymorphism	555	555	1	1	none	D -> N	180.333	541	G -> A	GAU -> AAU	548	SNP (transition)	Substitution	1	0
NC_003736	1	A	Polymorphism	514	514	1	1	none	S -> T	166.333	499	T -> A	UCC -> ACC	142	SNP (transversion)	Substitution	1	0
NC_003735	1	T	Polymorphism	440	440	1	1	none	A -> V	135.667	407	C -> T	GCA -> GTA	352	SNP (transition)	Substitution	1	0
NC_003735	0.999	T	Polymorphism	3230	3230	1	1	none	T -> I	1065.67	3197	C -> T	ACC -> ATC	802	SNP (transition)	Substitution	0.999	0
NC_003730	0.998	T	Polymorphism	1681	1681	1	1	none	I -> L	166.333	499	A -> T	AUA -> TUA	439	SNP (transversion)	Substitution	0.998	0
NC_003729	0.998	G	Polymorphism	1081	1081	1	1	none	E -> G	348.667	1046	A -> G	GAA -> GGA	433	SNP (transition)	Substitution	0.998	0
NC_003735	0.997	A	Polymorphism	1847	1847	1	1	none	V -> D	604.667	1814	T -> A	GUC -> GAC	652	SNP (transversion)	Substitution	0.997	0
NC_003736	0.997	A	Polymorphism	1696	1696	1	1	none	A -> T	560.333	1681	G -> A	GCA -> ACA	289	SNP (transition)	Substitution	0.997	0
NC_003729	0.997	A	Polymorphism	867	867	1	1	none	D -> N	277.333	832	G -> A	GAU -> AAU	349	SNP (transition)	Substitution	0.997	0
NC_003732	0.997	T	Polymorphism	643	643	1	1	none	T -> S	206.333	619	A -> T	ACA -> TCA	336	SNP (transversion)	Substitution	0.997	0
NC_003735	0.997	G	Polymorphism	357	357	1	1	none	F -> L	108	324	T -> G	UUU -> UUG	370	SNP (transversion)	Substitution	0.997	0
NC_003733	0.997	T	Polymorphism	227	227	1	1	none	S -> L	68.6667	206	C -> T	UCG -> UTG	768	SNP (transition)	Substitution	0.997	0
NC_003734	0.996	C	Polymorphism	1594	1594	1	1	none	F -> L	516.333	1549	T -> C	UUU -> CUU	758	SNP (transition)	Substitution	0.996	0
NC_003733	0.996	T	Polymorphism	394	394	1	1	none	L -> F	124.333	373	C -> T	CUU -> TUU	233	SNP (transition)	Substitution	0.996	0
NC_003736	0.995	C	Polymorphism	2393	2393	1	1	none	I -> T	792.667	2378	T -> C	AUA -> ACA	441	SNP (transition)	Substitution	0.995	0
NC_003736	0.995	C	Polymorphism	2393	2393	1	1	none	Y -> H	5.33333	16	T -> C	UAU -> CAU	441	SNP (transition)	Substitution	0.995	0
NC_003736	0.994	A	Polymorphism	2724	2724	1	1	none	S -> N	115.667	347	G -> A	AGC -> AAC	477	SNP (transition)	Substitution	0.994	0
NC_003736	0.994	A	Polymorphism	570	570	1	1	none	M -> I	185	555	G -> A	AUG -> AUA	165	SNP (transition)	Substitution	0.994	0
NC_003736	0.991	A	Polymorphism	866	866	1	1	none	R -> H	283.667	851	G -> A	CGU -> CAU	214	SNP (transition)	Substitution	0.991	0
NC_003730	0.989	A	Polymorphism	1198	1198	1	1	none	G -> S	5.33333	16	G -> A	GGU -> AGU	357	SNP (transition)	Substitution	0.989	0
NC_003730	0.986	G	Polymorphism	2048	2048	1	1	none	Q -> R	288.667	866	A -> G	CAA -> CGA	357	SNP (transition)	Substitution	0.986	0
NC_003733	0.983	A	Polymorphism	790	790	1	1	none	C -> S	256.333	769	T -> A	UGC -> AGC	179	SNP (transversion)	Substitution	0.983	0
NC_003735	0.981	T	Polymorphism	784	784	1	1	none	R -> C	250.333	751	C -> T	CGU -> TGU	105	SNP (transition)	Substitution	0.981	0
NC_003734	0.977	G	Polymorphism	3578	3578	1	1	none	K -> R	1177.67	3533	A -> G	AAA -> AGA	346	SNP (transition)	Substitution	0.977	0
NC_003729	0.974	A	Polymorphism	2113	2112	0	1	none		692.667	2078	(A)5 -> (A)6		235	Insertion (tandem repeat)	Frame Shift	0.974	0
NC_003735	0.963	T	Polymorphism	443	443	1	1	none	T -> I	136.667	410	C -> T	ACA -> ATA	355	SNP (transition)	Substitution	0.963	0
NC_003730	0.94	G	Polymorphism	1631	1631	1	1	none	N -> S	149.667	449	A -> G	AAU -> AGU	352	SNP (transition)	Substitution	0.94	0
NC_003729	0.914		Polymorphism	2133	2133	1	1	none		699.333	2098	(A)4 -> (A)3		244	Deletion (tandem repeat)	Frame Shift	0.914	0
NC_003729	0.913	TA	Polymorphism	3577	3578	2	1	none	S -> L	1180.67	3542	CG -> TA	UCG -> UTA	240	Substitution	Substitution	0.913	0
NC_003735	0.9	G	Polymorphism	1279	1279	1	1	none	I -> V	415.333	1246	A -> G	AUU -> GUU	270	SNP (transition)	Substitution	0.9	0
NC_003735	0.899	G	Polymorphism	2066	2066	1	1	none	N -> S	677.667	2033	A -> G	AAU -> AGU	732	SNP (transition)	Substitution	0.899	0
NC_003735	0.885	C	Polymorphism	528	528	1	1	none	L -> F	165	495	A -> C	UUA -> UUC	192	SNP (transversion)	Substitution	0.885	0
NC_003729	0.884	C	Polymorphism	1693	1693	1	1	none	S -> T	552.667	1658	G -> C	AGU -> ACU	560	SNP (transversion)	Substitution	0.884	0
NC_003730	0.876	C	Polymorphism	1768	1768	1	1	none	S -> R	195.333	586	A -> C	AGU -> CGU	542	SNP (transversion)	Substitution	0.876	0
NC_003728	0.871	C	Polymorphism	2578	2578	1	1	none	L -> S	854.667	2564	T -> C	UUA -> UCA	202	SNP (transition)	Substitution	0.871	0
NC_003729	0.865	A	Polymorphism	637	637	1	1	none	S -> N	200.667	602	G -> A	AGU -> AAU	333	SNP (transition)	Substitution	0.865	0
NC_003735	0.862	C	Polymorphism	3293	3293	1	1	none	V -> A	1086.67	3260	T -> C	GUC -> GCC	636	SNP (transition)	Substitution	0.862	0
NC_003729	0.862	A	Polymorphism	664	664	1	1	none	S -> N	209.667	629	G -> A	AGU -> AAU	283	SNP (transition)	Substitution	0.862	0
NC_003729	0.84	CAG	Polymorphism	672	674	3	1	none	V -> Q	212.333	637	GTC -> CAG	GUC -> CAG	263	Substitution	Substitution	0.84	0
NC_003729	0.824	G	Polymorphism	2383	2383	1	1	none	N -> S	782.667	2348	A -> G	AAU -> AGU	290	SNP (transition)	Substitution	0.824	0
NC_003729	0.824	C	Polymorphism	682	682	1	1	none	R -> T	215.667	647	G -> C	AGA -> ACA	262	SNP (transversion)	Substitution	0.824	0
NC_003729	0.814	G	Polymorphism	708	708	1	1	none	I -> V	224.333	673	A -> G	AUU -> GUU	258	SNP (transition)	Substitution	0.814	0
NC_003735	0.809	A	Polymorphism	2419	2419	1	1	none	D -> N	795.333	2386	G -> A	GAU -> AAU	293	SNP (transition)	Substitution	0.809	0
NC_003731	0.802	GAG	Polymorphism	1286	1288	2	2	none	N -> E	42.3333	127	AAT -> GAG	AAU -> GAG	647	Substitution	Substitution	0.802	0
NC_003734	0.797	G	Polymorphism	2983	2983	1	1	none	S -> A	979.333	2938	T -> G	UCU -> GCU	359	SNP (transversion)	Substitution	0.797	0
NC_003728	0.774	A	Polymorphism	2037	2037	1	1	none	D -> N	674.333	2023	G -> A	GAU -> AAU	106	SNP (transition)	Substitution	0.774	1.6E-320
NC_003729	0.771	T	Polymorphism	1559	1559	1	1	none	M -> I	1	3	C -> T	ATG -> ATA	939	SNP (transition)	Start Codon Loss	0.771	0
NC_003736	0.769	T	Polymorphism	518	518	1	1	none	T -> M	167.667	503	C -> T	ACG -> ATG	134	SNP (transition)	Substitution	0.769	0
NC_003731	0.76	A	Polymorphism	1377	1377	1	1	none	R -> K	72.6667	218	G -> A	AGA -> AAA	597	SNP (transition)	Substitution	0.76	0
NC_003736	0.75	G	Polymorphism	721	721	1	1	none	S -> G	235.333	706	A -> G	AGU -> GGU	468	SNP (transition)	Substitution	0.75	0
NC_003736	0.738	A	Polymorphism	3014	3014	1	1	none	A -> T	212.333	637	G -> A	GCU -> ACU	202	SNP (transition)	Substitution	0.738	0
NC_003729	0.735	G	Polymorphism	1047	1047	1	1	none	I -> V	337.333	1012	A -> G	AUU -> GUU	423	SNP (transition)	Substitution	0.735	0
NC_003729	0.73	G	Polymorphism	493	493	1	1	none	N -> S	152.667	458	A -> G	AAC -> AGC	411	SNP (transition)	Substitution	0.73	0
NC_003729	0.713	A	Polymorphism	241	241	1	1	none	C -> Y	68.6667	206	G -> A	UGU -> UAU	265	SNP (transition)	Substitution	0.713	0
NC_003729	0.712		Polymorphism	3078	3078	1	1	none		1014.33	3043	#NAME?		170	Deletion	Frame Shift	0.712	0
NC_003731	0.711	C	Polymorphism	503	503	1	1	none	V -> A	150.667	452	T -> C	GUU -> GCU	246	SNP (transition)	Substitution	0.711	0
NC_003731	0.695	G	Polymorphism	934	934	1	1	none	T -> A	294.333	883	A -> G	ACC -> GCC	210	SNP (transition)	Substitution	0.695	0
NC_003731	0.694	AA	Polymorphism	499	500	2	1	none	P -> K	149.333	448	CC -> AA	CCA -> AAA	235	Substitution	Substitution	0.694	0
NC_003729	0.693	G	Polymorphism	186	186	1	1	none	T -> A	50.3333	151	A -> G	ACU -> GCU	345	SNP (transition)	Substitution	0.693	0
NC_003733	0.692	G	Polymorphism	1013	1013	1	1	none	I -> S	330.667	992	T -> G	AUU -> AGU	91	SNP (transversion)	Substitution	0.692	2.5e-238
NC_003729	0.682	C	Polymorphism	1510	1510	1	1	none	L -> S	491.667	1475	T -> C	UUA -> UCA	748	SNP (transition)	Substitution	0.682	0
NC_003729	0.681	A	Polymorphism	3084	3084	1	1	none	Q -> K	1016.33	3049	C -> A	CAA -> AAA	182	SNP (transversion)	Substitution	0.681	0
NC_003729	0.676	T	Polymorphism	3081	3080	0	1	none		1015.33	3046	#NAME?		179	Insertion	Truncation	0.676	0
NC_003729	0.676	A	Polymorphism	1442	1442	1	1	none	M -> I	469	1407	G -> A	AUG -> AUA	645	SNP (transition)	Substitution	0.676	0
NC_003729	0.675	T	Polymorphism	1487	1487	1	1	none	E -> D	484	1452	A -> T	GAA -> GAT	766	SNP (transversion)	Substitution	0.675	0
NC_003731	0.67	A	Polymorphism	477	477	1	1	none	N -> K	142	426	T -> A	AAU -> AAA	200	SNP (transversion)	Substitution	0.67	0
NC_003729	0.669	T	Polymorphism	1421	1421	1	1	none	F -> L	47	141	G -> T	TTC -> TTA	568	SNP (transversion)	Substitution	0.669	0
NC_003729	0.665	C	Polymorphism	1416	1416	1	1	none	N -> S	48.6667	146	T -> C	AAC -> AGC	556	SNP (transition)	Substitution	0.665	0
NC_003731	0.656	A	Polymorphism	469	469	1	1	none	P -> T	139.333	418	C -> A	CCA -> ACA	212	SNP (transversion)	Substitution	0.656	0
NC_003731	0.656	C	Polymorphism	463	463	1	1	none	T -> P	137.333	412	A -> C	ACU -> CCU	218	SNP (transversion)	Substitution	0.656	0
NC_003729	0.653	A	Polymorphism	3456	3456	1	1	none	L -> I	1140.33	3421	T -> A	UUA -> AUA	495	SNP (transversion)	Substitution	0.653	0
NC_003729	0.653	T	Polymorphism	1373	1373	1	1	none	M -> I	63	189	C -> T	ATG -> ATA	444	SNP (transition)	Substitution	0.653	0
NC_003731	0.648	GC	Polymorphism	482	483	2	1	none	K -> S	143.667	431	AA -> GC	AAA -> AGC	199	Substitution	Substitution	0.648	0
NC_003737	0.645	A	Polymorphism	1844	1844	1	1	none	G -> D	587.667	1763	G -> A	GGU -> GAU	242	SNP (transition)	Substitution	0.645	0
NC_003729	0.643	A	Polymorphism	1394	1394	1	1	none	D -> E	453	1359	T -> A	GAU -> GAA	526	SNP (transversion)	Substitution	0.643	0
NC_003729	0.643	A	Polymorphism	1394	1394	1	1	none	E -> D	56	168	T -> A	GAA -> GAT	526	SNP (transversion)	Substitution	0.643	0
NC_003729	0.642	T	Polymorphism	1262	1262	1	1	none	D -> E	100	300	A -> T	GAT -> GAA	483	SNP (transversion)	Substitution	0.642	0
NC_003731	0.642	C	Polymorphism	949	949	1	1	none	S -> P	299.333	898	T -> C	UCC -> CCC	179	SNP (transition)	Substitution	0.642	0
NC_003737	0.627	C	Polymorphism	1370	1370	1	1	none	Y -> S	429.667	1289	A -> C	UAU -> UCU	169	SNP (transversion)	Substitution	0.627	0
NC_003729	0.625	T	Polymorphism	3712	3712	1	1	none	S -> L	1225.67	3677	C -> T	UCA -> UTA	184	SNP (transition)	Substitution	0.625	0
NC_003728	0.624	G	Polymorphism	2538	2538	1	1	none	I -> V	841.333	2524	A -> G	AUU -> GUU	189	SNP (transition)	Substitution	0.624	0
NC_003731	0.62	T	Polymorphism	460	460	1	1	none	P -> S	136.333	409	C -> T	CCU -> TCU	234	SNP (transition)	Substitution	0.62	0
NC_003729	0.617	A	Polymorphism	115	115	1	1	none	R -> K	26.6667	80	G -> A	AGA -> AAA	449	SNP (transition)	Substitution	0.617	0
NC_003733	0.616	GT	Polymorphism	1663	1664	2	1	none	T -> V	547.333	1642	AC -> GT	ACA -> GTA	73	Substitution	Substitution	0.616	3.9e-156
NC_003731	0.61	G	Polymorphism	1517	1517	1	1	none	I -> V	119.333	358	A -> G	AUU -> GUU	584	SNP (transition)	Substitution	0.61	0
NC_003729	0.609	C	Polymorphism	1278	1278	1	1	none	N -> S	94.6667	284	T -> C	AAT -> AGT	448	SNP (transition)	Substitution	0.609	0
NC_003736	0.608	G	Polymorphism	1216	1216	1	1	none	T -> A	400.333	1201	A -> G	ACU -> GCU	347	SNP (transition)	Substitution	0.608	0
NC_003729	0.606	G	Polymorphism	1244	1244	1	1	none	K -> N	106	318	T -> G	AAA -> AAC	507	SNP (transversion)	Substitution	0.606	0
NC_003729	0.596	G	Polymorphism	3027	3027	1	1	none	I -> V	997.333	2992	A -> G	AUU -> GUU	260	SNP (transition)	Substitution	0.596	0
NC_003728	0.596	G	Polymorphism	1222	1222	1	1	none	N -> S	402.667	1208	A -> G	AAU -> AGU	166	SNP (transition)	Substitution	0.596	1.3E-319
NC_003729	0.595	T	Polymorphism	1338	1337	0	1	none		75	225	#NAME?		422	Insertion	Frame Shift	0.595	0
NC_003731	0.594	T	Polymorphism	303	303	1	1	none	E -> D	84	252	A -> T	GAA -> GAT	525	SNP (transversion)	Substitution	0.594	0
NC_003736	0.593	T	Polymorphism	1438	1438	1	1	none	I -> L	474.333	1423	A -> T	AUA -> TUA	327	SNP (transversion)	Substitution	0.593	0
NC_003731	0.591	G	Polymorphism	1736	1736	1	1	none	I -> V	192.333	577	A -> G	AUU -> GUU	714	SNP (transition)	Substitution	0.591	0
NC_003734	0.587	G	Polymorphism	389	389	1	1	none	N -> S	114.667	344	A -> G	AAU -> AGU	407	SNP (transition)	Substitution	0.587	0
NC_003733	0.586	A	Polymorphism	1006	1006	1	1	none	A -> T	328.333	985	G -> A	GCU -> ACU	128	SNP (transition)	Substitution	0.586	1.1e-256
NC_003737	0.58	GC	Polymorphism	461	462	2	1	none	N -> S	126.667	380	AT -> GC	AAU -> AGC	174	Substitution	Substitution	0.58	0
NC_003729	0.579	C	Polymorphism	1296	1296	1	1	none	Y -> C	88.6667	266	T -> C	TAC -> TGC	423	SNP (transition)	Substitution	0.579	0
NC_003729	0.578	C	Polymorphism	1298	1298	1	1	none	I -> M	88	264	T -> C	ATA -> ATG	424	SNP (transition)	Substitution	0.578	0
NC_003731	0.578	A	Polymorphism	146	146	1	1	none	T -> N	31.6667	95	C -> A	ACU -> AAU	1189	SNP (transversion)	Substitution	0.578	0
NC_003729	0.574		Polymorphism	1334	1334	1	1	none		433	1299	#NAME?		437	Deletion	Frame Shift	0.574	0
NC_003729	0.573	A	Polymorphism	1335	1335	1	1	none	D -> N	433.333	1300	G -> A	GAC -> AAC	436	SNP (transition)	Substitution	0.573	0
NC_003737	0.571	A	Polymorphism	457	457	1	1	none	D -> N	125.333	376	G -> A	GAU -> AAU	177	SNP (transition)	Substitution	0.571	0
NC_003737	0.57	GAC	Polymorphism	451	453	2	2	none	N -> D	123.333	370	AAT -> GAC	AAU -> GAC	179	Substitution	Substitution	0.57	0
NC_003731	0.564	G	Polymorphism	110	110	1	1	none	K -> R	19.6667	59	A -> G	AAA -> AGA	897	SNP (transition)	Substitution	0.564	0
NC_003736	0.563	T	Polymorphism	2433	2433	1	1	none	T -> I	18.6667	56	C -> T	ACU -> ATU	268	SNP (transition)	Substitution	0.563	0
NC_003734	0.56	G	Polymorphism	979	979	1	1	none	I -> V	311.333	934	A -> G	AUC -> GUC	566	SNP (transition)	Substitution	0.56	0
NC_003731	0.558	G	Polymorphism	779	779	1	1	none	N -> S	242.667	728	A -> G	AAU -> AGU	579	SNP (transition)	Substitution	0.558	0
NC_003731	0.558	ACT	Polymorphism	775	777	2	2	none	P -> T	241.333	724	CCA -> ACT	CCA -> ACT	579	Substitution	Substitution	0.558	0
NC_003729	0.556	G	Polymorphism	373	373	1	1	none	Q -> R	112.667	338	A -> G	CAA -> CGA	171	SNP (transition)	Substitution	0.556	6.3E-312
NC_003731	0.543		Polymorphism	1542	1542	1	1	none		127.667	383	#NAME?		512	Deletion	Frame Shift	0.543	0
NC_003734	0.543	T	Polymorphism	76	76	1	1	none	A -> S	10.3333	31	G -> T	GCU -> TCU	405	SNP (transversion)	Substitution	0.543	0
NC_003729	0.54	T	Polymorphism	1974	1974	1	1	none	A -> S	646.333	1939	G -> T	GCU -> TCU	383	SNP (transversion)	Substitution	0.54	0
NC_003729	0.539	G	Polymorphism	2997	2997	1	1	none	N -> D	987.333	2962	A -> G	AAU -> GAU	204	SNP (transition)	Substitution	0.539	0
NC_003729	0.537	T	Polymorphism	3001	3001	1	1	none	A -> V	988.667	2966	C -> T	GCU -> GTU	205	SNP (transition)	Substitution	0.537	0
NC_003731	0.537	T	Polymorphism	539	539	1	1	none	K -> I	162.667	488	A -> T	AAA -> ATA	175	SNP (transversion)	Substitution	0.537	4.4E-316
NC_003731	0.532	T	Polymorphism	425	424	0	1	none		124.667	374	#NAME?		325	Insertion	Frame Shift	0.532	0
NC_003734	0.529	G	Polymorphism	99	99	1	1	none	N -> K	18	54	T -> G	AAU -> AAG	512	SNP (transversion)	Substitution	0.529	0
NC_003734	0.528	G	Polymorphism	85	85	1	1	none	N -> D	13.3333	40	A -> G	AAC -> GAC	451	SNP (transition)	Substitution	0.528	0
NC_003734	0.524	A	Polymorphism	91	91	1	1	none	D -> N	15.3333	46	G -> A	GAC -> AAC	500	SNP (transition)	Substitution	0.524	0
NC_003729	0.523	G	Polymorphism	3009	3009	1	1	none	I -> V	991.333	2974	A -> G	AUU -> GUU	197	SNP (transition)	Substitution	0.523	0
NC_003732	0.513	T	Polymorphism	1651	1651	1	1	none	A -> S	542.333	1627	G -> T	GCU -> TCU	306	SNP (transversion)	Substitution	0.513	0
NC_003737	0.508	C	Polymorphism	2051	2051	1	1	none	N -> T	656.667	1970	A -> C	AAU -> ACU	264	SNP (transversion)	Substitution	0.508	0
NC_003731	0.504		Polymorphism	1538	1538	1	1	none		126.333	379	(T)3 -> (T)2		552	Deletion (tandem repeat)	Frame Shift	0.504	0
NC_003736	0.493	T	Polymorphism	1414	1414	1	1	none	A -> S	466.333	1399	G -> T	GCC -> TCC	485	SNP (transversion)	Substitution	0.493	0
NC_003731	0.49	CAGT	Polymorphism	1050	1053	3	2	none	DC -> DS	333	999	TTGC -> CAGT	GAU,UGC -> GAC,AGT	406	Substitution	Substitution	0.49	0
NC_003729	0.49	G	Polymorphism	312	312	1	1	none	L -> V	92.3333	277	T -> G	UUA -> GUA	153	SNP (transversion)	Substitution	0.49	2.2e-248
NC_003737	0.489	T	Polymorphism	2048	2048	1	1	none	A -> V	655.667	1967	C -> T	GCU -> GTU	262	SNP (transition)	Substitution	0.489	0
NC_003737	0.486	G	Polymorphism	2326	2326	1	1	none	T -> A	748.333	2245	A -> G	ACC -> GCC	210	SNP (transition)	Substitution	0.486	0
NC_003729	0.474	C	Polymorphism	2125	2125	1	1	none	L -> S	696.667	2090	T -> C	UUG -> UCG	232	SNP (transition)	Substitution	0.474	0
NC_003731	0.472	A	Polymorphism	361	361	1	1	none	D -> N	103.333	310	G -> A	GAU -> AAU	373	SNP (transition)	Substitution	0.472	0
NC_003729	0.464	A	Polymorphism	2128	2128	1	1	none	G -> E	697.667	2093	G -> A	GGA -> GAA	239	SNP (transition)	Substitution	0.464	0
NC_003729	0.46	A	Polymorphism	3787	3787	1	1	none	R -> H	1250.67	3752	G -> A	CGU -> CAU	200	SNP (transition)	Substitution	0.46	7.5e-301
NC_003733	0.46	A	Polymorphism	1121	1121	1	1	none	S -> N	366.667	1100	G -> A	AGU -> AAU	161	SNP (transition)	Substitution	0.46	2.7e-242
NC_003731	0.46	C	Polymorphism	542	542	1	1	none	I -> T	163.667	491	T -> C	AUA -> ACA	174	SNP (transition)	Substitution	0.46	1e-296
NC_003737	0.459	G	Polymorphism	2060	2060	1	1	none	N -> S	659.667	1979	A -> G	AAU -> AGU	270	SNP (transition)	Substitution	0.459	0
NC_003733	0.455	T	Polymorphism	172	172	1	1	none	A -> S	50.3333	151	G -> T	GCG -> TCG	918	SNP (transversion)	Substitution	0.455	0
NC_003728	0.45	G	Polymorphism	1207	1207	1	1	none	K -> R	397.667	1193	A -> G	AAA -> AGA	149	SNP (transition)	Substitution	0.45	5.4e-212
NC_003737	0.441	G	Polymorphism	301	301	1	1	none	N -> D	73.3333	220	A -> G	AAU -> GAU	170	SNP (transition)	Substitution	0.441	8.9e-244
NC_003730	0.43	C	Polymorphism	1664	1664	1	1	none	M -> T	160.667	482	T -> C	AUG -> ACG	402	SNP (transition)	Substitution	0.43	0
NC_003737	0.426	G	Polymorphism	1826	1826	1	1	none	Y -> C	581.667	1745	A -> G	UAC -> UGC	256	SNP (transition)	Substitution	0.426	0
NC_003728	0.422	A	Polymorphism	1560	1560	1	1	none	V -> I	515.333	1546	G -> A	GUU -> AUU	185	SNP (transition)	Substitution	0.422	7.3e-236
NC_003728	0.415	G	Polymorphism	316	316	1	1	none	N -> S	100.667	302	A -> G	AAU -> AGU	82	SNP (transition)	Substitution	0.415	8.1e-107
NC_003737	0.407	C	Polymorphism	137	137	1	1	none	N -> T	18.6667	56	A -> C	AAC -> ACC	398	SNP (transversion)	Substitution	0.407	0
NC_003731	0.406	C	Polymorphism	303	303	1	1	none	E -> D	84	252	A -> C	GAA -> GAC	525	SNP (transversion)	Substitution	0.406	0
NC_003737	0.404	AT	Polymorphism	1609	1610	2	1	none	S -> I	509.333	1528	TC -> AT	UCU -> ATU	161	Substitution	Substitution	0.404	2.9e-208
NC_003737	0.4	A	Polymorphism	214	214	1	1	none	V -> I	44.3333	133	G -> A	GUC -> AUC	300	SNP (transition)	Substitution	0.4	0
NC_003737	0.4	TT	Polymorphism	143	144	2	1	none	T -> I	20.6667	62	CC -> TT	ACC -> ATT	402	Substitution	Substitution	0.4	0
NC_003728	0.393	G	Polymorphism	609	609	1	1	none	I -> V	198.333	595	A -> G	AUU -> GUU	522	SNP (transition)	Substitution	0.393	0
NC_003737	0.388	C	Polymorphism	185	185	1	1	none	H -> P	34.6667	104	A -> C	CAC -> CCC	330	SNP (transversion)	Substitution	0.388	0
NC_003737	0.386		Polymorphism	1801	1801	1	1	none		573.333	1720	-C		228	Deletion	Frame Shift	0.386	5.6e-244
NC_003737	0.382	T	Polymorphism	629	629	1	1	none	A -> V	182.667	548	C -> T	GCU -> GTU	152	SNP (transition)	Substitution	0.382	5.1e-190
NC_003737	0.374	A	Polymorphism	1798	1797	0	1	none		572.333	1717	#NAME?		227	Insertion	Frame Shift	0.374	8.3e-260
NC_003737	0.373	CC	Polymorphism	1369	1370	2	1	none	Y -> P	429.333	1288	TA -> CC	UAU -> CCU	169	Substitution	Substitution	0.373	7.4e-193
NC_003737	0.372	C	Polymorphism	1559	1559	1	1	none	N -> T	492.667	1478	A -> C	AAU -> ACU	156	SNP (transversion)	Substitution	0.372	2.1e-183
NC_003729	0.37	TG	Polymorphism	3712	3713	2	1	none	S -> L	1225.67	3677	CA -> TG	UCA -> UTG	184	Substitution	Substitution	0.37	1.6e-214
NC_003737	0.367	C	Polymorphism	701	701	1	1	none	V -> A	206.667	620	T -> C	GUA -> GCA	109	SNP (transition)	Substitution	0.367	1e-126
NC_003736	0.365	A	Polymorphism	1464	1464	1	1	none	N -> K	483	1449	T -> A	AAU -> AAA	356	SNP (transversion)	Substitution	0.365	0
NC_003728	0.353	G	Polymorphism	2973	2973	1	1	none	I -> V	986.333	2959	A -> G	AUA -> GUA	119	SNP (transition)	Substitution	0.353	6.8e-128
NC_003729	0.353	C	Polymorphism	1480	1480	1	1	none	V -> A	481.667	1445	T -> C	GUA -> GCA	736	SNP (transition)	Substitution	0.353	0
NC_003729	0.353	C	Polymorphism	1480	1480	1	1	none	T -> A	27.3333	82	T -> C	ACA -> GCA	736	SNP (transition)	Substitution	0.353	0
NC_003737	0.352	A	Polymorphism	1457	1457	1	1	none	S -> N	458.667	1376	G -> A	AGU -> AAU	270	SNP (transition)	Substitution	0.352	1.8e-296
NC_003732	0.342	A	Polymorphism	568	568	1	1	none	V -> I	181.333	544	G -> A	GUU -> AUU	272	SNP (transition)	Substitution	0.342	1.5e-279
NC_003737	0.338	G	Polymorphism	1630	1630	1	1	none	N -> D	516.333	1549	A -> G	AAC -> GAC	142	SNP (transition)	Substitution	0.338	1.2e-149
NC_003731	0.331	A	Polymorphism	380	380	1	1	none	R -> K	109.667	329	G -> A	AGA -> AAA	411	SNP (transition)	Substitution	0.331	0
NC_003731	0.325	T	Polymorphism	553	553	1	1	none	P -> S	167.333	502	C -> T	CCG -> TCG	237	SNP (transition)	Substitution	0.325	3.9e-299
NC_003728	0.323	A	Polymorphism	1731	1731	1	1	none	V -> I	572.333	1717	G -> A	GUU -> AUU	443	SNP (transition)	Substitution	0.323	0
NC_003728	0.322	A	Polymorphism	3315	3315	1	1	none	V -> I	1100.33	3301	G -> A	GUU -> AUU	348	SNP (transition)	Substitution	0.322	0
NC_003736	0.322	C	Polymorphism	1478	1478	1	1	none	V -> A	487.667	1463	T -> C	GUA -> GCA	351	SNP (transition)	Substitution	0.322	0
NC_003733	0.321	A	Polymorphism	1207	1207	1	1	none	V -> I	395.333	1186	G -> A	GUU -> AUU	265	SNP (transition)	Substitution	0.321	2.6e-261
NC_003728	0.321	G	Polymorphism	687	687	1	1	none	I -> V	224.333	673	A -> G	AUU -> GUU	523	SNP (transition)	Substitution	0.321	0
NC_003737	0.319	G	Polymorphism	1501	1501	1	1	none	S -> A	473.333	1420	T -> G	UCU -> GCU	301	SNP (transversion)	Substitution	0.319	1.3e-294
NC_003728	0.311	T	Polymorphism	2583	2583	1	1	none	H -> Y	856.333	2569	C -> T	CAU -> TAU	196	SNP (transition)	Substitution	0.311	3.7e-193
NC_003736	0.308	C	Polymorphism	2011	2011	1	1	none	I -> L	665.333	1996	A -> C	AUU -> CUU	185	SNP (transversion)	Substitution	0.308	3.2e-163
NC_003737	0.303	T	Polymorphism	1642	1641	0	1	none		520.333	1561	#NAME?		119	Insertion	Frame Shift	0.303	9.3e-100
NC_003732	0.299	A	Polymorphism	1387	1387	1	1	none	A -> T	454.333	1363	G -> A	GCU -> ACU	157	SNP (transition)	Substitution	0.299	8.7e-125
NC_003733	0.297	GC	Polymorphism	1013	1014	2	1	none	I -> S	330.667	992	TT -> GC	AUU -> AGC	91	Substitution	Substitution	0.297	1.2e-77
NC_003737	0.286	T	Polymorphism	1841	1841	1	1	none	A -> V	586.667	1760	C -> T	GCG -> GTG	262	SNP (transition)	Substitution	0.286	2.2e-211
NC_003737	0.286	T	Polymorphism	1640	1640	1	1	none	Q -> L	519.667	1559	A -> T	CAG -> CTG	126	SNP (transversion)	Substitution	0.286	1.7e-109
NC_003732	0.285	G	Polymorphism	1372	1372	1	1	none	I -> V	449.333	1348	A -> G	AUU -> GUU	137	SNP (transition)	Substitution	0.285	1.6e-114
NC_003737	0.279		Polymorphism	1635	1635	1	1	none		518	1554	#NAME?		129	Deletion	Frame Shift	0.279	7.2e-102
NC_003729	0.272	C	Polymorphism	3185	3185	1	1	none	K -> N	1050	3150	A -> C	AAA -> AAC	114	SNP (transversion)	Substitution	0.272	9.8e-94
NC_003728	0.269	A	Polymorphism	1821	1821	1	1	none	V -> I	602.333	1807	G -> A	GUU -> AUU	308	SNP (transition)	Substitution	0.269	8.8e-248
NC_003737	0.269	C	Polymorphism	1636	1636	1	1	none	F -> L	518.333	1555	T -> C	UUU -> CUU	130	SNP (transition)	Substitution	0.269	1.7e-102
NC_003728	0.261	A	Polymorphism	3267	3267	1	1	none	V -> I	1084.33	3253	G -> A	GUU -> AUU	329	SNP (transition)	Substitution	0.261	1.6e-267
NC_003728	0.261	G	Polymorphism	890	890	1	1	none	I -> M	292	876	A -> G	AUA -> AUG	142	SNP (transition)	Substitution	0.261	2.2e-103
NC_003731	0.248	G	Polymorphism	463	463	1	1	none	T -> A	137.333	412	A -> G	ACU -> GCU	218	SNP (transition)	Substitution	0.248	1.5e-159
NC_003729	0.247	A	Polymorphism	1470	1470	1	1	none	R -> L	30.6667	92	C -> A	CGA -> CTA	667	SNP (transversion)	Substitution	0.247	0
NC_003732	0.243	G	Polymorphism	195	195	1	1	none	D -> E	57	171	T -> G	GAU -> GAG	375	SNP (transversion)	Substitution	0.243	1e-266
NC_003732	0.233	T	Polymorphism	166	166	1	1	none	P -> S	47.3333	142	C -> T	CCC -> TCC	481	SNP (transition)	Substitution	0.233	8.9e-281
NC_003728	0.226	AAC	Polymorphism	2037	2039	2	2	none	D -> N	674.333	2023	GAT -> AAC	GAU -> AAC	106	Substitution	Substitution	0.226	3.9e-73
NC_003729	0.223	G	Polymorphism	229	229	1	1	none	N -> S	64.6667	194	A -> G	AAU -> AGU	274	SNP (transition)	Substitution	0.223	1.4e-164
NC_003737	0.221	TG	Polymorphism	1104	1105	2	1	none	FI -> FV	341	1023	CA -> TG	UUC,AUU -> UUT,GUU	77	Substitution	Substitution	0.221	2.4e-50
NC_003728	0.212	T	Polymorphism	2371	2371	1	1	none	P -> L	785.667	2357	C -> T	CCU -> CTU	104	SNP (transition)	Substitution	0.212	7.6e-60
NC_003734	0.211	A	Polymorphism	257	257	1	1	none	S -> N	70.6667	212	G -> A	AGU -> AAU	432	SNP (transition)	Substitution	0.211	2.7e-251
NC_003732	0.21	C	Polymorphism	982	982	1	1	none	I -> L	319.333	958	A -> C	AUC -> CUC	138	SNP (transversion)	Substitution	0.21	5.4e-87
NC_003728	0.188	G	Polymorphism	798	798	1	1	none	S -> G	261.333	784	A -> G	AGU -> GGU	377	SNP (transition)	Substitution	0.188	1.6e-185
NC_003730	0.178	A	Polymorphism	1125	1125	1	1	none	A -> T	361.333	1084	G -> A	GCU -> ACU	556	SNP (transition)	Substitution	0.178	4.3e-275
NC_003729	0.155	A	Polymorphism	2479	2479	1	1	none	S -> N	814.667	2444	G -> A	AGC -> AAC	348	SNP (transition)	Substitution	0.155	1.5e-136
NC_003734	0.147	A	Polymorphism	122	122	1	1	none	R -> Q	25.6667	77	G -> A	CGA -> CAA	557	SNP (transition)	Substitution	0.147	2.1e-204
NC_003732	0.143	G	Polymorphism	378	378	1	1	none	I -> M	118	354	A -> G	AUA -> AUG	504	SNP (transition)	Substitution	0.143	2.8e-200
NC_003728	0.142	A	Polymorphism	2664	2664	1	1	none	V -> I	883.333	2650	G -> A	GUC -> AUC	148	SNP (transition)	Substitution	0.142	2.6e-55
NC_003737	0.125	G	Polymorphism	344	344	1	1	none	N -> S	87.6667	263	A -> G	AAU -> AGU	184	SNP (transition)	Substitution	0.125	2.2e-61
NC_003728	0.124	CG	Polymorphism	2578	2579	2	1	none	L -> S	854.667	2564	TA -> CG	UUA -> UCG	202	Substitution	Substitution	0.124	5.8e-69
NC_003728	0.123	G	Polymorphism	573	573	1	1	none	I -> V	186.333	559	A -> G	AUU -> GUU	585	SNP (transition)	Substitution	0.123	4.4e-188
NC_003728	0.11	T	Polymorphism	3300	3300	1	1	none	M -> L	1095.33	3286	A -> T	AUG -> TUG	373	SNP (transversion)	Substitution	0.11	8.1e-110
NC_003730	0.11	T	Polymorphism	1749	1749	1	1	none	E -> D	189	567	A -> T	GAA -> GAT	508	SNP (transversion)	Substitution	0.11	1.2e-132
NC_003728	0.104	A	Polymorphism	3178	3178	1	1	none	R -> K	1054.67	3164	G -> A	AGA -> AAA	201	SNP (transition)	Substitution	0.104	1.5e-56
NC_003737	0.102	T	Polymorphism	187	187	1	1	none	P -> S	35.3333	106	C -> T	CCG -> TCG	332	SNP (transition)	Substitution	0.102	2.8e-73
NC_003729	0.102	TC	Polymorphism	165	167	2	2	none		43.3333	130	ACT -> TC		431 -> 432	Deletion	Frame Shift	0.102	5e-68
NC_003729	0.097	C	Polymorphism	2658	2658	1	1	none	N -> H	874.333	2623	A -> C	AAU -> CAU	207	SNP (transversion)	Substitution	0.097	3.3e-53
NC_003732	0.096	T	Polymorphism	308	308	1	1	none	S -> F	94.6667	284	C -> T	UCU -> UTU	471	SNP (transition)	Substitution	0.096	1.8e-117
NC_003735	0.095	G	Polymorphism	2113	2113	1	1	none	I -> V	693.333	2080	A -> G	AUA -> GUA	713	SNP (transition)	Substitution	0.095	5.5e-163
NC_003737	0.094	C	Polymorphism	1812	1812	1	1	none	E -> D	577	1731	A -> C	GAA -> GAC	245	SNP (transversion)	Substitution	0.094	9.1e-54
NC_003737	0.094	G	Polymorphism	1751	1751	1	1	none	D -> G	556.667	1670	A -> G	GAU -> GGU	171	SNP (transition)	Substitution	0.094	4.8e-41
NC_003728	0.093	G	Polymorphism	2505	2505	1	1	none	I -> V	830.333	2491	A -> G	AUC -> GUC	205	SNP (transition)	Substitution	0.093	1.8e-46
NC_003737	0.088	A	Polymorphism	292	292	1	1	none	E -> K	70.3333	211	G -> A	GAA -> AAA	171	SNP (transition)	Substitution	0.088	1.2e-33
NC_003736	0.088	C	Polymorphism	194	194	1	1	none	V -> A	59.6667	179	T -> C	GUC -> GCC	239	SNP (transition)	Substitution	0.088	1.3e-48
NC_003736	0.081	A	Polymorphism	1426	1426	1	1	none	D -> N	470.333	1411	G -> A	GAC -> AAC	458	SNP (transition)	Substitution	0.081	5.4e-83
NC_003737	0.08	G	Polymorphism	1366	1366	1	1	none	N -> D	428.333	1285	A -> G	AAU -> GAU	175	SNP (transition)	Substitution	0.08	4e-28
NC_003730	0.079	A	Polymorphism	1716	1716	1	1	none	F -> L	178	534	T -> A	UUU -> UUA	457	SNP (transversion)	Substitution	0.079	2.2e-80
NC_003737	0.079	G	Polymorphism	1612	1612	1	1	none	N -> D	510.333	1531	A -> G	AAU -> GAU	165	SNP (transition)	Substitution	0.079	6.5e-34
NC_003735	0.071	G	Polymorphism	549	549	1	1	none	I -> M	172	516	A -> G	AUA -> AUG	168	SNP (transition)	Substitution	0.071	1.7e-28
NC_003735	0.069	AT	Polymorphism	533	534	2	1	none	G -> D	166.667	500	GC -> AT	GGC -> GAT	216 -> 218	Substitution	Substitution	0.069	5.4e-35
NC_003735	0.068	G	Polymorphism	959	959	1	1	none	K -> R	308.667	926	A -> G	AAA -> AGA	250	SNP (transition)	Substitution	0.068	9.2e-43
NC_003732	0.066	T	Polymorphism	1780	1780	1	1	none	A -> S	585.333	1756	G -> T	GCU -> TCU	182	SNP (transversion)	Substitution	0.066	7.3e-27
NC_003733	0.063	A	Polymorphism	919	919	1	1	none	V -> I	299.333	898	G -> A	GUU -> AUU	223	SNP (transition)	Substitution	0.063	1.4e-33
NC_003728	0.062	C	Polymorphism	1378	1378	1	1	none	V -> A	454.667	1364	T -> C	GUU -> GCU	260	SNP (transition)	Substitution	0.062	5e-38
NC_003736	0.062	C	Polymorphism	1181	1181	1	1	none	I -> T	388.667	1166	T -> C	AUU -> ACU	339	SNP (transition)	Substitution	0.062	1.4e-51
NC_003735	0.059	G	Polymorphism	1255	1255	1	1	none	T -> A	407.333	1222	A -> G	ACU -> GCU	221	SNP (transition)	Substitution	0.059	5.1e-27
NC_003729	0.058	T	Polymorphism	4096	4096	1	1	none	A -> V	1353.67	4061	C -> T	GCU -> GTU	52	SNP (transition)	Substitution	0.058	8.7e-08
NC_003732	0.058	T	Polymorphism	998	998	1	1	none	T -> I	324.667	974	C -> T	ACA -> ATA	137	SNP (transition)	Substitution	0.058	6.1e-18
NC_003732	0.055	C	Polymorphism	1727	1727	1	1	none	V -> A	567.667	1703	T -> C	GUA -> GCA	165	SNP (transition)	Substitution	0.055	3.7e-16
NC_003736	0.054	C	Polymorphism	2861	2861	1	1	none	Y -> H	161.333	484	T -> C	UAC -> CAC	964	SNP (transition)	Substitution	0.054	4.2e-122
NC_003730	0.054	G	Polymorphism	2100	2100	1	1	none	I -> M	306	918	A -> G	AUA -> AUG	166	SNP (transition)	Substitution	0.054	1.3e-20
NC_003731	0.054	A	Polymorphism	1383	1383	1	1	none	G -> D	74.6667	224	G -> A	GGU -> GAU	575	SNP (transition)	Substitution	0.054	2.8e-67
NC_003732	0.054		Polymorphism	390	390	1	1	none		122	366	#NAME?		446	Deletion	Frame Shift	0.054	5e-31
NC_003737	0.052	A	Polymorphism	574	574	1	1	none	D -> N	164.333	493	G -> A	GAU -> AAU	135	SNP (transition)	Substitution	0.052	4.2e-14
NC_003736	0.05	A	Polymorphism	2936	2936	1	1	none	D -> N	186.333	559	G -> A	GAU -> AAU	759	SNP (transition)	Substitution	0.05	1.2e-84
NC_003729	0.05	A	Polymorphism	1236	1236	1	1	none	G -> R	400.333	1201	G -> A	GGA -> AGA	524	SNP (transition)	Substitution	0.05	3.8e-53
NC_003729	0.05	A	Polymorphism	1236	1236	1	1	none	P -> L	108.667	326	G -> A	CCA -> CTA	524	SNP (transition)	Substitution	0.05	3.8e-53
NC_003732	0.05	GA	Polymorphism	1136	1137	2	1	none	L -> R	370.667	1112	TG -> GA	CUG -> CGA	100	Substitution	Substitution	0.05	2.4e-12
NC_003736	0.048	G	Polymorphism	716	716	1	1	none	E -> G	233.667	701	A -> G	GAA -> GGA	462	SNP (transition)	Substitution	0.048	5.3e-47
NC_003737	0.048	A	Polymorphism	71	70	0	1	none		0		(A)6 -> (A)7		186	Insertion (tandem repeat)		0.048	5.9e-22
NC_003734	0.047	T	Polymorphism	3771	3770	0	1	none		0		(T)6 -> (T)7		106	Insertion (tandem repeat)		0.047	3.1e-10
NC_003729	0.04	G	Polymorphism	574	574	1	1	none	N -> S	179.667	539	A -> G	AAC -> AGC	399	SNP (transition)	Substitution	0.04	3.5e-38
NC_003736	0.037	T	Polymorphism	307	307	1	1	none	A -> S	97.3333	292	G -> T	GCU -> TCU	243	SNP (transversion)	Substitution	0.037	3.4e-18
NC_003729	0.035	A	Polymorphism	330	330	1	1	none	E -> K	98.3333	295	G -> A	GAA -> AAA	172	SNP (transition)	Substitution	0.035	4.9e-10
NC_003729	0.035	A	Polymorphism	327	327	1	1	none	A -> T	97.3333	292	G -> A	GCU -> ACU	171	SNP (transition)	Substitution	0.035	7.7e-12
NC_003731	0.034	A	Polymorphism	232	232	1	1	none	D -> N	60.3333	181	G -> A	GAU -> AAU	746	SNP (transition)	Substitution	0.034	2.4e-44
NC_003736	0.029	A	Polymorphism	1405	1404	0	1	none		463.333	1390	(A)6 -> (A)7		484	Insertion (tandem repeat)	Frame Shift	0.029	7.7e-22
NC_003732	0.028	T	Polymorphism	1224	1223	0	1	none		400	1200	(T)3 -> (T)4		143	Insertion (tandem repeat)	Frame Shift	0.028	4.1e-09
NC_003737	0.027	T	Polymorphism	2390	2390	1	1	none	T -> M	769.667	2309	C -> T	ACG -> ATG	226	SNP (transition)	Substitution	0.027	6.7e-13
NC_003734	0.026		Polymorphism	3012	3012	1	1	none		989	2967	-C		389	Deletion	Frame Shift	0.026	1.3e-10
NC_003735	0.026	G	Polymorphism	610	610	1	1	none	M -> V	192.333	577	A -> G	AUG -> GUG	193	SNP (transition)	Substitution	0.026	6.4e-09
NC_003736	0.024	A	Polymorphism	216	215	0	1	none		67	201	(A)6 -> (A)7		205	Insertion (tandem repeat)	Frame Shift	0.024	2.7e-08
NC_003728	0.023	A	Polymorphism	283	283	1	1	none	G -> D	89.6667	269	G -> A	GGC -> GAC	174	SNP (transition)	Substitution	0.023	3.5e-07
NC_003732	0.023		Polymorphism	85	86	2	1	none		20.3333	61	(AA)3 -> (AA)2		264	Deletion (tandem repeat)	Frame Shift	0.023	1.7e-12
NC_003736	0.021	A	Polymorphism	2024	2024	1	1	none	P -> Q	669.667	2009	C -> A	CCA -> CAA	190	SNP (transversion)	Substitution	0.021	2.1e-09
NC_003731	0.021	AGA	Polymorphism	<494	495	>2	1	none		147.667	443	CT -> AGA		235 -> 236	Insertion	Frame Shift	0.021	5.7e-10
NC_003735	0.02	CC	Polymorphism	3092	3093	2	1	none	F -> S	1019.67	3059	TT -> CC	UUU -> UCC	354 -> 356	Substitution	Substitution	0.02	1.9e-10
NC_003735	0.02		Polymorphism	3045	3045	1	1	none		1004	3012	-C		303	Deletion	Frame Shift	0.02	2.5e-13
NC_003732	0.019	G	Polymorphism	1268	1268	1	1	none	Y -> C	414.667	1244	A -> G	UAU -> UGU	157	SNP (transition)	Substitution	0.019	3.1e-07
NC_003735	0.019	T	Polymorphism	373	373	1	1	none	P -> S	113.333	340	C -> T	CCU -> TCU	371	SNP (transition)	Substitution	0.019	5.2e-11
NC_003730	0.018	T	Polymorphism	1604	1604	1	1	none	A -> V	140.667	422	C -> T	GCG -> GTG	337	SNP (transition)	Substitution	0.018	4.8e-13
NC_003737	0.018	G	Polymorphism	305	305	1	1	none	E -> G	74.6667	224	A -> G	GAG -> GGG	168	SNP (transition)	Substitution	0.018	2.8e-10
NC_003734	0.017		Polymorphism	3577	3578	2	1	none		1177.33	3532	#NAME?		346 -> 356	Deletion	Frame Shift	0.017	1e-11
NC_003731	0.017	C	Polymorphism	631	631	1	1	none	N -> H	193.333	580	A -> C	AAU -> CAU	416	SNP (transversion)	Substitution	0.017	7.9e-15
NC_003737	0.017		Polymorphism	307	307	1	1	none		75.3333	226	#NAME?		181	Deletion	Frame Shift	0.017	4.8e-07
NC_003735	0.016	G	Polymorphism	1589	1589	1	1	none	N -> S	518.667	1556	A -> G	AAC -> AGC	1066	SNP (transition)	Substitution	0.016	1.7e-23
NC_003735	0.015	T	Polymorphism	3257	3257	1	1	none	S -> F	1074.67	3224	C -> T	UCU -> UTU	1051	SNP (transition)	Substitution	0.015	8.6e-30
NC_003731	0.014	A	Polymorphism	1688	1688	1	1	none	S -> T	176.333	529	T -> A	UCA -> ACA	809	SNP (transversion)	Substitution	0.014	5.7e-15
NC_003731	0.014	C	Polymorphism	1568	1568	1	1	none	Y -> H	136.333	409	T -> C	UAU -> CAU	659	SNP (transition)	Substitution	0.014	2.1e-13
NC_003728	0.012	G	Polymorphism	1761	1761	1	1	none	T -> A	582.333	1747	A -> G	ACA -> GCA	343	SNP (transition)	Substitution	0.012	8.5e-07
NC_003734	0.012	CGT	Polymorphism	1288	1290	2	2	none	C -> R	414.333	1243	TGC -> CGT	UGC -> CGT	331 -> 338	Substitution	Substitution	0.012	2.1e-08
NC_003728	0.012		Polymorphism	224	224	1	1	none		70	210	(T)7 -> (T)6		342	Deletion (tandem repeat)	Frame Shift	0.012	2.2e-08
NC_003736	0.011	G	Polymorphism	2224	2224	1	1	none	K -> E	736.333	2209	A -> G	AAG -> GAG	364	SNP (transition)	Substitution	0.011	2.8e-08
NC_003734	0.011	A	Polymorphism	1476	1475	0	1	none		477	1431	#NAME?		438	Insertion	Frame Shift	0.011	1.3e-09
NC_003729	0.011	C	Polymorphism	1144	1144	1	1	none	L -> P	369.667	1109	T -> C	CUA -> CCA	525	SNP (transition)	Substitution	0.011	2.7e-11
NC_003728	0.011	G	Polymorphism	694	694	1	1	none	N -> S	226.667	680	A -> G	AAU -> AGU	548	SNP (transition)	Substitution	0.011	3.5e-11
NC_003735	0.011	A	Polymorphism	416	416	1	1	none	C -> Y	127.667	383	G -> A	UGC -> UAC	366	SNP (transition)	Substitution	0.011	2.9e-08
NC_003735	0.01	A	Polymorphism	1073	1073	1	1	none	G -> D	346.667	1040	G -> A	GGU -> GAU	396	SNP (transition)	Substitution	0.01	9.8e-08

## Sheet: MG3
Supplementary 2h. Total mutations that were associated with codon and protein shifts across in MG3 dataset.
Sequence Name	Variant Frequency	Name	Type	Minimum	Maximum	Length	# Intervals	Direction	Amino Acid Change	CDS Codon Number	CDS Position	Change	Codon Change	Coverage	Polymorphism Type	Protein Effect	Variant Frequency	Variant P-Value (approximate)
NC_003733	71.5% -> 72.4%	CG	Polymorphism	1445	1446	2	1	none	E -> A	38.6667	116	TT -> CG	GAA -> GCG	163 -> 165	Substitution	Substitution	71.5% -> 72.4%	0
NC_003729	71.1% -> 71.5%	GCA	Polymorphism	1446	1448	2	2	none	S -> A	470.333	1411	TCT -> GCA	UCU -> GCA	165 -> 166	Substitution	Substitution	71.1% -> 71.5%	0
NC_003734	65.4% -> 68.0%	AG	Polymorphism	219	220	2	1	none	Q -> R	61.3333	184	CA -> AG	CAA -> AGA	50 -> 52	Substitution	Substitution	65.4% -> 68.0%	4.3e-123
NC_003728	57.1% -> 58.0%	UC	Polymorphism	421	423	2	2	none		123.333	370	CUT -> UC		138 -> 140	Deletion	Frame Shift	57.1% -> 58.0%	4.1e-249
NC_003734	53.2% -> 55.4%	TACG	Polymorphism	1338	1340	1	2	none		434.333	1303	ACA -> TACG		109 -> 112	Insertion	Frame Shift	53.2% -> 55.4%	2.5e-195
NC_003735	50.9% -> 56.9%	TT	Polymorphism	2829	2830	2	1	none	DP -> DS	928	2784	CC -> TT	GAC,CCA -> GAT,TCA	51 -> 57	Substitution	Substitution	50.9% -> 56.9%	1.2e-97
NC_003729	5.8% -> 5.9%	TCA	Polymorphism	172	174	2	2	none	A -> S	50.3333	151	GCG -> TCA	GCG -> TCA	356 -> 361	Substitution	Substitution	5.8% -> 5.9%	9.5e-43
NC_003734	49.5% -> 51.1%	CCG	Polymorphism	171	173	2	2	none	S -> P	45.3333	136	TCA -> CCG	UCA -> CCG	92 -> 95	Substitution	Substitution	49.5% -> 51.1%	1.6e-156
NC_003737	4.3% -> 4.5%	GG	Polymorphism	1313	1314	2	1	none	K -> R	422.667	1268	AA -> GG	AAA -> AGG	133 -> 138	Substitution	Substitution	4.3% -> 4.5%	2.1e-15
NC_003732	36.1% -> 39.5%	AC	Polymorphism	1844	1845	2	1	none	G -> D	587.667	1763	GT -> AC	GGU -> GAC	76 -> 83	Substitution	Substitution	36.1% -> 39.5%	3.5e-92
NC_003729	36.0% -> 40.0%	GTAT	Polymorphism	157	160	4	1	none	NE -> SI	40.6667	122	ACGA -> GTAT	AAC,GAA -> AGT,ATA	90 -> 100	Substitution	Substitution	36.0% -> 40.0%	2e-117
NC_003728	19.7% -> 20.0%	GUG	Polymorphism	2035	2037	2	2	none	I -> V	651.333	1954	AUT -> GUG	AUU -> GUG	60 -> 61	Substitution	Substitution	19.7% -> 20.0%	2.2e-35
NC_003734	17.6% -> 18.2%	CC	Polymorphism	1136	1137	2	1	none	DF -> DL	374	1122	TT -> CC	GAU,UUU -> GAC,CUU	33 -> 34	Substitution	Substitution	17.6% -> 18.2%	5.3e-18
NC_003729	13.8% -> 19.0%	TC	Polymorphism	1527	1528	2	1	none	L -> S	504.333	1513	CT -> TC	CUA -> TCA	21 -> 29	Substitution	Substitution	13.8% -> 19.0%	6e-13
NC_003733	11.6% -> 11.7%	TT	Polymorphism	387	388	2	1	none	DP -> DS	121	363	CC -> TT	GAC,CCU -> GAT,TCU	154 -> 155	Substitution	Substitution	11.6% -> 11.7%	2.3e-42
NC_003735	1.7% -> 1.9%	GUA	Polymorphism	124	126	2	2	none	I -> V	14.3333	43	AUC -> GUA	AUC -> GUA	215 -> 239	Substitution	Substitution	1.7% -> 1.9%	8.5e-09
NC_003731	1.6% -> 1.7%	TGG	Polymorphism	721	723	2	2	none	R -> W	223.333	670	CGT -> TGG	CGU -> TGG	174 -> 191	Substitution	Substitution	1.6% -> 1.7%	5.7e-07
NC_003729	1	A	Polymorphism	3630	3630	1	1	none	A -> T	1198.33	3595	G -> A	GCA -> ACA	32	SNP (transition)	Substitution	1	2.5e-122
NC_003735	1	T	Polymorphism	3230	3230	1	1	none	T -> I	1065.67	3197	C -> T	ACC -> ATC	168	SNP (transition)	Substitution	1	0
NC_003736	1	T	Polymorphism	3063	3063	1	1	none	P -> L	228.667	686	C -> T	CCU -> CTU	14	SNP (transition)	Substitution	1	2.5e-55
NC_003728	1	T	Polymorphism	2845	2845	1	1	none	S -> L	943.667	2831	C -> T	UCA -> UTA	29	SNP (transition)	Substitution	1	5e-108
NC_003736	1	A	Polymorphism	2724	2724	1	1	none	S -> N	115.667	347	G -> A	AGC -> AAC	104	SNP (transition)	Substitution	1	0
NC_003728	1	C	Polymorphism	2499	2499	1	1	none	M -> T	40.6667	122	T -> C	AUG -> ACG	72	SNP (transition)	Substitution	1	1.6e-281
NC_003737	1	C	Polymorphism	2393	2393	1	1	none	I -> T	792.667	2378	T -> C	AUA -> ACA	105	SNP (transition)	Substitution	1	0
NC_003729	1	C	Polymorphism	2393	2393	1	1	none	Y -> H	5.33333	16	T -> C	UAU -> CAU	105	SNP (transition)	Substitution	1	0
NC_003734	1	T	Polymorphism	2348	2348	1	1	none	A -> V	755.667	2267	C -> T	GCU -> GTU	25	SNP (transition)	Substitution	1	3.2e-98
NC_003728	1	T	Polymorphism	2293	2293	1	1	none	T -> I	759.667	2279	C -> T	ACU -> ATU	32	SNP (transition)	Substitution	1	4e-119
NC_003737	1	A	Polymorphism	2062	2062	1	1	none	E -> K	293.333	880	G -> A	GAG -> AAG	56	SNP (transition)	Substitution	1	1.6e-213
NC_003729	1	G	Polymorphism	2048	2048	1	1	none	Q -> R	288.667	866	A -> G	CAA -> CGA	59	SNP (transition)	Substitution	1	7.9e-231
NC_003734	1	A	Polymorphism	2037	2037	1	1	none	D -> N	674.333	2023	G -> A	GAU -> AAU	26	SNP (transition)	Substitution	1	4e-102
NC_003729	1	A	Polymorphism	1847	1847	1	1	none	V -> D	604.667	1814	T -> A	GUC -> GAC	107	SNP (transversion)	Substitution	1	0
NC_003728	1	G	Polymorphism	1831	1831	1	1	none	T -> A	583.333	1750	A -> G	ACA -> GCA	73	SNP (transition)	Substitution	1	2e-285
NC_003733	1	A	Polymorphism	1696	1696	1	1	none	A -> T	560.333	1681	G -> A	GCA -> ACA	66	SNP (transition)	Substitution	1	6.3e-245
NC_003734	1	T	Polymorphism	1681	1681	1	1	none	I -> L	166.333	499	A -> T	AUA -> TUA	77	SNP (transversion)	Substitution	1	2.5e-293
NC_003729	1	T	Polymorphism	1478	1478	1	1	none	P -> L	481.667	1445	C -> T	CCA -> CTA	119	SNP (transition)	Substitution	1	0
NC_003731	1	T	Polymorphism	1353	1353	1	1	none	K -> N	440	1320	G -> T	AAG -> AAT	43	SNP (transversion)	Substitution	1	2e-168
NC_003731	1	T	Polymorphism	1339	1339	1	1	none	R -> C	52.3333	157	C -> T	CGU -> TGU	45	SNP (transition)	Substitution	1	1e-180
NC_003732	1	A	Polymorphism	1262	1262	1	1	none	R -> K	415.667	1247	G -> A	AGA -> AAA	89	SNP (transition)	Substitution	1	0
NC_003728	1	A	Polymorphism	1198	1198	1	1	none	G -> S	5.33333	16	G -> A	GGU -> AGU	54	SNP (transition)	Substitution	1	2.5e-211
NC_003732	1	A	Polymorphism	1117	1117	1	1	none	A -> T	365.333	1096	G -> A	GCU -> ACU	71	SNP (transition)	Substitution	1	1.6e-270
NC_003735	1	G	Polymorphism	1081	1081	1	1	none	E -> G	348.667	1046	A -> G	GAA -> GGA	97	SNP (transition)	Substitution	1	0
NC_003734	1	G	Polymorphism	898	898	1	1	none	R -> G	294.333	883	A -> G	AGA -> GGA	60	SNP (transition)	Substitution	1	1e-222
NC_003736	1	A	Polymorphism	890	890	1	1	none	R -> Q	285.667	857	G -> A	CGA -> CAA	62	SNP (transition)	Substitution	1	1.6e-242
NC_003734	1	A	Polymorphism	867	867	1	1	none	D -> N	277.333	832	G -> A	GAU -> AAU	115	SNP (transition)	Substitution	1	0
NC_003731	1	A	Polymorphism	866	866	1	1	none	R -> H	283.667	851	G -> A	CGU -> CAU	69	SNP (transition)	Substitution	1	1e-276
NC_003737	1	T	Polymorphism	784	784	1	1	none	R -> C	250.333	751	C -> T	CGU -> TGU	37	SNP (transition)	Substitution	1	5e-145
NC_003728	1	T	Polymorphism	643	643	1	1	none	T -> S	206.333	619	A -> T	ACA -> TCA	145	SNP (transversion)	Substitution	1	0
NC_003731	1	A	Polymorphism	570	570	1	1	none	M -> I	185	555	G -> A	AUG -> AUA	49	SNP (transition)	Substitution	1	7.9e-192
NC_003729	1	A	Polymorphism	555	555	1	1	none	D -> N	180.333	541	G -> A	GAU -> AAU	184	SNP (transition)	Substitution	1	0
NC_003729	1	A	Polymorphism	514	514	1	1	none	S -> T	166.333	499	T -> A	UCC -> ACC	52	SNP (transversion)	Substitution	1	1.6e-203
NC_003737	1	T	Polymorphism	443	443	1	1	none	T -> I	136.667	410	C -> T	ACA -> ATA	65	SNP (transition)	Substitution	1	1e-260
NC_003736	1	T	Polymorphism	440	440	1	1	none	A -> V	135.667	407	C -> T	GCA -> GTA	64	SNP (transition)	Substitution	1	2.5e-250
NC_003733	1	G	Polymorphism	357	357	1	1	none	F -> L	108	324	T -> G	UUU -> UUG	86	SNP (transversion)	Substitution	1	0
NC_003732	0.996	T	Polymorphism	227	227	1	1	none	S -> L	68.6667	206	C -> T	UCG -> UTG	262	SNP (transition)	Substitution	0.996	0
NC_003732	0.995	C	Polymorphism	1594	1594	1	1	none	F -> L	516.333	1549	T -> C	UUU -> CUU	196	SNP (transition)	Substitution	0.995	0
NC_003736	0.993	A	Polymorphism	2817	2817	1	1	none	R -> H	146.667	440	G -> A	CGU -> CAU	149	SNP (transition)	Substitution	0.993	0
NC_003734	0.992	G	Polymorphism	3578	3578	1	1	none	K -> R	1177.67	3533	A -> G	AAA -> AGA	119	SNP (transition)	Substitution	0.992	0
NC_003729	0.985	T	Polymorphism	394	394	1	1	none	L -> F	124.333	373	C -> T	CUU -> TUU	68	SNP (transition)	Substitution	0.985	1.7e-253
NC_003728	0.98	A	Polymorphism	790	790	1	1	none	C -> S	256.333	769	T -> A	UGC -> AGC	98	SNP (transversion)	Substitution	0.98	0
NC_003734	0.971	A	Polymorphism	2113	2112	0	1	none		692.667	2078	(A)5 -> (A)6		70	Insertion (tandem repeat)	Frame Shift	0.971	2.4e-269
NC_003730	0.967	G	Polymorphism	1631	1631	1	1	none	N -> S	149.667	449	A -> G	AAU -> AGU	61	SNP (transition)	Substitution	0.967	1.8e-233
NC_003731	0.967	C	Polymorphism	528	528	1	1	none	L -> F	165	495	A -> C	UUA -> UUC	30	SNP (transversion)	Substitution	0.967	1.5e-106
NC_003733	0.929	C	Polymorphism	682	682	1	1	none	R -> T	215.667	647	G -> C	AGA -> ACA	56	SNP (transversion)	Substitution	0.929	5.8e-198
NC_003729	0.912	CAG	Polymorphism	672	674	3	1	none	V -> Q	212.333	637	GTC -> CAG	GUC -> CAG	57	Substitution	Substitution	0.912	1.1e-191
NC_003729	0.908	TA	Polymorphism	3577	3578	2	1	none	S -> L	1180.67	3542	CG -> TA	UCG -> UTA	76	Substitution	Substitution	0.908	1.4e-253
NC_003737	0.901		Polymorphism	2133	2133	1	1	none		699.333	2098	(A)4 -> (A)3		91	Deletion (tandem repeat)	Frame Shift	0.901	2e-300
NC_003734	0.891	A	Polymorphism	664	664	1	1	none	S -> N	209.667	629	G -> A	AGU -> AAU	64	SNP (transition)	Substitution	0.891	1.6e-208
NC_003731	0.875	GAG	Polymorphism	1286	1288	2	2	none	N -> E	42.3333	127	AAT -> GAG	AAU -> GAG	216	Substitution	Substitution	0.875	0
NC_003731	0.857	C	Polymorphism	1693	1693	1	1	none	S -> T	552.667	1658	G -> C	AGU -> ACU	154	SNP (transversion)	Substitution	0.857	0
NC_003737	0.855	T	Polymorphism	1559	1559	1	1	none	M -> I	1	3	C -> T	ATG -> ATA	234	SNP (transition)	Start Codon Loss	0.855	0
NC_003737	0.85	A	Polymorphism	2419	2419	1	1	none	D -> N	795.333	2386	G -> A	GAU -> AAU	80	SNP (transition)	Substitution	0.85	3.8e-252
NC_003729	0.839	A	Polymorphism	1377	1377	1	1	none	R -> K	72.6667	218	G -> A	AGA -> AAA	211	SNP (transition)	Substitution	0.839	0
NC_003731	0.831	C	Polymorphism	438	438	1	1	none	F -> L	134.333	403	T -> C	UUU -> CUU	118	SNP (transition)	Substitution	0.831	0
NC_003731	0.817	G	Polymorphism	1216	1216	1	1	none	T -> A	400.333	1201	A -> G	ACU -> GCU	71	SNP (transition)	Substitution	0.817	2.3e-207
NC_003729	0.813	T	Polymorphism	3712	3712	1	1	none	S -> L	1225.67	3677	C -> T	UCA -> UTA	16	SNP (transition)	Substitution	0.813	1.6e-47
NC_003732	0.813	C	Polymorphism	1768	1768	1	1	none	S -> R	195.333	586	A -> C	AGU -> CGU	91	SNP (transversion)	Substitution	0.813	2.9e-271
NC_003728	0.803	G	Polymorphism	934	934	1	1	none	T -> A	294.333	883	A -> G	ACC -> GCC	61	SNP (transition)	Substitution	0.803	1.1e-174
NC_003735	0.803	G	Polymorphism	708	708	1	1	none	I -> V	224.333	673	A -> G	AUU -> GUU	66	SNP (transition)	Substitution	0.803	8.1e-189
NC_003728	0.803	G	Polymorphism	373	373	1	1	none	Q -> R	112.667	338	A -> G	CAA -> CGA	76	SNP (transition)	Substitution	0.803	4.5e-217
NC_003734	0.803	G	Polymorphism	312	312	1	1	none	L -> V	92.3333	277	T -> G	UUA -> GUA	61	SNP (transversion)	Substitution	0.803	1.1e-174
NC_003734	0.789	T	Polymorphism	1487	1487	1	1	none	E -> D	484	1452	A -> T	GAA -> GAT	204	SNP (transversion)	Substitution	0.789	0
NC_003734	0.784	G	Polymorphism	1279	1279	1	1	none	I -> V	415.333	1246	A -> G	AUU -> GUU	51	SNP (transition)	Substitution	0.784	4.8e-146
NC_003729	0.782	T	Polymorphism	1421	1421	1	1	none	F -> L	47	141	G -> T	TTC -> TTA	156	SNP (transversion)	Substitution	0.782	0
NC_003737	0.778	C	Polymorphism	1510	1510	1	1	none	L -> S	491.667	1475	T -> C	UUA -> UCA	198	SNP (transition)	Substitution	0.778	0
NC_003735	0.778	GUC	Polymorphism	1508	1510	2	2	none	N -> D	17.3333	52	AUT -> GUC	AAT -> GAC	198	Substitution	Substitution	0.778	0
NC_003728	0.778	A	Polymorphism	637	637	1	1	none	S -> N	200.667	602	G -> A	AGU -> AAU	72	SNP (transition)	Substitution	0.778	1.6e-203
NC_003729	0.776	G	Polymorphism	2983	2983	1	1	none	S -> A	979.333	2938	T -> G	UCU -> GCU	58	SNP (transversion)	Substitution	0.776	1e-163
NC_003736	0.775	C	Polymorphism	1416	1416	1	1	none	N -> S	48.6667	146	T -> C	AAC -> AGC	151	SNP (transition)	Substitution	0.775	0
NC_003736	0.774	A	Polymorphism	3014	3014	1	1	none	A -> T	212.333	637	G -> A	GCU -> ACU	31	SNP (transition)	Substitution	0.774	1.7e-85
NC_003737	0.771	C	Polymorphism	1370	1370	1	1	none	Y -> S	429.667	1289	A -> C	UAU -> UCU	48	SNP (transversion)	Substitution	0.771	1.3e-137
NC_003729	0.767	G	Polymorphism	493	493	1	1	none	N -> S	152.667	458	A -> G	AAC -> AGC	129	SNP (transition)	Substitution	0.767	0
NC_003729	0.766	TC	Polymorphism	1479	1480	2	1	none	V -> S	481.333	1444	GT -> TC	GUA -> TCA	192	Substitution	Substitution	0.766	0
NC_003729	0.766	TC	Polymorphism	1479	1480	2	1	none	T -> E	27.3333	82	GT -> TC	ACA -> GAA	192	Substitution	Substitution	0.766	0
NC_003734	0.762	T	Polymorphism	1373	1373	1	1	none	M -> I	63	189	C -> T	ATG -> ATA	130	SNP (transition)	Substitution	0.762	0
NC_003728	0.756	G	Polymorphism	1222	1222	1	1	none	N -> S	402.667	1208	A -> G	AAU -> AGU	41	SNP (transition)	Substitution	0.756	1.8e-109
NC_003736	0.754	C	Polymorphism	2051	2051	1	1	none	N -> T	656.667	1970	A -> C	AAU -> ACU	57	SNP (transversion)	Substitution	0.754	1.5e-155
NC_003729	0.754	A	Polymorphism	1442	1442	1	1	none	M -> I	469	1407	G -> A	AUG -> AUA	175	SNP (transition)	Substitution	0.754	0
NC_003734	0.753	G	Polymorphism	2066	2066	1	1	none	N -> S	677.667	2033	A -> G	AAU -> AGU	174	SNP (transition)	Substitution	0.753	0
NC_003728	0.75	C	Polymorphism	503	503	1	1	none	V -> A	150.667	452	T -> C	GUU -> GCU	104	SNP (transition)	Substitution	0.75	1.4e-280
NC_003736	0.745	AA	Polymorphism	499	500	2	1	none	P -> K	149.333	448	CC -> AA	CCA -> AAA	102	Substitution	Substitution	0.745	5e-273
NC_003735	0.736	C	Polymorphism	3293	3293	1	1	none	V -> A	1086.67	3260	T -> C	GUC -> GCC	140	SNP (transition)	Substitution	0.736	0
NC_003731	0.735	G	Polymorphism	1047	1047	1	1	none	I -> V	337.333	1012	A -> G	AUU -> GUU	113	SNP (transition)	Substitution	0.735	2.1e-305
NC_003729	0.733	T	Polymorphism	1451	1451	1	1	none		37	111	C -> T		180	SNP (transition)	Truncation	0.733	0
NC_003736	0.725	C	Polymorphism	1456	1456	1	1	none	N -> T	473.667	1421	A -> C	AAU -> ACU	182	SNP (transversion)	Substitution	0.725	0
NC_003729	0.725	C	Polymorphism	1456	1456	1	1	none	F -> V	35.3333	106	A -> C	TTT -> GTT	182	SNP (transversion)	Substitution	0.725	0
NC_003730	0.725	AG	Polymorphism	494	495	2	1	none	A -> E	147.667	443	CT -> AG	GCU -> GAG	102	Substitution	Substitution	0.725	1.1e-268
NC_003733	0.719	A	Polymorphism	241	241	1	1	none	C -> Y	68.6667	206	G -> A	UGU -> UAU	57	SNP (transition)	Substitution	0.719	5.8e-151
NC_003729	0.716	A	Polymorphism	3456	3456	1	1	none	L -> I	1140.33	3421	T -> A	UUA -> AUA	190	SNP (transversion)	Substitution	0.716	0
NC_003737	0.711	A	Polymorphism	1448	1448	1	1	none	L -> F	38	114	T -> A	TTA -> TTT	166	SNP (transversion)	Substitution	0.711	0
NC_003737	0.7	A	Polymorphism	1394	1394	1	1	none	D -> E	453	1359	T -> A	GAU -> GAA	150	SNP (transversion)	Substitution	0.7	0
NC_003733	0.7	A	Polymorphism	1394	1394	1	1	none	E -> D	56	168	T -> A	GAA -> GAT	150	SNP (transversion)	Substitution	0.7	0
NC_003731	0.695	C	Polymorphism	463	463	1	1	none	T -> P	137.333	412	A -> C	ACU -> CCU	105	SNP (transversion)	Substitution	0.695	3.6e-251
NC_003729	0.692	GCT	Polymorphism	231	233	2	2	none	S -> A	65.3333	196	TCG -> GCT	UCG -> GCT	52	Substitution	Substitution	0.692	4.1e-128
NC_003728	0.691	A	Polymorphism	477	477	1	1	none	N -> K	142	426	T -> A	AAU -> AAA	94	SNP (transversion)	Substitution	0.691	4.7e-230
NC_003737	0.689	G	Polymorphism	110	110	1	1	none	K -> R	19.6667	59	A -> G	AAA -> AGA	508	SNP (transition)	Substitution	0.689	0
NC_003728	0.683	C	Polymorphism	2578	2578	1	1	none	L -> S	854.667	2564	T -> C	UUA -> UCA	41	SNP (transition)	Substitution	0.683	1e-112
NC_003729	0.68	G	Polymorphism	1517	1517	1	1	none	I -> V	119.333	358	A -> G	AUU -> GUU	169	SNP (transition)	Substitution	0.68	0
NC_003731	0.68	A	Polymorphism	469	469	1	1	none	P -> T	139.333	418	C -> A	CCA -> ACA	100	SNP (transversion)	Substitution	0.68	9e-240
NC_003735	0.679	C	Polymorphism	949	949	1	1	none	S -> P	299.333	898	T -> C	UCC -> CCC	56	SNP (transition)	Substitution	0.679	8.4e-131
NC_003729	0.674	G	Polymorphism	979	979	1	1	none	I -> V	311.333	934	A -> G	AUC -> GUC	144	SNP (transition)	Substitution	0.674	0
NC_003731	0.67	TCT	Polymorphism	553	555	2	2	none	P -> S	167.333	502	CCG -> TCT	CCG -> TCT	97	Substitution	Substitution	0.67	4.4e-235
NC_003729	0.664	A	Polymorphism	146	146	1	1	none	T -> N	31.6667	95	C -> A	ACU -> AAU	666	SNP (transversion)	Substitution	0.664	0
NC_003737	0.66	GC	Polymorphism	482	483	2	1	none	K -> S	143.667	431	AA -> GC	AAA -> AGC	94	Substitution	Substitution	0.66	2.1e-217
NC_003731	0.658	T	Polymorphism	460	460	1	1	none	P -> S	136.333	409	C -> T	CCU -> TCU	117	SNP (transition)	Substitution	0.658	1.7e-269
NC_003729	0.652	G	Polymorphism	186	186	1	1	none	T -> A	50.3333	151	A -> G	ACU -> GCU	66	SNP (transition)	Substitution	0.652	3.5e-155
NC_003728	0.65	G	Polymorphism	1244	1244	1	1	none	K -> N	106	318	T -> G	AAA -> AAC	100	SNP (transversion)	Substitution	0.65	3.4e-227
NC_003736	0.649	G	Polymorphism	2383	2383	1	1	none	N -> S	782.667	2348	A -> G	AAU -> AGU	74	SNP (transition)	Substitution	0.649	6.6e-173
NC_003731	0.646	G	Polymorphism	779	779	1	1	none	N -> S	242.667	728	A -> G	AAU -> AGU	223	SNP (transition)	Substitution	0.646	0
NC_003737	0.646	T	Polymorphism	303	303	1	1	none	E -> D	84	252	A -> T	GAA -> GAT	223	SNP (transversion)	Substitution	0.646	0
NC_003731	0.645	G	Polymorphism	721	721	1	1	none	S -> G	235.333	706	A -> G	AGU -> GGU	138	SNP (transition)	Substitution	0.645	3.4e-292
NC_003737	0.644	AT	Polymorphism	1609	1610	2	1	none	S -> I	509.333	1528	TC -> AT	UCU -> ATU	45	Substitution	Substitution	0.644	5.1e-102
NC_003729	0.637	ACT	Polymorphism	775	777	2	2	none	P -> T	241.333	724	CCA -> ACT	CCA -> ACT	223	Substitution	Substitution	0.637	0
NC_003734	0.633	G	Polymorphism	1736	1736	1	1	none	I -> V	192.333	577	A -> G	AUU -> GUU	259	SNP (transition)	Substitution	0.633	0
NC_003733	0.632	GA	Polymorphism	786	787	2	1	none	EV -> EI	245	735	AG -> GA	GAA,GUU -> GAG,AUU	228	Substitution	Substitution	0.632	0
NC_003732	0.626	T	Polymorphism	1262	1262	1	1	none	D -> E	100	300	A -> T	GAT -> GAA	107	SNP (transversion)	Substitution	0.626	2.1e-232
NC_003737	0.62	A	Polymorphism	115	115	1	1	none	R -> K	26.6667	80	G -> A	AGA -> AAA	129	SNP (transition)	Substitution	0.62	1.1e-284
NC_003731	0.615	C	Polymorphism	1278	1278	1	1	none	N -> S	94.6667	284	T -> C	AAT -> AGT	109	SNP (transition)	Substitution	0.615	1.4e-231
NC_003733	0.606	T	Polymorphism	1438	1438	1	1	none	I -> L	474.333	1423	A -> T	AUA -> TUA	71	SNP (transversion)	Substitution	0.606	7.3e-136
NC_003735	0.605	A	Polymorphism	1844	1844	1	1	none	G -> D	587.667	1763	G -> A	GGU -> GAU	76	SNP (transition)	Substitution	0.605	4e-180
NC_003728	0.601	CAGT	Polymorphism	1050	1053	3	2	none	DC -> DS	333	999	TTGC -> CAGT	GAU,UGC -> GAC,AGT	173	Substitution	Substitution	0.601	0
NC_003729	0.6	ACC	Polymorphism	1717	1719	2	2	none	A -> T	545.333	1636	GCT -> ACC	GCU -> ACC	35	Substitution	Substitution	0.6	1.5e-58
NC_003732	0.6	G	Polymorphism	389	389	1	1	none	N -> S	114.667	344	A -> G	AAU -> AGU	100	SNP (transition)	Substitution	0.6	1.4e-206
NC_003728	0.598	C	Polymorphism	1298	1298	1	1	none	I -> M	88	264	T -> C	ATA -> ATG	107	SNP (transition)	Substitution	0.598	4e-220
NC_003733	0.589	C	Polymorphism	1296	1296	1	1	none	Y -> C	88.6667	266	T -> C	TAC -> TGC	107	SNP (transition)	Substitution	0.589	2.3e-222
NC_003737	0.589	CAC	Polymorphism	1296	1298	2	2	none	Y -> H	420.333	1261	TAT -> CAC	UAU -> CAC	107	Substitution	Substitution	0.589	7.7e-217
NC_003731	0.588	G	Polymorphism	1013	1013	1	1	none	I -> S	330.667	992	T -> G	AUU -> AGU	51	SNP (transversion)	Substitution	0.588	1e-117
NC_003729	0.586		Polymorphism	1542	1542	1	1	none		127.667	383	#NAME?		152	Deletion	Frame Shift	0.586	9.8e-260
NC_003733	0.583	CC	Polymorphism	541	542	2	1	none	I -> P	163.333	490	AT -> CC	AUA -> CCA	72	Substitution	Substitution	0.583	2.6e-144
NC_003734	0.583	T	Polymorphism	539	539	1	1	none	K -> I	162.667	488	A -> T	AAA -> ATA	72	SNP (transversion)	Substitution	0.583	1.6e-148
NC_003734	0.582		Polymorphism	1538	1538	1	1	none		126.333	379	(T)3 -> (T)2		153	Deletion (tandem repeat)	Frame Shift	0.582	4.7e-286
NC_003731	0.579	T	Polymorphism	1642	1641	0	1	none		520.333	1561	#NAME?		38	Insertion	Frame Shift	0.579	5.5e-63
NC_003728	0.576	GTUA	Polymorphism	1545	1546	1	2	none		128.667	386	UG -> GTUA		151	Insertion	Frame Shift	0.576	3.6e-271
NC_003729	0.573	T	Polymorphism	1414	1414	1	1	none	A -> S	466.333	1399	G -> T	GCC -> TCC	117	SNP (transversion)	Substitution	0.573	4.5e-215
NC_003729	0.573	GUC	Polymorphism	1033	1035	2	2	none	I -> V	327.333	982	AUT -> GUC	AUU -> GUC	164	Substitution	Substitution	0.573	1.6E-310
NC_003737	0.556	T	Polymorphism	425	424	0	1	none		124.667	374	#NAME?		142	Insertion	Frame Shift	0.556	9.5e-260
NC_003734	0.55	T	Polymorphism	1640	1640	1	1	none	Q -> L	519.667	1559	A -> T	CAG -> CTG	40	SNP (transversion)	Substitution	0.55	2.8e-73
NC_003731	0.545	GC	Polymorphism	461	462	2	1	none	N -> S	126.667	380	AT -> GC	AAU -> AGC	66	Substitution	Substitution	0.545	8.7e-119
NC_003729	0.545	A	Polymorphism	457	457	1	1	none	D -> N	125.333	376	G -> A	GAU -> AAU	66	SNP (transition)	Substitution	0.545	1.4e-111
NC_003737	0.545	GAC	Polymorphism	451	453	2	2	none	N -> D	123.333	370	AAT -> GAC	AAU -> GAC	66	Substitution	Substitution	0.545	2.2e-122
NC_003729	0.54	G	Polymorphism	2538	2538	1	1	none	I -> V	841.333	2524	A -> G	AUU -> GUU	50	SNP (transition)	Substitution	0.54	1.1e-94
NC_003737	0.54	T	Polymorphism	518	518	1	1	none	T -> M	167.667	503	C -> T	ACG -> ATG	50	SNP (transition)	Substitution	0.54	1.1e-94
NC_003733	0.533	A	Polymorphism	1006	1006	1	1	none	A -> T	328.333	985	G -> A	GCU -> ACU	60	SNP (transition)	Substitution	0.533	1.6e-108
NC_003733	0.532	T	Polymorphism	1338	1337	0	1	none		75	225	#NAME?		109	Insertion	Frame Shift	0.532	2.5e-195
NC_003729	0.527	A	Polymorphism	1335	1335	1	1	none	D -> N	433.333	1300	G -> A	GAC -> AAC	110	SNP (transition)	Substitution	0.527	3.3e-189
NC_003730	0.527		Polymorphism	1334	1334	1	1	none		433	1299	#NAME?		110	Deletion	Frame Shift	0.527	2.1e-183
NC_003728	0.527	A	Polymorphism	1334	1335	2	1	none		75.6667	227	GG -> A		110	Deletion	Frame Shift	0.527	2.1e-183
NC_003731	0.524	C	Polymorphism	1636	1636	1	1	none	F -> L	518.333	1555	T -> C	UUU -> CUU	42	SNP (transition)	Substitution	0.524	2e-70
NC_003737	0.524		Polymorphism	1635	1635	1	1	none		518	1554	#NAME?		42	Deletion	Frame Shift	0.524	8.1e-64
NC_003731	0.521	CAT	Polymorphism	355	357	2	2	none	N -> H	101.333	304	AAC -> CAT	AAC -> CAT	167	Substitution	Substitution	0.521	2.5e-282
NC_003729	0.517	G	Polymorphism	3027	3027	1	1	none	I -> V	997.333	2992	A -> G	AUU -> GUU	60	SNP (transition)	Substitution	0.517	1.4e-104
NC_003729	0.515	A	Polymorphism	361	361	1	1	none	D -> N	103.333	310	G -> A	GAU -> AAU	169	SNP (transition)	Substitution	0.515	2.1e-290
NC_003734	0.507	A	Polymorphism	1121	1121	1	1	none	S -> N	366.667	1100	G -> A	AGU -> AAU	67	SNP (transition)	Substitution	0.507	8.9e-111
NC_003736	0.5	G	Polymorphism	1630	1630	1	1	none	N -> D	516.333	1549	A -> G	AAC -> GAC	44	SNP (transition)	Substitution	0.5	8.3e-70
NC_003728	0.488	T	Polymorphism	2583	2583	1	1	none	H -> Y	856.333	2569	C -> T	CAU -> TAU	41	SNP (transition)	Substitution	0.488	2.7e-71
NC_003737	0.485	G	Polymorphism	301	301	1	1	none	N -> D	73.3333	220	A -> G	AAU -> GAU	68	SNP (transition)	Substitution	0.485	5.5e-110
NC_003736	0.481	A	Polymorphism	1207	1207	1	1	none	V -> I	395.333	1186	G -> A	GUU -> AUU	81	SNP (transition)	Substitution	0.481	1e-121
NC_003734	0.478	GA	Polymorphism	305	306	2	1	none	E -> G	74.6667	224	AG -> GA	GAG -> GGA	67	Substitution	Substitution	0.478	3.4e-103
NC_003737	0.476	T	Polymorphism	172	172	1	1	none	A -> S	50.3333	151	G -> T	GCG -> TCG	361	SNP (transversion)	Substitution	0.476	0
NC_003734	0.466	T	Polymorphism	76	76	1	1	none	A -> S	10.3333	31	G -> T	GCU -> TCU	116	SNP (transversion)	Substitution	0.466	2.9e-172
NC_003731	0.463	G	Polymorphism	85	85	1	1	none	N -> D	13.3333	40	A -> G	AAC -> GAC	121	SNP (transition)	Substitution	0.463	5.5e-184
NC_003734	0.456	C	Polymorphism	1664	1664	1	1	none	M -> T	160.667	482	T -> C	AUG -> ACG	68	SNP (transition)	Substitution	0.456	2.7e-102
NC_003737	0.455	A	Polymorphism	91	91	1	1	none	D -> N	15.3333	46	G -> A	GAC -> AAC	132	SNP (transition)	Substitution	0.455	2.2e-190
NC_003729	0.451	G	Polymorphism	99	99	1	1	none	N -> K	18	54	T -> G	AAU -> AAG	133	SNP (transversion)	Substitution	0.451	4e-202
NC_003729	0.448	T	Polymorphism	3081	3080	0	1	none		1015.33	3046	#NAME?		29	Insertion	Truncation	0.448	6.8e-45
NC_003734	0.442	T	Polymorphism	2433	2433	1	1	none	T -> I	18.6667	56	C -> T	ACU -> ATU	86	SNP (transition)	Substitution	0.442	9.3e-117
NC_003728	0.441	T	Polymorphism	3001	3001	1	1	none	A -> V	988.667	2966	C -> T	GCU -> GTU	59	SNP (transition)	Substitution	0.441	1.6e-85
NC_003734	0.441	G	Polymorphism	2997	2997	1	1	none	N -> D	987.333	2962	A -> G	AAU -> GAU	59	SNP (transition)	Substitution	0.441	1.6e-85
NC_003731	0.441	C	Polymorphism	137	137	1	1	none	N -> T	18.6667	56	A -> C	AAC -> ACC	272	SNP (transversion)	Substitution	0.441	0
NC_003729	0.439	G	Polymorphism	3009	3009	1	1	none	I -> V	991.333	2974	A -> G	AUU -> GUU	57	SNP (transition)	Substitution	0.439	3.1e-82
NC_003729	0.438	A	Polymorphism	3084	3084	1	1	none	Q -> K	1016.33	3049	C -> A	CAA -> AAA	32	SNP (transversion)	Substitution	0.438	1.9e-49
NC_003737	0.438	G	Polymorphism	1826	1826	1	1	none	Y -> C	581.667	1745	A -> G	UAC -> UGC	73	SNP (transition)	Substitution	0.438	1.3e-101
NC_003728	0.436	G	Polymorphism	2326	2326	1	1	none	T -> A	748.333	2245	A -> G	ACC -> GCC	39	SNP (transition)	Substitution	0.436	2.6e-56
NC_003734	0.433	G	Polymorphism	2973	2973	1	1	none	I -> V	986.333	2959	A -> G	AUA -> GUA	30	SNP (transition)	Substitution	0.433	9.5e-41
NC_003728	0.433	TT	Polymorphism	143	144	2	1	none	T -> I	20.6667	62	CC -> TT	ACC -> ATT	275	Substitution	Substitution	0.433	0
NC_003728	0.425	CUG	Polymorphism	1950	1952	2	2	none	I -> L	638.333	1915	AUC -> CUG	AUC -> CUG	73	Substitution	Substitution	0.425	9.6e-92
NC_003737	0.424	C	Polymorphism	2011	2011	1	1	none	I -> L	665.333	1996	A -> C	AUU -> CUU	85	SNP (transversion)	Substitution	0.424	2e-113
NC_003729	0.419		Polymorphism	3078	3078	1	1	none		1014.33	3043	#NAME?		31	Deletion	Frame Shift	0.419	1.6e-40
NC_003729	0.417	A	Polymorphism	568	568	1	1	none	V -> I	181.333	544	G -> A	GUU -> AUU	96	SNP (transition)	Substitution	0.417	1.7e-121
NC_003732	0.417	C	Polymorphism	542	542	1	1	none	I -> T	163.667	491	T -> C	AUA -> ACA	72	SNP (transition)	Substitution	0.417	1e-117
NC_003733	0.412	GC	Polymorphism	1013	1014	2	1	none	I -> S	330.667	992	TT -> GC	AUU -> AGC	51	Substitution	Substitution	0.412	2.9e-62
NC_003731	0.41	C	Polymorphism	185	185	1	1	none	H -> P	34.6667	104	A -> C	CAC -> CCC	234	SNP (transversion)	Substitution	0.41	3.3E-317
NC_003728	0.409	A	Polymorphism	1464	1464	1	1	none	N -> K	483	1449	T -> A	AAU -> AAA	88	SNP (transversion)	Substitution	0.409	3.9e-109
NC_003729	0.406	T	Polymorphism	1974	1974	1	1	none	A -> S	646.333	1939	G -> T	GCU -> TCU	69	SNP (transversion)	Substitution	0.406	1e-76
NC_003737	0.406	A	Polymorphism	214	214	1	1	none	V -> I	44.3333	133	G -> A	GUC -> AUC	197	SNP (transition)	Substitution	0.406	3.5e-264
NC_003734	0.4	TCC	Polymorphism	2742	2744	2	2	none	P -> S	909.333	2728	CCT -> TCC	CCU -> TCC	25	Substitution	Substitution	0.4	3.3e-32
NC_003729	0.398	C	Polymorphism	1478	1478	1	1	none	V -> A	487.667	1463	T -> C	GUA -> GCA	93	SNP (transition)	Substitution	0.398	1.5e-111
NC_003728	0.395	A	Polymorphism	3315	3315	1	1	none	V -> I	1100.33	3301	G -> A	GUU -> AUU	76	SNP (transition)	Substitution	0.395	1.3e-96
NC_003736	0.395	GT	Polymorphism	1663	1664	2	1	none	T -> V	547.333	1642	AC -> GT	ACA -> GTA	43	Substitution	Substitution	0.395	4.2e-57
NC_003732	0.393		Polymorphism	1801	1801	1	1	none		573.333	1720	-C		56	Deletion	Frame Shift	0.393	3.4e-60
NC_003732	0.37	TC	Polymorphism	166	167	2	1	none	T -> I	43.6667	131	CT -> TC	ACU -> ATC	100	Substitution	Substitution	0.37	3.4e-121
NC_003733	0.354	C	Polymorphism	303	303	1	1	none	E -> D	84	252	A -> C	GAA -> GAC	223	SNP (transversion)	Substitution	0.354	3.9e-247
NC_003728	0.352	A	Polymorphism	380	380	1	1	none	R -> K	109.667	329	G -> A	AGA -> AAA	193	SNP (transition)	Substitution	0.352	5.7e-206
NC_003737	0.337	A	Polymorphism	2128	2128	1	1	none	G -> E	697.667	2093	G -> A	GGA -> GAA	83	SNP (transition)	Substitution	0.337	4e-85
NC_003729	0.333	A	Polymorphism	3787	3787	1	1	none	R -> H	1250.67	3752	G -> A	CGU -> CAU	18	SNP (transition)	Substitution	0.333	1.9e-20
NC_003734	0.331	G	Polymorphism	687	687	1	1	none	I -> V	224.333	673	A -> G	AUU -> GUU	169	SNP (transition)	Substitution	0.331	1.1e-173
NC_003731	0.33	T	Polymorphism	553	553	1	1	none	P -> S	167.333	502	C -> T	CCG -> TCG	97	SNP (transition)	Substitution	0.33	1e-128
NC_003735	0.321	A	Polymorphism	1457	1457	1	1	none	S -> N	458.667	1376	G -> A	AGU -> AAU	84	SNP (transition)	Substitution	0.321	3.7e-84
NC_003734	0.32	G	Polymorphism	195	195	1	1	none	D -> E	57	171	T -> G	GAU -> GAG	125	SNP (transversion)	Substitution	0.32	8.1e-120
NC_003729	0.317	CG	Polymorphism	2578	2579	2	1	none	L -> S	854.667	2564	TA -> CG	UUA -> UCG	41	Substitution	Substitution	0.317	8.8e-44
NC_003734	0.316	T	Polymorphism	1841	1841	1	1	none	A -> V	586.667	1760	C -> T	GCG -> GTG	76	SNP (transition)	Substitution	0.316	2.4e-72
NC_003732	0.314	A	Polymorphism	1798	1797	0	1	none		572.333	1717	#NAME?		51	Insertion	Frame Shift	0.314	1.8e-45
NC_003729	0.314	T	Polymorphism	1651	1651	1	1	none	A -> S	542.333	1627	G -> T	GCU -> TCU	118	SNP (transversion)	Substitution	0.314	5.8e-118
NC_003733	0.312	G	Polymorphism	609	609	1	1	none	I -> V	198.333	595	A -> G	AUU -> GUU	199	SNP (transition)	Substitution	0.312	3.9e-190
NC_003737	0.309	A	Polymorphism	1731	1731	1	1	none	V -> I	572.333	1717	G -> A	GUU -> AUU	68	SNP (transition)	Substitution	0.309	2.3e-65
NC_003731	0.309	G	Polymorphism	890	890	1	1	none	I -> M	292	876	A -> G	AUA -> AUG	55	SNP (transition)	Substitution	0.309	1.7e-51
NC_003731	0.3	G	Polymorphism	1207	1207	1	1	none	K -> R	397.667	1193	A -> G	AAA -> AGA	40	SNP (transition)	Substitution	0.3	3.5e-40
NC_003728	0.297	GCT	Polymorphism	3375	3377	2	2	none	S -> A	1120.33	3361	TCC -> GCT	UCC -> GCT	91	Substitution	Substitution	0.297	2.4e-80
NC_003732	0.292	G	Polymorphism	1366	1366	1	1	none	N -> D	428.333	1285	A -> G	AAU -> GAU	48	SNP (transition)	Substitution	0.292	4.8e-45
NC_003729	0.286	T	Polymorphism	629	629	1	1	none	A -> V	182.667	548	C -> T	GCU -> GTU	49	SNP (transition)	Substitution	0.286	6.7e-45
NC_003732	0.286	G	Polymorphism	463	463	1	1	none	T -> A	137.333	412	A -> G	ACU -> GCU	105	SNP (transition)	Substitution	0.286	1.6e-94
NC_003737	0.283	C	Polymorphism	1559	1559	1	1	none	N -> T	492.667	1478	A -> C	AAU -> ACU	53	SNP (transversion)	Substitution	0.283	6.2e-48
NC_003737	0.274	C	Polymorphism	2125	2125	1	1	none	L -> S	696.667	2090	T -> C	UUG -> UCG	73	SNP (transition)	Substitution	0.274	4.3e-59
NC_003733	0.274	G	Polymorphism	798	798	1	1	none	S -> G	261.333	784	A -> G	AGU -> GGU	117	SNP (transition)	Substitution	0.274	8.4e-97
NC_003730	0.273	TG	Polymorphism	1907	1908	2	1	none	S -> L	608.667	1826	CT -> TG	UCU -> UTG	110	Substitution	Substitution	0.273	8.2e-85
NC_003729	0.269	AUG	Polymorphism	1369	1371	2	2	none	L -> M	449.333	1348	CUA -> AUG	CUA -> AUG	119	Substitution	Substitution	0.269	2.5e-93
NC_003737	0.265	A	Polymorphism	1821	1821	1	1	none	V -> I	602.333	1807	G -> A	GUU -> AUU	49	SNP (transition)	Substitution	0.265	1e-38
NC_003729	0.263	C	Polymorphism	701	701	1	1	none	V -> A	206.667	620	T -> C	GUA -> GCA	38	SNP (transition)	Substitution	0.263	4.7e-33
NC_003736	0.259	A	Polymorphism	1560	1560	1	1	none	V -> I	515.333	1546	G -> A	GUU -> AUU	27	SNP (transition)	Substitution	0.259	1.8e-23
NC_003728	0.25	A	Polymorphism	2664	2664	1	1	none	V -> I	883.333	2650	G -> A	GUC -> AUC	20	SNP (transition)	Substitution	0.25	4.9e-17
NC_003729	0.248	G	Polymorphism	1501	1501	1	1	none	S -> A	473.333	1420	T -> G	UCU -> GCU	105	SNP (transversion)	Substitution	0.248	1.2e-77
NC_003737	0.246	T	Polymorphism	2048	2048	1	1	none	A -> V	655.667	1967	C -> T	GCU -> GTU	57	SNP (transition)	Substitution	0.246	4.8e-41
NC_003729	0.242	C	Polymorphism	3185	3185	1	1	none	K -> N	1050	3150	A -> C	AAA -> AAC	33	SNP (transversion)	Substitution	0.242	2.2e-26
NC_003734	0.229	C	Polymorphism	1480	1480	1	1	none	V -> A	481.667	1445	T -> C	GUA -> GCA	192	SNP (transition)	Substitution	0.229	2.5e-172
NC_003735	0.229	C	Polymorphism	1480	1480	1	1	none	T -> A	27.3333	82	T -> C	ACA -> GCA	192	SNP (transition)	Substitution	0.229	2.5e-172
NC_003729	0.229	CC	Polymorphism	1369	1370	2	1	none	Y -> P	429.333	1288	TA -> CC	UAU -> CCU	48	Substitution	Substitution	0.229	1.1e-26
NC_003735	0.226	G	Polymorphism	1255	1255	1	1	none	T -> A	407.333	1222	A -> G	ACU -> GCU	53	SNP (transition)	Substitution	0.226	4.2e-36
NC_003733	0.226	T	Polymorphism	166	166	1	1	none	P -> S	47.3333	142	C -> T	CCC -> TCC	164	SNP (transition)	Substitution	0.226	9.7e-101
NC_003728	0.224	G	Polymorphism	2060	2060	1	1	none	N -> S	659.667	1979	A -> G	AAU -> AGU	58	SNP (transition)	Substitution	0.224	6.3e-39
NC_003737	0.222	G	Polymorphism	2113	2113	1	1	none	I -> V	693.333	2080	A -> G	AUA -> GUA	176	SNP (transition)	Substitution	0.222	1.5e-113
NC_003728	0.22	G	Polymorphism	1612	1612	1	1	none	N -> D	510.333	1531	A -> G	AAU -> GAU	50	SNP (transition)	Substitution	0.22	3e-35
NC_003729	0.219	GGC	Polymorphism	3177	3179	2	2	none	S -> G	1047.33	3142	AGT -> GGC	AGU -> GGC	32	Substitution	Substitution	0.219	1.7e-21
NC_003734	0.215	G	Polymorphism	959	959	1	1	none	K -> R	308.667	926	A -> G	AAA -> AGA	79	SNP (transition)	Substitution	0.215	4e-50
NC_003728	0.214	A	Polymorphism	3267	3267	1	1	none	V -> I	1084.33	3253	G -> A	GUU -> AUU	70	SNP (transition)	Substitution	0.214	3.2e-51
NC_003728	0.214	AUC	Polymorphism	3267	3269	2	2	none	V -> I	1084.33	3253	GUT -> AUC	GUU -> AUC	70	Substitution	Substitution	0.214	7.2e-46
NC_003731	0.214	TUT	Polymorphism	889	891	2	2	none	V -> F	288.333	865	GUA -> TUT	GUA -> TUT	56	Substitution	Substitution	0.214	5.5e-31
NC_003729	0.2	CCG	Polymorphism	3169	3171	3	1	none	VS -> AA	1044.67	3134	TTT -> CCG	GUU,UCC -> GCC,GCC	30	Substitution	Substitution	0.2	5.9e-19
NC_003729	0.188	TG	Polymorphism	3712	3713	2	1	none	S -> L	1225.67	3677	CA -> TG	UCA -> UTG	16	Substitution	Substitution	0.188	2.8e-10
NC_003729	0.188	ACT	Polymorphism	2982	2984	2	2	none	A -> T	989.333	2968	GCG -> ACT	GCG -> ACT	32	Substitution	Substitution	0.188	9e-16
NC_003728	0.186	GAC	Polymorphism	2092	2094	2	2	none	N -> D	670.333	2011	AAT -> GAC	AAU -> GAC	70	Substitution	Substitution	0.186	3.7e-35
NC_003729	0.173	G	Polymorphism	229	229	1	1	none	N -> S	64.6667	194	A -> G	AAU -> AGU	52	SNP (transition)	Substitution	0.173	3.7e-27
NC_003736	0.161	A	Polymorphism	1125	1125	1	1	none	A -> T	361.333	1084	G -> A	GCU -> ACU	118	SNP (transition)	Substitution	0.161	4.1e-55
NC_003733	0.156	G	Polymorphism	716	716	1	1	none	E -> G	233.667	701	A -> G	GAA -> GGA	128	SNP (transition)	Substitution	0.156	1.2e-51
NC_003728	0.153	A	Polymorphism	1470	1470	1	1	none	R -> L	30.6667	92	C -> A	CGA -> CTA	183	SNP (transversion)	Substitution	0.153	5.1e-77
NC_003731	0.149	A	Polymorphism	1387	1387	1	1	none	A -> T	454.333	1363	G -> A	GCU -> ACU	47	SNP (transition)	Substitution	0.149	1.6e-19
NC_003733	0.146	A	Polymorphism	574	574	1	1	none	D -> N	164.333	493	G -> A	GAU -> AAU	41	SNP (transition)	Substitution	0.146	1.1e-18
NC_003734	0.143		Polymorphism	2885	2885	1	1	none		950.667	2852	(T)4 -> (T)3		28	Deletion (tandem repeat)	Frame Shift	0.143	1.3e-09
NC_003733	0.143	G	Polymorphism	1751	1751	1	1	none	D -> G	556.667	1670	A -> G	GAU -> GGU	35	SNP (transition)	Substitution	0.143	3.2e-14
NC_003731	0.143	T	Polymorphism	1749	1749	1	1	none	E -> D	189	567	A -> T	GAA -> GAT	77	SNP (transversion)	Substitution	0.143	6.6e-32
NC_003734	0.136	T	Polymorphism	2371	2371	1	1	none	P -> L	785.667	2357	C -> T	CCU -> CTU	22	SNP (transition)	Substitution	0.136	7.7e-10
NC_003737	0.129	C	Polymorphism	982	982	1	1	none	I -> L	319.333	958	A -> C	AUC -> CUC	31	SNP (transversion)	Substitution	0.129	1.3e-12
NC_003732	0.127	A	Polymorphism	919	919	1	1	none	V -> I	299.333	898	G -> A	GUU -> AUU	79	SNP (transition)	Substitution	0.127	1.4e-28
NC_003736	0.123	G	Polymorphism	573	573	1	1	none	I -> V	186.333	559	A -> G	AUU -> GUU	195	SNP (transition)	Substitution	0.123	3.3e-66
NC_003737	0.122	C	Polymorphism	1378	1378	1	1	none	V -> A	454.667	1364	T -> C	GUU -> GCU	90	SNP (transition)	Substitution	0.122	4.1e-31
NC_003730	0.119	G	Polymorphism	1372	1372	1	1	none	I -> V	449.333	1348	A -> G	AUU -> GUU	42	SNP (transition)	Substitution	0.119	8.5e-15
NC_003737	0.116	G	Polymorphism	378	378	1	1	none	I -> M	118	354	A -> G	AUA -> AUG	155	SNP (transition)	Substitution	0.116	2.3e-42
NC_003728	0.114		Polymorphism	3051	3052	2	1	none		1012.33	3037	#NAME?		35	Deletion	Frame Shift	0.114	5.2e-10
NC_003737	0.106	A	Polymorphism	1716	1716	1	1	none	F -> L	178	534	T -> A	UUU -> UUA	66	SNP (transversion)	Substitution	0.106	1.5e-20
NC_003728	0.103	C	Polymorphism	2814	2814	1	1	none	S -> P	926.333	2779	T -> C	UCC -> CCC	29	SNP (transition)	Substitution	0.103	1.5e-08
NC_003733	0.1	TC	Polymorphism	165	167	2	2	none		43.3333	130	ACT -> TC		100	Deletion	Frame Shift	0.1	1.6e-17
NC_003732	0.097	T	Polymorphism	1780	1780	1	1	none	A -> S	585.333	1756	G -> T	GCU -> TCU	72	SNP (transversion)	Substitution	0.097	9.2e-17
NC_003729	0.093	G	Polymorphism	1336	1336	1	1	none	K -> E	434.333	1303	A -> G	AAA -> GAA	43	SNP (transition)	Substitution	0.093	4.9e-12
NC_003735	0.09	C	Polymorphism	3094	3093	0	1	none		1020.33	3061	+C		89	Insertion	Frame Shift	0.09	4.4e-21
NC_003737	0.087	C	Polymorphism	1812	1812	1	1	none	E -> D	577	1731	A -> C	GAA -> GAC	69	SNP (transversion)	Substitution	0.087	3e-17
NC_003728	0.086	G	Polymorphism	660	660	1	1	none	F -> L	193	579	C -> G	UUC -> UUG	35	SNP (transversion)	Substitution	0.086	3.3e-09
NC_003733	0.083	G	Polymorphism	344	344	1	1	none	N -> S	87.6667	263	A -> G	AAU -> AGU	60	SNP (transition)	Substitution	0.083	1.7e-14
NC_003729	0.08	A	Polymorphism	2479	2479	1	1	none	S -> N	814.667	2444	G -> A	AGC -> AAC	125	SNP (transition)	Substitution	0.08	1.7e-24
NC_003729	0.077	C	Polymorphism	550	550	1	1	none	F -> L	156.333	469	T -> C	UUU -> CUU	39	SNP (transition)	Substitution	0.077	3.6e-08
NC_003731	0.077	T	Polymorphism	187	187	1	1	none	P -> S	35.3333	106	C -> T	CCG -> TCG	233	SNP (transition)	Substitution	0.077	1.9e-35
NC_003737	0.076	T	Polymorphism	1604	1604	1	1	none	A -> V	140.667	422	C -> T	GCG -> GTG	66	SNP (transition)	Substitution	0.076	8.8e-11
NC_003737	0.073	A	Polymorphism	257	257	1	1	none	S -> N	70.6667	212	G -> A	AGU -> AAU	82	SNP (transition)	Substitution	0.073	5.5e-15
NC_003736	0.071	A	Polymorphism	2494	2494	1	1	none	G -> R	820.333	2461	G -> A	GGA -> AGA	42	SNP (transition)	Substitution	0.071	5.7e-09
NC_003731	0.071	C	Polymorphism	1727	1727	1	1	none	V -> A	567.667	1703	T -> C	GUA -> GCA	85	SNP (transition)	Substitution	0.071	1.1e-16
NC_003734	0.069	C	Polymorphism	194	194	1	1	none	V -> A	59.6667	179	T -> C	GUC -> GCC	72	SNP (transition)	Substitution	0.069	4.1e-08
NC_003728	0.068	C	Polymorphism	2861	2861	1	1	none	Y -> H	161.333	484	T -> C	UAC -> CAC	237	SNP (transition)	Substitution	0.068	2.8e-40
NC_003736	0.067	C	Polymorphism	2658	2658	1	1	none	N -> H	874.333	2623	A -> C	AAU -> CAU	45	SNP (transversion)	Substitution	0.067	2.8e-08
NC_003733	0.067	C	Polymorphism	1181	1181	1	1	none	I -> T	388.667	1166	T -> C	AUU -> ACU	75	SNP (transition)	Substitution	0.067	5.4e-13
NC_003730	0.066	T	Polymorphism	373	373	1	1	none	Q -> L	112.667	338	A -> T	CAA -> CTA	76	SNP (transversion)	Substitution	0.066	1.8e-10
NC_003734	0.065	A	Polymorphism	216	215	0	1	none		67	201	(A)6 -> (A)7		62	Insertion (tandem repeat)	Frame Shift	0.065	2.2e-11
NC_003728	0.063	T	Polymorphism	2992	2992	1	1	none	A -> S	982.333	2947	G -> T	GCU -> TCU	63	SNP (transversion)	Substitution	0.063	5.9e-11
NC_003729	0.062	G	Polymorphism	2505	2505	1	1	none	I -> V	830.333	2491	A -> G	AUC -> GUC	65	SNP (transition)	Substitution	0.062	6.7e-11
NC_003734	0.059		Polymorphism	1802	1802	1	1	none		589	1767	#NAME?		101	Deletion	Frame Shift	0.059	7.9e-14
NC_003729	0.059	T	Polymorphism	308	308	1	1	none	S -> F	94.6667	284	C -> T	UCU -> UTU	170	SNP (transition)	Substitution	0.059	4.2e-24
NC_003732	0.056	A	Polymorphism	1426	1426	1	1	none	D -> N	470.333	1411	G -> A	GAC -> AAC	108	SNP (transition)	Substitution	0.056	1e-07
NC_003731	0.05	A	Polymorphism	1635	1635	1	1	none	N -> K	151	453	C -> A	AAC -> AAA	60	SNP (transversion)	Substitution	0.05	1.4e-07
NC_003729	0.049	A	Polymorphism	1236	1236	1	1	none	G -> R	400.333	1201	G -> A	GGA -> AGA	103	SNP (transition)	Substitution	0.049	2.8e-13
NC_003729	0.049	A	Polymorphism	1236	1236	1	1	none	P -> L	108.667	326	G -> A	CCA -> CTA	103	SNP (transition)	Substitution	0.049	2.8e-13
NC_003731	0.046	A	Polymorphism	1044	1044	1	1	none	F -> L	337	1011	T -> A	UUU -> UUA	65	SNP (transversion)	Substitution	0.046	2.2e-08
NC_003728	0.044	G	Polymorphism	574	574	1	1	none	N -> S	179.667	539	A -> G	AAC -> AGC	114	SNP (transition)	Substitution	0.044	1.4e-11
NC_003737	0.042	A	Polymorphism	604	604	1	1	none	E -> K	193.333	580	G -> A	GAA -> AAA	165	SNP (transition)	Substitution	0.042	8.7e-13
NC_003734	0.041		Polymorphism	2661	2661	1	1	none		882	2646	(T)4 -> (T)3		74	Deletion (tandem repeat)	Frame Shift	0.041	5.1e-07
NC_003729	0.041		Polymorphism	2661	2661	1	1	none		94.6667	284	(T)4 -> (T)3		74	Deletion (tandem repeat)	Frame Shift	0.041	5.1e-07
NC_003728	0.041	A	Polymorphism	1085	1085	1	1	none	T -> N	350.667	1052	C -> A	ACU -> AAU	98	SNP (transversion)	Substitution	0.041	3.6e-10
NC_003728	0.039	A	Polymorphism	1955	1955	1	1	none	F -> Y	636.667	1910	T -> A	UUC -> UAC	76	SNP (transversion)	Substitution	0.039	3.5e-08
NC_003729	0.038	T	Polymorphism	1391	1391	1	1	none	G -> V	448.667	1346	G -> T	GGU -> GTU	159	SNP (transversion)	Substitution	0.038	2e-14
NC_003728	0.038	A	Polymorphism	1092	1092	1	1	none	E -> K	352.333	1057	G -> A	GAA -> AAA	105	SNP (transition)	Substitution	0.038	1.9e-10
NC_003734	0.038	A	Polymorphism	148	147	0	1	none		34.3333	103	(A)2 -> (A)3		158	Insertion (tandem repeat)	Frame Shift	0.038	7.7e-14
NC_003737	0.035	T	Polymorphism	1086	1086	1	1	none	A -> S	348.333	1045	G -> T	GCU -> TCU	114	SNP (transversion)	Substitution	0.035	4e-07
NC_003734	0.035	A	Polymorphism	122	122	1	1	none	R -> Q	25.6667	77	G -> A	CGA -> CAA	144	SNP (transition)	Substitution	0.035	4.8e-12
NC_003729	0.034	A	Polymorphism	1913	1913	1	1	none	R -> Q	243.667	731	G -> A	CGG -> CAG	176	SNP (transition)	Substitution	0.034	1.5e-13
NC_003729	0.03	C	Polymorphism	3463	3463	1	1	none	D -> A	1142.67	3428	A -> C	GAC -> GCC	197	SNP (transversion)	Substitution	0.03	2.9e-13
NC_003735	0.029	G	Polymorphism	2514	2515	2	1	none		826.333	2479	TT -> G		136	Deletion	Frame Shift	0.029	8.2e-07
NC_003734	0.029		Polymorphism	2513	2513	1	1	none		826	2478	#NAME?		136	Deletion	Frame Shift	0.029	8.2e-07
NC_003736	0.028	AA	Polymorphism	1054	1055	2	1	none	P -> Q	339.667	1019	CC -> AA	CCC -> CAA	108	Substitution	Substitution	0.028	1e-07
NC_003733	0.028	T	Polymorphism	121	121	1	1	none		25.3333	76	C -> T		144	SNP (transition)	Truncation	0.028	4.3e-09
NC_003731	0.027	G	Polymorphism	1589	1589	1	1	none	N -> S	518.667	1556	A -> G	AAC -> AGC	291	SNP (transition)	Substitution	0.027	2.8e-15
NC_003732	0.027	A	Polymorphism	232	232	1	1	none	D -> N	60.3333	181	G -> A	GAU -> AAU	366	SNP (transition)	Substitution	0.027	1e-19
NC_003737	0.026		Polymorphism	132	133	2	1	none		29	87	#NAME?		152	Deletion	Frame Shift	0.026	8.3e-08
NC_003736	0.024		Polymorphism	1542	1542	1	1	none		499	1497	-C		165	Deletion	Frame Shift	0.024	2.9e-07
NC_003730	0.023	T	Polymorphism	1133	1133	1	1	none	A -> V	362.667	1088	C -> T	GCA -> GTA	173	SNP (transition)	Substitution	0.023	1.4e-09
NC_003728	0.022		Polymorphism	1905	1905	1	1	none		241	723	(T)3 -> (T)2		185	Deletion (tandem repeat)	Frame Shift	0.022	1.9e-09
NC_003728	0.022	C	Polymorphism	1598	1598	1	1	none	L -> S	521.667	1565	T -> C	UUA -> UCA	368	SNP (transition)	Substitution	0.022	1.2e-17
NC_003728	0.022	T	Polymorphism	887	887	1	1	none	K -> I	280.667	842	A -> T	AAA -> ATA	278	SNP (transversion)	Substitution	0.022	4.8e-07
NC_003737	0.022	G	Polymorphism	694	694	1	1	none	N -> S	226.667	680	A -> G	AAU -> AGU	178	SNP (transition)	Substitution	0.022	3.9e-07
NC_003729	0.022	G	Polymorphism	666	666	1	1	none	T -> A	217.333	652	A -> G	ACU -> GCU	184	SNP (transition)	Substitution	0.022	4.4e-07
NC_003735	0.019	T	Polymorphism	3257	3257	1	1	none	S -> F	1074.67	3224	C -> T	UCU -> UTU	210	SNP (transition)	Substitution	0.019	3.1e-09
NC_003737	0.018	C	Polymorphism	1568	1568	1	1	none	Y -> H	136.333	409	T -> C	UAU -> CAU	226	SNP (transition)	Substitution	0.018	4.2e-09
NC_003728	0.017	T	Polymorphism	1229	1229	1	1	none		23.3333	70	C -> T		235	SNP (transition)	Truncation	0.017	4.7e-07
NC_003736	0.017	G	Polymorphism	718	718	1	1	none	Y -> D	222.333	667	T -> G	UAU -> GAU	181	SNP (transversion)	Substitution	0.017	4.8e-07
NC_003729	0.015	A	Polymorphism	1383	1383	1	1	none	G -> D	74.6667	224	G -> A	GGU -> GAU	199	SNP (transition)	Substitution	0.015	6.4e-07
NC_003729	0.014	T	Polymorphism	1331	1331	1	1	none	L -> F	57.3333	172	C -> T	CUU -> TUU	219	SNP (transition)	Substitution	0.014	8.5e-07
NC_003731	0.014	G	Polymorphism	1286	1286	1	1	none	N -> D	42.3333	127	A -> G	AAU -> GAU	216	SNP (transition)	Substitution	0.014	2e-12
NC_003731	0.013		Polymorphism	1282	1282	1	1	none		41	123	-C		298	Deletion	Frame Shift	0.013	1.3e-08
NC_003737	0.012	C	Polymorphism	355	355	1	1	none	N -> H	101.333	304	A -> C	AAC -> CAC	167	SNP (transversion)	Substitution	0.012	9.5e-08

## Sheet: RBSDV 1, 2, and 3
Supplementary 2m. Total mutations that were associated with codon and protein shifts across in RBSDV 1, 2 and 3 datasets.
Sequence Name	Variant Frequency	Name	Type	Minimum	Maximum	Length	# Intervals	Direction	Amino Acid Change	CDS Codon Number	CDS Position	Change	Codon Change	Coverage	Polymorphism Type	Protein Effect	Variant Frequency	Variant P-Value (approximate)
NC_003735	94.0% -> 94.1%	AT	Polymorphism	1844	1845	2	1	none	G -> D	587.667	1763	GT -> AC	GGU -> GAC	50453 -> 50510	Substitution	Substitution	94.0% -> 94.1%	0
NC_003729	92.9% -> 93.0%	A	Polymorphism	2092	2094	2	2	none	N -> D	670.333	2011	AAT -> GAC	AAU -> GAC	80046 -> 80103	Substitution	Substitution	92.9% -> 93.0%	0
NC_003734	89.8% -> 89.9%	A	Polymorphism	1369	1370	2	1	none	Y -> P	429.333	1288	TA -> CC	UAU -> CCU	56031 -> 56085	Substitution	Substitution	89.8% -> 89.9%	0
NC_003728	89.4% -> 89.5%	TCC	Polymorphism	2742	2744	2	2	none	P -> S	909.333	2728	CCT -> TCC	CCU -> TCC	107612 -> 107802	Substitution	Substitution	89.4% -> 89.5%	0
NC_003732	89.0% -> 89.3%	C	Polymorphism	1104	1105	2	1	none	FI -> FV	341	1023	CA -> TG	UUC,AUU -> UUT,GUU	115962 -> 116408	Substitution	Substitution	89.0% -> 89.3%
NC_003733	88.7% -> 88.8%	G	Polymorphism	1369	1371	2	2	none	L -> M	449.333	1348	CUA -> AUG	CUA -> AUG	119289 -> 119488	Substitution	Substitution	88.7% -> 88.8%	0
NC_003731	82.6% -> 83.2%	C	Polymorphism	319	320	2	1	none	A -> V	101.667	305	CA -> TG	GCA -> GTG	29707 -> 29909	Substitution	Substitution	82.6% -> 83.2%	0
NC_003734	79.8% -> 80.0%	T	Polymorphism	1286	1288	2	2	none	N -> E	42.3333	127	AAT -> GAG	AAU -> GAG	112504 -> 112761	Substitution	Substitution	79.8% -> 80.0%	0
NC_003735	75.9% -> 77.3%	C	Polymorphism	2035	2037	2	2	none	I -> V	651.333	1954	AUT -> GUG	AUU -> GUG	65189 -> 66355	Substitution	Substitution	75.9% -> 77.3%	0
NC_003734	75.7% -> 76.4%	TT	Polymorphism	2829	2830	2	1	none	DP -> DS	928	2784	CC -> TT	GAC,CCA -> GAT,TCA	26328 -> 26554	Substitution	Substitution	75.7% -> 76.4%	0
NC_003730	74.1% -> 74.3%	G	Polymorphism	451	453	2	2	none	N -> D	123.333	370	AAT -> GAC	AAU -> GAC	7509 -> 7523	Substitution	Substitution	74.1% -> 74.3%	0
NC_003729	72.8% -> 72.9%	A	Polymorphism	1545	1546	1	2	none		128.667	386	UG -> GTUA		68322 -> 68420	Insertion	Frame Shift	72.8% -> 72.9%	0
NC_003730	71.7% -> 71.9%	C	Polymorphism	541	542	2	1	none	I -> P	163.333	490	AT -> CC	AUA -> CCA	95067 -> 95278	Substitution	Substitution	71.7% -> 71.9%	0
NC_003737	71.5% -> 71.8%	G	Polymorphism	553	555	2	2	none	P -> S	167.333	502	CCG -> TCT	CCG -> TCT	106737 -> 107118	Substitution	Substitution	71.5% -> 71.8%	0
NC_003735	70.8% -> 70.9%	T	Polymorphism	305	306	2	1	none	E -> G	74.6667	224	AG -> GA	GAG -> GGA	8568 -> 8580	Substitution	Substitution	70.8% -> 70.9%	0
NC_003728	70.8% -> 70.9%	T	Polymorphism	143	144	2	1	none	T -> I	20.6667	62	CC -> TT	ACC -> ATT	18701 -> 18743	Substitution	Substitution	70.8% -> 70.9%	0
NC_003735	65.9% -> 66.1%	A	Polymorphism	1033	1035	2	2	none	I -> V	327.333	982	AUT -> GUC	AUU -> GUC	35082 -> 35201	Substitution	Substitution	65.9% -> 66.1%
NC_003735	64.9% -> 65.1%	T	Polymorphism	2037	2039	2	2	none	D -> N	674.333	2023	GAT -> AAC	GAU -> AAC	94657 -> 95026	Substitution	Substitution	64.9% -> 65.1%	0
NC_003728	64.9% -> 65.1%	G	Polymorphism	499	500	2	1	none	P -> K	149.333	448	CC -> AA	CCA -> AAA	81369 -> 81645	Substitution	Substitution	64.9% -> 65.1%	0
NC_003729	6.7% -> 6.8%	GCT	Polymorphism	2310	2312	2	2	none	S -> A	758.333	2275	TCC -> GCT	UCC -> GCT	89824 -> 90740	Substitution	Substitution	6.7% -> 6.8%	0
NC_003728	6.2% -> 6.3%	T	Polymorphism	1445	1446	2	1	none	E -> V	38.6667	116	TT -> CA	GAA -> GTG	97982 -> 98092	Substitution	Substitution	6.2% -> 6.3%	0
NC_003728	59.3% -> 59.4%	ACT	Polymorphism	2982	2984	2	2	none	A -> T	989.333	2968	GCG -> ACT	GCG -> ACT	110259 -> 110470	Substitution	Substitution	59.3% -> 59.4%	0
NC_003735	57.3% -> 57.5%	T	Polymorphism	1508	1510	2	2	none	N -> D	17.3333	52	AUT -> GUC	AAT -> GAC	109929 -> 110212	Substitution	Substitution	57.3% -> 57.5%	0
NC_003737	56.3% -> 56.4%	A	Polymorphism	1950	1952	2	2	none	I -> L	638.333	1915	AUC -> CUG	AUC -> CUG	105671 -> 105860	Substitution	Substitution	56.3% -> 56.4%	0
NC_003732	56.2% -> 56.6%	A	Polymorphism	1479	1480	2	1	none	V -> S	481.333	1444	GT -> TC	GUA -> TCA	107289 -> 107986	Substitution	Substitution	56.2% -> 56.6%	0
NC_003732	56.2% -> 56.6%	T	Polymorphism	1479	1480	2	1	none	T -> E	27.3333	82	GT -> TC	ACA -> GAA	107289 -> 107986	Substitution	Substitution	56.2% -> 56.6%	0
NC_003734	54.3% -> 54.5%	T	Polymorphism	461	462	2	1	none	N -> S	126.667	380	AT -> GC	AAU -> AGC	7454 -> 7484	Substitution	Substitution	54.3% -> 54.5%	0
NC_003728	53.9% -> 54.2%	C	Polymorphism	672	674	3	1	none	V -> Q	212.333	637	GTC -> CAG	GUC -> CAG	86844 -> 87216	Substitution	Substitution	53.9% -> 54.2%	0
NC_003734	52.0% -> 52.8%	G	Polymorphism	387	388	2	1	none	DP -> DS	121	363	CC -> TT	GAC,CCU -> GAT,TCU	39131 -> 39737	Substitution	Substitution	52.0% -> 52.8%	0
NC_003729	51.1% -> 51.3%	A	Polymorphism	1334	1335	2	1	none		75.6667	227	GG -> A		92211 -> 92464	Deletion	Frame Shift	51.1% -> 51.3%	0
NC_003729	5.9% -> 6.1%	C	Polymorphism	438	440	2	2	none	F -> L	134.333	403	TUT -> CUC	UUU -> CUC	107921 -> 111960	Substitution	Substitution	5.9% -> 6.1%	0
NC_003729	5.8% -> 5.9%	A	Polymorphism	1393	1394	2	1	none	D -> A	452.667	1358	AT -> CA	GAU -> GCA	97945 -> 98899	Substitution	Substitution	5.8% -> 5.9%	0
NC_003734	5.6% -> 5.8%	A	Polymorphism	790	792	2	2	none	C -> S	256.333	769	TGC -> AGT	UGC -> AGT	88568 -> 91284	Substitution	Substitution	5.6% -> 5.8%	0
NC_003730	5.6% -> 5.7%	C	Polymorphism	1565	1566	2	1	none	A -> V	494.667	1484	CT -> TC	GCU -> GTC	16765 -> 17125	Substitution	Substitution	5.6% -> 5.7%	0
NC_003733	5.2% -> 5.3%	C	Polymorphism	222	224	2	2	none	N -> E	62.3333	187	AAT -> GAA	AAU -> GAA	94681 -> 95768	Substitution	Substitution	5.2% -> 5.3%	0
NC_003729	48.5% -> 51.4%	G	Polymorphism	1338	1340	1	2	none		434.333	1303	ACA -> TACG		92207 -> 97741	Insertion	Frame Shift	48.5% -> 51.4%	0
NC_003729	47.9% -> 48.1%	G	Polymorphism	219	220	2	1	none	Q -> R	61.3333	184	CA -> AG	CAA -> AGA	93763 -> 94141	Substitution	Substitution	47.9% -> 48.1%	0
NC_003734	45.3% -> 45.7%	G	Polymorphism	231	233	2	2	none	S -> A	65.3333	196	TCG -> GCT	UCG -> GCT	94419 -> 95243	Substitution	Substitution	45.3% -> 45.7%	0
NC_003731	43.4% -> 43.5%	C	Polymorphism	1445	1446	2	1	none	E -> A	38.6667	116	TT -> CG	GAA -> GCG	97982 -> 98092	Substitution	Substitution	43.4% -> 43.5%	0
NC_003729	41.9% -> 42.1%	GGC	Polymorphism	3177	3179	2	2	none	S -> G	1047.33	3142	AGT -> GGC	AGU -> GGC	68215 -> 68476	Substitution	Substitution	41.9% -> 42.1%	0
NC_003731	4.7% -> 4.8%	T	Polymorphism	1696	1698	2	2	none	A -> T	560.333	1681	GCA -> ACG	GCA -> ACG	66967 -> 68488	Substitution	Substitution	4.7% -> 4.8%	0
NC_003733	34.5% -> 36.2%	G	Polymorphism	157	160	4	1	none	NE -> SI	40.6667	122	ACGA -> GTAT	AAC,GAA -> AGT,ATA	78493 -> 82552	Substitution	Substitution	34.5% -> 36.2%	0
NC_003730	31.6% -> 31.7%		Polymorphism	1136	1137	2	1	none	L -> R	370.667	1112	TG -> GA	CUG -> CGA	71324 -> 71465	Substitution	Substitution	31.6% -> 31.7%	0
NC_003729	3.7% -> 3.8%	C	Polymorphism	1993	1995	2	2	none	A -> S	649.333	1948	GCA -> TCT	GCA -> TCT	132678 -> 137166	Substitution	Substitution	3.7% -> 3.8%	0
NC_003729	3.6% -> 3.7%	GT	Polymorphism	3171	3172	2	1	none	S -> V	1045.33	3136	TC -> GT	UCC -> GTC	69035 -> 70469	Substitution	Substitution	3.6% -> 3.7%	0
NC_003728	3.4% -> 3.6%	T	Polymorphism	489	491	2	2	none	V -> I	151.333	454	GUC -> AUT	GUC -> AUT	101515 -> 108183	Substitution	Substitution	3.4% -> 3.6%	0
NC_003735	3.2% -> 3.3%	T	Polymorphism	982	984	2	2	none	I -> L	319.333	958	AUC -> CUT	AUC -> CUT	37264 -> 38031	Substitution	Substitution	3.2% -> 3.3%	0
NC_003733	28.0% -> 28.1%	T	Polymorphism	711	712	2	1	none	K -> R	223.333	670	AA -> CG	AAA -> CGA	102031 -> 102617	Substitution	Substitution	28.0% -> 28.1%	0
NC_003729	27.8% -> 27.9%	CC	Polymorphism	3169	3170	2	1	none	V -> A	1044.67	3134	TT -> CC	GUU -> GCC	68030 -> 68264	Substitution	Substitution	27.8% -> 27.9%	0
NC_003728	26.7% -> 26.9%	AUC	Polymorphism	3267	3269	2	2	none	V -> I	1084.33	3253	GUT -> AUC	GUU -> AUC	90287 -> 90686	Substitution	Substitution	26.7% -> 26.9%	0
NC_003729	25.2% -> 25.7%	CTUG	Polymorphism	3695	3698	3	2	none	NV -> NL	1220	3660	TGUT -> CTUG	AAU,GUU -> AAC,TUG	30675 -> 31382	Substitution	Substitution	25.2% -> 25.7%	0
NC_003732	24.6% -> 24.8%	C	Polymorphism	637	638	2	1	none	S -> N	200.667	602	GT -> AC	AGU -> AAC	85736 -> 86544	Substitution	Substitution	24.6% -> 24.8%	0
NC_003731	2.9% -> 3.0%	C	Polymorphism	1211	1212	2	1	none	S -> F	376.667	1130	CG -> TC	UCG -> UTC	65053 -> 67535	Substitution	Substitution	2.9% -> 3.0%	0
NC_003735	2.8% -> 2.9%	A	Polymorphism	1826	1827	2	1	none	Y -> C	581.667	1745	AC -> GT	UAC -> UGT	53043 -> 54795	Substitution	Substitution	2.8% -> 2.9%	0
NC_003737	2.4% -> 2.5%	T	Polymorphism	178	180	2	2	none	S -> P	44.3333	133	TCA -> CCG	UCA -> CCG	155425 -> 165678	Substitution	Substitution	2.4% -> 2.5%	0
NC_003732	2.0% -> 2.1%	C	Polymorphism	463	465	2	2	none	T -> P	137.333	412	ACT -> CCC	ACU -> CCC	82756 -> 84916	Substitution	Substitution	2.0% -> 2.1%	0
NC_003736	13.1% -> 13.2%	GC	Polymorphism	2303	2304	2	1	none	N -> S	762.667	2288	AT -> GC	AAU -> AGC	17162 -> 17196	Substitution	Substitution	13.1% -> 13.2%	0
NC_003736	13.0% -> 13.1%	GA	Polymorphism	2225	2226	2	1	none	K -> R	736.667	2210	AG -> GA	AAG -> AGA	15987 -> 16122	Substitution	Substitution	13.0% -> 13.1%	0
NC_003735	12.1% -> 12.3%	C	Polymorphism	1837	1838	2	1	none	R -> K	601.333	1804	CG -> AA	CGA -> AAA	113738 -> 115520	Substitution	Substitution	12.1% -> 12.3%	0
NC_003729	11.7% -> 11.8%	A	Polymorphism	1013	1014	2	1	none	I -> S	330.667	992	TT -> GC	AUU -> AGC	99755 -> 101173	Substitution	Substitution	11.7% -> 11.8%	0
NC_003729	10.7% -> 10.8%		Polymorphism	2117	2118	2	1	none	T -> N	694.667	2084	CC -> AT	ACC -> AAT	107901 -> 108314	Substitution	Substitution	10.7% -> 10.8%	0
NC_003737	10.3% -> 10.4%	T	Polymorphism	890	891	2	1	none	R -> Q	285.667	857	GA -> AG	CGA -> CAG	92884 -> 94342	Substitution	Substitution	10.3% -> 10.4%	0
NC_003735	10.1% -> 10.2%	A	Polymorphism	1663	1664	2	1	none	T -> V	547.333	1642	AC -> GT	ACA -> GTA	20742 -> 20819	Substitution	Substitution	10.1% -> 10.2%	0
NC_003729	1.9% -> 2.6%	G	Polymorphism	1642	1644	1	2	none		520.333	1561	UCC -> TUCA		13043 -> 17620	Insertion	Frame Shift	1.9% -> 2.6%	0
NC_003730	1.9% -> 2.0%	A	Polymorphism	1831	1832	2	1	none	T -> V	583.333	1750	AC -> GT	ACA -> GTA	54671 -> 55594	Substitution	Substitution	1.9% -> 2.0%	0
NC_003733	1.9% -> 2.0%	G	Polymorphism	878	879	2	1	none	R -> L	265.667	797	GT -> TC	CGU -> CTC	95202 -> 101449	Substitution	Substitution	1.9% -> 2.0%	0
NC_003728	1.8% -> 1.9%	G	Polymorphism	1531	1533	2	2	none	A -> S	483.333	1450	GCG -> TCA	GCG -> TCA	18922 -> 19698	Substitution	Substitution	1.8% -> 1.9%	0
NC_003736	1.7% -> 1.8%	T	Polymorphism	1651	1653	2	2	none	A -> S	542.333	1627	GCT -> TCC	GCU -> TCC	134742 -> 136782	Substitution	Substitution	1.7% -> 1.8%	0
NC_003736	1.7% -> 1.8%	T	Polymorphism	167	168	2	1	none	T -> I	40.6667	122	CA -> TT	ACA -> ATT	167554 -> 181627	Substitution	Substitution	1.7% -> 1.8%	0
NC_003737	1.5% -> 1.6%	T	Polymorphism	607	609	2	2	none	L -> F	185.333	556	CUT -> TUC	CUU -> TUC	137629 -> 141305	Substitution	Substitution	1.5% -> 1.6%	0
NC_003728	1.3% -> 1.4%	AUT	Polymorphism	2664	2666	2	2	none	V -> I	883.333	2650	GUC -> AUT	GUC -> AUT	100748 -> 102511	Substitution	Substitution	1.3% -> 1.4%	0
NC_003737	1.2% -> 1.3%	C	Polymorphism	1562	1563	2	1	none	R -> H	493.667	1481	GT -> AC	CGU -> CAC	17132 -> 18166	Substitution	Substitution	1.2% -> 1.3%	3.1e-272
NC_003733	1.2% -> 1.3%	AC	Polymorphism	1237	1240	3	2	none	TL -> AL	405.333	1216	ACGT -> GCAC	ACG,UUA -> GCA,CUA	131140 -> 137353	Substitution	Substitution	1.2% -> 1.3%	0
NC_003735	1.0% -> 1.1%	G	Polymorphism	857	858	2	1	none	A -> V	274.667	824	CA -> TG	GCA -> GTG	87339 -> 89167	Substitution	Substitution	1.0% -> 1.1%	0
NC_003736	0.996	C	Polymorphism	2393	2393	1	1	none	I -> T	792.667	2378	T -> C	AUA -> ACA	17370	SNP (transition)	Substitution	0.996	0
NC_003736	0.996	C	Polymorphism	2393	2393	1	1	none	Y -> H	5.33333	16	T -> C	UAU -> CAU	17370	SNP (transition)	Substitution	0.996	0
NC_003730	0.996	T	Polymorphism	1594	1594	1	1	none	F -> L	516.333	1549	T -> C	UUU -> CUU	116433	SNP (transition)	Substitution	0.996	0
NC_003733	0.996	T	Polymorphism	357	357	1	1	none	F -> L	108	324	T -> G	UUU -> UUG	101650	SNP (transversion)	Substitution	0.996	0
NC_003733	0.995	T	Polymorphism	1081	1081	1	1	none	E -> G	348.667	1046	A -> G	GAA -> GGA	106011	SNP (transition)	Substitution	0.995	0
NC_003729	0.993	A	Polymorphism	3630	3630	1	1	none	A -> T	1198.33	3595	G -> A	GCA -> ACA	61544	SNP (transition)	Substitution	0.993	0
NC_003736	0.993	A	Polymorphism	2817	2817	1	1	none	R -> H	146.667	440	G -> A	CGU -> CAU	15801	SNP (transition)	Substitution	0.993	0
NC_003729	0.993	TC	Polymorphism	1478	1478	1	1	none	P -> L	481.667	1445	C -> T	CCA -> CTA	92243	SNP (transition)	Substitution	0.993	0
NC_003735	0.993	C	Polymorphism	898	898	1	1	none	R -> G	294.333	883	A -> G	AGA -> GGA	99658	SNP (transition)	Substitution	0.993	0
NC_003728	0.993	C	Polymorphism	643	643	1	1	none	T -> S	206.333	619	A -> T	ACA -> TCA	81370	SNP (transversion)	Substitution	0.993	0
NC_003735	0.993	T	Polymorphism	570	570	1	1	none	M -> I	185	555	G -> A	AUG -> AUA	113883	SNP (transition)	Substitution	0.993	0
NC_003735	0.993	T	Polymorphism	440	440	1	1	none	A -> V	135.667	407	C -> T	GCA -> GTA	89242	SNP (transition)	Substitution	0.993	0
NC_003728	0.992	T	Polymorphism	2845	2845	1	1	none	S -> L	943.667	2831	C -> T	UCA -> UTA	115088	SNP (transition)	Substitution	0.992	0
NC_003737	0.992	T	Polymorphism	2348	2348	1	1	none	A -> V	755.667	2267	C -> T	GCU -> GTU	92947	SNP (transition)	Substitution	0.992	0
NC_003728	0.992	T	Polymorphism	2293	2293	1	1	none	T -> I	759.667	2279	C -> T	ACU -> ATU	111823	SNP (transition)	Substitution	0.992	0
NC_003730	0.992	T	Polymorphism	1681	1681	1	1	none	I -> L	166.333	499	A -> T	AUA -> TUA	96496	SNP (transversion)	Substitution	0.992	0
NC_003734	0.992	A	Polymorphism	1339	1339	1	1	none	R -> C	52.3333	157	C -> T	CGU -> TGU	102769	SNP (transition)	Substitution	0.992	0
NC_003734	0.992	T	Polymorphism	555	555	1	1	none	D -> N	180.333	541	G -> A	GAU -> AAU	103902	SNP (transition)	Substitution	0.992	0
NC_003729	0.992	G	Polymorphism	227	227	1	1	none	S -> L	68.6667	206	C -> T	UCG -> UTG	23652	SNP (transition)	Substitution	0.992	0
NC_003730	0.991	G	Polymorphism	1353	1353	1	1	none	K -> N	440	1320	G -> T	AAG -> AAT	91800	SNP (transversion)	Substitution	0.991	0
NC_003734	0.991	C	Polymorphism	1262	1262	1	1	none	R -> K	415.667	1247	G -> A	AGA -> AAA	93666	SNP (transition)	Substitution	0.991	0
NC_003730	0.991	C	Polymorphism	1117	1117	1	1	none	A -> T	365.333	1096	G -> A	GCU -> ACU	92566	SNP (transition)	Substitution	0.991	0
NC_003733	0.991	G	Polymorphism	867	867	1	1	none	D -> N	277.333	832	G -> A	GAU -> AAU	107390	SNP (transition)	Substitution	0.991	0
NC_003737	0.99	TT	Polymorphism	1198	1198	1	1	none	G -> S	5.33333	16	G -> A	GGU -> AGU	35842	SNP (transition)	Substitution	0.99	0
NC_003734	0.99	C	Polymorphism	514	514	1	1	none	S -> T	166.333	499	T -> A	UCC -> ACC	117685	SNP (transversion)	Substitution	0.99	0
NC_003734	0.99	G	Polymorphism	394	394	1	1	none	L -> F	124.333	373	C -> T	CUU -> TUU	26180	SNP (transition)	Substitution	0.99	0
NC_003735	0.989	G	Polymorphism	866	866	1	1	none	R -> H	283.667	851	G -> A	CGU -> CAU	100785	SNP (transition)	Substitution	0.989	0
NC_003734	0.988	G	Polymorphism	3578	3578	1	1	none	K -> R	1177.67	3533	A -> G	AAA -> AGA	167337	SNP (transition)	Substitution	0.988	0
NC_003729	0.984	TA	Polymorphism	3577	3578	2	1	none	S -> L	1180.67	3542	CG -> TA	UCG -> UTA	87123 -> 87165	Substitution	Substitution	0.984	0
NC_003728	0.978	T	Polymorphism	784	784	1	1	none	R -> C	250.333	751	C -> T	CGU -> TGU	73670	SNP (transition)	Substitution	0.978	0
NC_003728	0.976	T	Polymorphism	1831	1831	1	1	none	T -> A	583.333	1750	A -> G	ACA -> GCA	54671	SNP (transition)	Substitution	0.976	0
NC_003736	0.975	C	Polymorphism	2499	2499	1	1	none	M -> T	40.6667	122	T -> C	AUG -> ACG	15934	SNP (transition)	Substitution	0.975	0
NC_003737	0.972	G	Polymorphism	2326	2326	1	1	none	T -> A	748.333	2245	A -> G	ACC -> GCC	108413	SNP (transition)	Substitution	0.972	0
NC_003737	0.965	CUC	Polymorphism	2133	2133	1	1	none		699.333	2098	(A)4 -> (A)3		95172	Deletion (tandem repeat)	Frame Shift	0.965	0
NC_003732	0.964	G	Polymorphism	1006	1006	1	1	none	A -> T	328.333	985	G -> A	GCU -> ACU	106734	SNP (transition)	Substitution	0.964	0
NC_003730	0.962	G	Polymorphism	1847	1847	1	1	none	V -> D	604.667	1814	T -> A	GUC -> GAC	109688	SNP (transversion)	Substitution	0.962	0
NC_003728	0.957	A	Polymorphism	3315	3315	1	1	none	V -> I	1100.33	3301	G -> A	GUU -> AUU	69216	SNP (transition)	Substitution	0.957	0
NC_003735	0.953	T	Polymorphism	3230	3230	1	1	none	T -> I	1065.67	3197	C -> T	ACC -> ATC	90698	SNP (transition)	Substitution	0.953	0
NC_003731	0.942	A	Polymorphism	1560	1560	1	1	none	V -> I	515.333	1546	G -> A	GUU -> AUU	106755	SNP (transition)	Substitution	0.942	0
NC_003729	0.937	C	Polymorphism	1801	1801	1	1	none		573.333	1720	-C		48077	Deletion	Frame Shift	0.937	0
NC_003728	0.936	T	Polymorphism	790	790	1	1	none	C -> S	256.333	769	T -> A	UGC -> AGC	88568	SNP (transversion)	Substitution	0.936	0
NC_003736	0.932	A	Polymorphism	2724	2724	1	1	none	S -> N	115.667	347	G -> A	AGC -> AAC	13587	SNP (transition)	Substitution	0.932	0
NC_003728	0.932	T	Polymorphism	2583	2583	1	1	none	H -> Y	856.333	2569	C -> T	CAU -> TAU	93551	SNP (transition)	Substitution	0.932	0
NC_003733	0.928	3'UTR	Polymorphism	1696	1696	1	1	none	A -> T	560.333	1681	G -> A	GCA -> ACA	66967	SNP (transition)	Substitution	0.928	0
NC_003728	0.926	G	Polymorphism	2973	2973	1	1	none	I -> V	986.333	2959	A -> G	AUA -> GUA	109179	SNP (transition)	Substitution	0.926	0
NC_003731	0.921	T	Polymorphism	1207	1207	1	1	none	K -> R	397.667	1193	A -> G	AAA -> AGA	122085	SNP (transition)	Substitution	0.921	0
NC_003730	0.919	T	Polymorphism	1136	1137	2	1	none	DF -> DL	374	1122	TT -> CC	GAU,UUU -> GAC,CUU	118971 -> 118983	Substitution	Substitution	0.919	0
NC_003728	0.917	A	Polymorphism	2664	2664	1	1	none	V -> I	883.333	2650	G -> A	GUC -> AUC	100748	SNP (transition)	Substitution	0.917	0
NC_003729	0.913	G	Polymorphism	1378	1378	1	1	none	V -> A	454.667	1364	T -> C	GUU -> GCU	106807	SNP (transition)	Substitution	0.913	0
NC_003730	0.913	G	Polymorphism	609	609	1	1	none	I -> V	198.333	595	A -> G	AUU -> GUU	112003	SNP (transition)	Substitution	0.913	0
NC_003731	0.911	C	Polymorphism	890	890	1	1	none	I -> M	292	876	A -> G	AUA -> AUG	96084	SNP (transition)	Substitution	0.911	0
NC_003732	0.908	C	Polymorphism	1609	1610	2	1	none	S -> I	509.333	1528	TC -> AT	UCU -> ATU	15429	Substitution	Substitution	0.908	0
NC_003729	0.906	A	Polymorphism	798	798	1	1	none	S -> G	261.333	784	A -> G	AGU -> GGU	100278	SNP (transition)	Substitution	0.906	0
NC_003736	0.904	C	Polymorphism	1207	1207	1	1	none	V -> I	395.333	1186	G -> A	GUU -> AUU	126493	SNP (transition)	Substitution	0.904	0
NC_003732	0.904	C	Polymorphism	687	687	1	1	none	I -> V	224.333	673	A -> G	AUU -> GUU	107834	SNP (transition)	Substitution	0.904	0
NC_003729	0.903	A	Polymorphism	2113	2112	0	1	none		692.667	2078	(A)5 -> (A)6		95456	Insertion (tandem repeat)	Frame Shift	0.903	0
NC_003729	0.903	G	Polymorphism	1821	1821	1	1	none	V -> I	602.333	1807	G -> A	GUU -> AUU	21505	SNP (transition)	Substitution	0.903	0
NC_003731	0.896	G	Polymorphism	1731	1731	1	1	none	V -> I	572.333	1717	G -> A	GUU -> AUU	19596	SNP (transition)	Substitution	0.896	0
NC_003737	0.894		Polymorphism	1798	1797	0	1	none		572.333	1717	#NAME?		48870	Insertion	Frame Shift	0.894	0
NC_003728	0.89	C	Polymorphism	1826	1826	1	1	none	Y -> C	581.667	1745	A -> G	UAC -> UGC	53043	SNP (transition)	Substitution	0.89	0
NC_003736	0.887	T	Polymorphism	890	890	1	1	none	R -> Q	285.667	857	G -> A	CGA -> CAA	92884	SNP (transition)	Substitution	0.887	0
NC_003737	0.877	G	Polymorphism	1013	1013	1	1	none	I -> S	330.667	992	T -> G	AUU -> AGU	99755	SNP (transversion)	Substitution	0.877	0
NC_003736	0.859	C	Polymorphism	361	361	1	1	none	D -> N	103.333	310	G -> A	GAU -> AAU	83937	SNP (transition)	Substitution	0.859	0
NC_003737	0.833	T	Polymorphism	316	316	1	1	none	N -> S	100.667	302	A -> G	AAU -> AGU	31943	SNP (transition)	Substitution	0.833	0
NC_003737	0.832	C	Polymorphism	1501	1501	1	1	none	S -> A	473.333	1420	T -> G	UCU -> GCU	19917	SNP (transversion)	Substitution	0.832	0
NC_003732	0.832	G	Polymorphism	1121	1121	1	1	none	S -> N	366.667	1100	G -> A	AGU -> AAU	95738	SNP (transition)	Substitution	0.832	0
NC_003731	0.828	C	Polymorphism	355	357	2	2	none	N -> H	101.333	304	AAC -> CAT	AAC -> CAT	79878 -> 79905	Substitution	Substitution	0.828	0
NC_003728	0.815	G	Polymorphism	257	257	1	1	none	S -> N	70.6667	212	G -> A	AGU -> AAU	160360	SNP (transition)	Substitution	0.815	0
NC_003735	0.81	G	Polymorphism	1640	1640	1	1	none	Q -> L	519.667	1559	A -> T	CAG -> CTG	13195	SNP (transversion)	Substitution	0.81	0
NC_003729	0.802	T	Polymorphism	389	389	1	1	none	N -> S	114.667	344	A -> G	AAU -> AGU	124452	SNP (transition)	Substitution	0.802	0
NC_003728	0.793	A	Polymorphism	1736	1736	1	1	none	I -> V	192.333	577	A -> G	AUU -> GUU	122311	SNP (transition)	Substitution	0.793	0
NC_003729	0.787	A	Polymorphism	2060	2060	1	1	none	N -> S	659.667	1979	A -> G	AAU -> AGU	74128	SNP (transition)	Substitution	0.787	0
NC_003737	0.786	C	Polymorphism	2048	2048	1	1	none	A -> V	655.667	1967	C -> T	GCU -> GTU	73121	SNP (transition)	Substitution	0.786	0
NC_003736	0.786	T	Polymorphism	1907	1908	2	1	none	S -> L	608.667	1826	CT -> TG	UCU -> UTG	46244 -> 46266	Substitution	Substitution	0.786	0
NC_003737	0.786	C	Polymorphism	1630	1630	1	1	none	N -> D	516.333	1549	A -> G	AAC -> GAC	15582	SNP (transition)	Substitution	0.786	0
NC_003732	0.784	C	Polymorphism	1642	1641	0	1	none		520.333	1561	#NAME?		13043	Insertion	Frame Shift	0.784	0
NC_003732	0.761	C	Polymorphism	979	979	1	1	none	I -> V	311.333	934	A -> G	AUC -> GUC	116375	SNP (transition)	Substitution	0.761	0
NC_003728	0.749	A	Polymorphism	457	457	1	1	none	D -> N	125.333	376	G -> A	GAU -> AAU	7775	SNP (transition)	Substitution	0.749	0
NC_003737	0.742	A	Polymorphism	137	137	1	1	none	N -> T	18.6667	56	A -> C	AAC -> ACC	17867	SNP (transversion)	Substitution	0.742	0
NC_003730	0.738	C	Polymorphism	1542	1542	1	1	none		127.667	383	#NAME?		68902	Deletion	Frame Shift	0.738	0
NC_003729	0.736	A	Polymorphism	185	185	1	1	none	H -> P	34.6667	104	A -> C	CAC -> CCC	16984	SNP (transversion)	Substitution	0.736	0
NC_003735	0.73	T	Polymorphism	301	301	1	1	none	N -> D	73.3333	220	A -> G	AAU -> GAU	8912	SNP (transition)	Substitution	0.73	0
NC_003733	0.729	C	Polymorphism	214	214	1	1	none	V -> I	44.3333	133	G -> A	GUC -> AUC	14989	SNP (transition)	Substitution	0.729	0
NC_003737	0.725	C	Polymorphism	460	460	1	1	none	P -> S	136.333	409	C -> T	CCU -> TCU	82828	SNP (transition)	Substitution	0.725	0
NC_003731	0.711	C	Polymorphism	1636	1636	1	1	none	F -> L	518.333	1555	T -> C	UUU -> CUU	14963	SNP (transition)	Substitution	0.711	0
NC_003730	0.711	C	Polymorphism	1635	1635	1	1	none		518	1554	#NAME?		14925	Deletion	Frame Shift	0.711	0
NC_003728	0.694	A	Polymorphism	3267	3267	1	1	none	V -> I	1084.33	3253	G -> A	GUU -> AUU	90287	SNP (transition)	Substitution	0.694	0
NC_003737	0.694	GA	Polymorphism	303	303	1	1	none	E -> D	84	252	A -> T	GAA -> GAT	85773	SNP (transversion)	Substitution	0.694	0
NC_003731	0.685	CC	Polymorphism	539	539	1	1	none	K -> I	162.667	488	A -> T	AAA -> ATA	95408	SNP (transversion)	Substitution	0.685	0
NC_003730	0.685	T	Polymorphism	503	503	1	1	none	V -> A	150.667	452	T -> C	GUU -> GCU	86150	SNP (transition)	Substitution	0.685	0
NC_003734	0.683	T	Polymorphism	463	463	1	1	none	T -> P	137.333	412	A -> C	ACU -> CCU	82756	SNP (transversion)	Substitution	0.683	0
NC_003737	0.677	G	Polymorphism	1538	1538	1	1	none		126.333	379	(T)3 -> (T)2		75015	Deletion (tandem repeat)	Frame Shift	0.677	0
NC_003729	0.664	G	Polymorphism	494	495	2	1	none	A -> E	147.667	443	CT -> AG	GCU -> GAG	81376 -> 81379	Substitution	Substitution	0.664	0
NC_003731	0.648	GC	Polymorphism	477	477	1	1	none	N -> K	142	426	T -> A	AAU -> AAA	82672	SNP (transversion)	Substitution	0.648	0
NC_003737	0.645	AC	Polymorphism	1559	1559	1	1	none	M -> I	1	3	C -> T	ATG -> ATA	112523	SNP (transition)	Start Codon Loss	0.645	0
NC_003730	0.632	C	Polymorphism	482	483	2	1	none	K -> S	143.667	431	AA -> GC	AAA -> AGC	79310 -> 79347	Substitution	Substitution	0.632	0
NC_003728	0.631	G	Polymorphism	1464	1464	1	1	none	N -> K	483	1449	T -> A	AAU -> AAA	72463	SNP (transversion)	Substitution	0.631	0
NC_003729	0.627	G	Polymorphism	2011	2011	1	1	none	I -> L	665.333	1996	A -> C	AUU -> CUU	16272	SNP (transversion)	Substitution	0.627	0
NC_003729	0.613	A	Polymorphism	3456	3456	1	1	none	L -> I	1140.33	3421	T -> A	UUA -> AUA	110902	SNP (transversion)	Substitution	0.613	0
NC_003728	0.601	C	Polymorphism	1974	1974	1	1	none	A -> S	646.333	1939	G -> T	GCU -> TCU	109118	SNP (transversion)	Substitution	0.601	0
NC_003728	0.595	CG	Polymorphism	2578	2579	2	1	none	L -> S	854.667	2564	TA -> CG	UUA -> UCG	90970 -> 91038	Substitution	Substitution	0.595	0
NC_003732	0.582	T	Polymorphism	708	708	1	1	none	I -> V	224.333	673	A -> G	AUU -> GUU	96042	SNP (transition)	Substitution	0.582	0
NC_003733	0.581	G	Polymorphism	1296	1296	1	1	none	Y -> C	88.6667	266	T -> C	TAC -> TGC	102219	SNP (transition)	Substitution	0.581	0
NC_003733	0.579	C	Polymorphism	1559	1559	1	1	none	N -> T	492.667	1478	A -> C	AAU -> ACU	18087	SNP (transversion)	Substitution	0.579	0
NC_003736	0.579	T	Polymorphism	1510	1510	1	1	none	L -> S	491.667	1475	T -> C	UUA -> UCA	109929	SNP (transition)	Substitution	0.579	0
NC_003729	0.578	G	Polymorphism	2383	2383	1	1	none	N -> S	782.667	2348	A -> G	AAU -> AGU	91858	SNP (transition)	Substitution	0.578	0
NC_003729	0.577	C	Polymorphism	1451	1451	1	1	none		37	111	C -> T		102975	SNP (transition)	Truncation	0.577	0
NC_003732	0.575	T	Polymorphism	1487	1487	1	1	none	E -> D	484	1452	A -> T	GAA -> GAT	110930	SNP (transversion)	Substitution	0.575	0
NC_003735	0.575	T	Polymorphism	664	664	1	1	none	S -> N	209.667	629	G -> A	AGU -> AAU	89915	SNP (transition)	Substitution	0.575	0
NC_003730	0.571	T	Polymorphism	934	934	1	1	none	T -> A	294.333	883	A -> G	ACC -> GCC	28273	SNP (transition)	Substitution	0.571	0
NC_003736	0.565	A	Polymorphism	1693	1693	1	1	none	S -> T	552.667	1658	G -> C	AGU -> ACU	98493	SNP (transversion)	Substitution	0.565	0
NC_003734	0.564	G	Polymorphism	2983	2983	1	1	none	S -> A	979.333	2938	T -> G	UCU -> GCU	28822	SNP (transversion)	Substitution	0.564	0
NC_003734	0.564	C	Polymorphism	1244	1244	1	1	none	K -> N	106	318	T -> G	AAA -> AAC	109314	SNP (transversion)	Substitution	0.564	0
NC_003732	0.563	A	Polymorphism	1184	1184	1	1	none		383	1149	C -> T	CUC -> CUT	115982	SNP (transition)	None	0.563	0
NC_003737	0.562	T	Polymorphism	2128	2128	1	1	none	G -> E	697.667	2093	G -> A	GGA -> GAA	95765	SNP (transition)	Substitution	0.562	0
NC_003733	0.561	T	Polymorphism	1262	1262	1	1	none	D -> E	100	300	A -> T	GAT -> GAA	105336	SNP (transversion)	Substitution	0.561	0
NC_003736	0.561	A	Polymorphism	682	682	1	1	none	R -> T	215.667	647	G -> C	AGA -> ACA	92262	SNP (transversion)	Substitution	0.561	0
NC_003728	0.56	G	Polymorphism	1047	1047	1	1	none	I -> V	337.333	1012	A -> G	AUU -> GUU	105780	SNP (transition)	Substitution	0.56	0
NC_003730	0.557	C	Polymorphism	1373	1373	1	1	none	M -> I	63	189	C -> T	ATG -> ATA	93306	SNP (transition)	Substitution	0.557	0
NC_003737	0.556	T	Polymorphism	1278	1278	1	1	none	N -> S	94.6667	284	T -> C	AAT -> AGT	107557	SNP (transition)	Substitution	0.556	0
NC_003730	0.554	G	Polymorphism	1298	1298	1	1	none	I -> M	88	264	T -> C	ATA -> ATG	102250	SNP (transition)	Substitution	0.554	0
NC_003729	0.554	C	Polymorphism	421	423	2	2	none		123.333	370	CUT -> UC		89287 -> 89396	Deletion	Frame Shift	0.554	0
NC_003732	0.552	G	Polymorphism	425	424	0	1	none		124.667	374	#NAME?		89225	Insertion	Frame Shift	0.552	0
NC_003737	0.55	C	Polymorphism	1296	1298	2	2	none	Y -> H	420.333	1261	TAT -> CAC	UAU -> CAC	102219 -> 102250	Substitution	Substitution	0.55	0
NC_003729	0.549	T	Polymorphism	1416	1416	1	1	none	N -> S	48.6667	146	T -> C	AAC -> AGC	97255	SNP (transition)	Substitution	0.549	0
NC_003733	0.548	C	Polymorphism	949	949	1	1	none	S -> P	299.333	898	T -> C	UCC -> CCC	29641	SNP (transition)	Substitution	0.548	0
NC_003734	0.548	T	Polymorphism	493	493	1	1	none	N -> S	152.667	458	A -> G	AAC -> AGC	102256	SNP (transition)	Substitution	0.548	0
NC_003736	0.545	G	Polymorphism	1456	1456	1	1	none	N -> T	473.667	1421	A -> C	AAU -> ACU	103155	SNP (transversion)	Substitution	0.545	0
NC_003737	0.545	G	Polymorphism	1456	1456	1	1	none	F -> V	35.3333	106	A -> C	TTT -> GTT	103155	SNP (transversion)	Substitution	0.545	0
NC_003736	0.544	G	Polymorphism	1421	1421	1	1	none	F -> L	47	141	G -> T	TTC -> TTA	96325	SNP (transversion)	Substitution	0.544	0
NC_003737	0.539	TT	Polymorphism	378	378	1	1	none	I -> M	118	354	A -> G	AUA -> AUG	41089	SNP (transition)	Substitution	0.539	0
NC_003730	0.536	A	Polymorphism	1517	1517	1	1	none	I -> V	119.333	358	A -> G	AUU -> GUU	88688	SNP (transition)	Substitution	0.536	0
NC_003729	0.535	C	Polymorphism	1442	1442	1	1	none	M -> I	469	1407	G -> A	AUG -> AUA	103613	SNP (transition)	Substitution	0.535	0
NC_003732	0.53	C	Polymorphism	373	373	1	1	none	Q -> R	112.667	338	A -> G	CAA -> CGA	100652	SNP (transition)	Substitution	0.53	0
NC_003735	0.517	C	Polymorphism	1338	1337	0	1	none		75	225	#NAME?		92207	Insertion	Frame Shift	0.517	0
NC_003730	0.517	T	Polymorphism	1335	1335	1	1	none	D -> N	433.333	1300	G -> A	GAC -> AAC	92211	SNP (transition)	Substitution	0.517	0
NC_003728	0.516	T	Polymorphism	1334	1334	1	1	none		433	1299	#NAME?		92464	Deletion	Frame Shift	0.516	0
NC_003729	0.511	GAG	Polymorphism	1377	1377	1	1	none	R -> K	72.6667	218	G -> A	AGA -> AAA	112096	SNP (transition)	Substitution	0.511	0
NC_003729	0.501	T	Polymorphism	1448	1448	1	1	none	L -> F	38	114	T -> A	TTA -> TTT	98053	SNP (transversion)	Substitution	0.501	0
NC_003731	0.501	T	Polymorphism	186	186	1	1	none	T -> A	50.3333	151	A -> G	ACU -> GCU	89566	SNP (transition)	Substitution	0.501	0
NC_003731	0.495	T	Polymorphism	443	443	1	1	none	T -> I	136.667	410	C -> T	ACA -> ATA	90956	SNP (transition)	Substitution	0.495	0
NC_003733	0.491	T	Polymorphism	312	312	1	1	none	L -> V	92.3333	277	T -> G	UUA -> GUA	98111	SNP (transversion)	Substitution	0.491	0
NC_003730	0.482	A	Polymorphism	469	469	1	1	none	P -> T	139.333	418	C -> A	CCA -> ACA	83470	SNP (transversion)	Substitution	0.482	0
NC_003735	0.477	G	Polymorphism	438	438	1	1	none	F -> L	134.333	403	T -> C	UUU -> CUU	107921	SNP (transition)	Substitution	0.477	0
NC_003730	0.463	C	Polymorphism	568	568	1	1	none	V -> I	181.333	544	G -> A	GUU -> AUU	96041	SNP (transition)	Substitution	0.463	0
NC_003729	0.459	A	Polymorphism	195	195	1	1	none	D -> E	57	171	T -> G	GAU -> GAG	46127	SNP (transversion)	Substitution	0.459	0
NC_003728	0.446	C	Polymorphism	2125	2125	1	1	none	L -> S	696.667	2090	T -> C	UUG -> UCG	94532	SNP (transition)	Substitution	0.446	0
NC_003737	0.442	T	Polymorphism	241	241	1	1	none	C -> Y	68.6667	206	G -> A	UGU -> UAU	95293	SNP (transition)	Substitution	0.442	0
NC_003729	0.433	C	Polymorphism	3185	3185	1	1	none	K -> N	1050	3150	A -> C	AAA -> AAC	70631	SNP (transversion)	Substitution	0.433	0
NC_003729	0.433	C	Polymorphism	1446	1448	2	2	none	S -> A	470.333	1411	TCT -> GCA	UCU -> GCA	98053 -> 98092	Substitution	Substitution	0.433	0
NC_003729	0.431	T	Polymorphism	3001	3001	1	1	none	A -> V	988.667	2966	C -> T	GCU -> GTU	83808	SNP (transition)	Substitution	0.431	0
NC_003729	0.431	G	Polymorphism	2997	2997	1	1	none	N -> D	987.333	2962	A -> G	AAU -> GAU	84201	SNP (transition)	Substitution	0.431	0
NC_003729	0.428	T	Polymorphism	1480	1480	1	1	none	V -> A	481.667	1445	T -> C	GUA -> GCA	107289	SNP (transition)	Substitution	0.428	0
NC_003730	0.428	C	Polymorphism	1480	1480	1	1	none	T -> A	27.3333	82	T -> C	ACA -> GCA	107289	SNP (transition)	Substitution	0.428	0
NC_003729	0.419	G	Polymorphism	3009	3009	1	1	none	I -> V	991.333	2974	A -> G	AUU -> GUU	83536	SNP (transition)	Substitution	0.419	0
NC_003731	0.407	C	Polymorphism	1394	1394	1	1	none	E -> D	56	168	T -> A	GAA -> GAT	97945	SNP (transversion)	Substitution	0.407	0
NC_003734	0.404	T	Polymorphism	166	166	1	1	none	P -> S	47.3333	142	C -> T	CCC -> TCC	52792	SNP (transition)	Substitution	0.404	0
NC_003729	0.402	A	Polymorphism	3084	3084	1	1	none	Q -> K	1016.33	3049	C -> A	CAA -> AAA	74552	SNP (transversion)	Substitution	0.402	0
NC_003729	0.4	G	Polymorphism	171	173	2	2	none	S -> P	45.3333	136	TCA -> CCG	UCA -> CCG	82670 -> 82732	Substitution	Substitution	0.4	0
NC_003737	0.398	G	Polymorphism	1372	1372	1	1	none	I -> V	449.333	1348	A -> G	AUU -> GUU	103290	SNP (transition)	Substitution	0.398	0
NC_003730	0.397	G	Polymorphism	1387	1387	1	1	none	A -> T	454.333	1363	G -> A	GCU -> ACU	114053	SNP (transition)	Substitution	0.397	0
NC_003729	0.393	G	Polymorphism	3027	3027	1	1	none	I -> V	997.333	2992	A -> G	AUU -> GUU	85847	SNP (transition)	Substitution	0.393	0
NC_003729	0.387	CCG	Polymorphism	166	167	2	1	none	T -> I	43.6667	131	CT -> TC	ACU -> ATC	82063 -> 82249	Substitution	Substitution	0.387	0
NC_003728	0.382	C	Polymorphism	2578	2578	1	1	none	L -> S	854.667	2564	T -> C	UUA -> UCA	90970	SNP (transition)	Substitution	0.382	0
NC_003729	0.367	G	Polymorphism	3171	3171	1	1	none	S -> A	1045.33	3136	T -> G	UCC -> GCC	69035	SNP (transversion)	Substitution	0.367	0
NC_003735	0.359	C	Polymorphism	1081	1081	1	1	none	S -> N	346.667	1040	G -> A	AGC -> AAC	35714	SNP (transition)	Substitution	0.359	0
NC_003729	0.358		Polymorphism	3078	3078	1	1	none		1014.33	3043	#NAME?		70387	Deletion	Frame Shift	0.358	0
NC_003729	0.356	T	Polymorphism	3081	3080	0	1	none		1015.33	3046	#NAME?		70790	Insertion	Truncation	0.356	0
NC_003733	0.348	C	Polymorphism	1394	1394	1	1	none	D -> E	453	1359	T -> A	GAU -> GAA	97945	SNP (transversion)	Substitution	0.348	0
NC_003735	0.338	A	Polymorphism	2037	2037	1	1	none	D -> N	674.333	2023	G -> A	GAU -> AAU	94657	SNP (transition)	Substitution	0.338	0
NC_003735	0.333	C	Polymorphism	1651	1651	1	1	none	A -> S	542.333	1627	G -> T	GCU -> TCU	134742	SNP (transversion)	Substitution	0.333	0
NC_003732	0.315	T	Polymorphism	1116	1116	1	1	none	S -> P	358.333	1075	T -> C	UCU -> CCU	35878	SNP (transition)	Substitution	0.315	0
NC_003733	0.313	T	Polymorphism	982	982	1	1	none	I -> L	319.333	958	A -> C	AUC -> CUC	37264	SNP (transversion)	Substitution	0.313	0
NC_003729	0.311	C	Polymorphism	2038	2038	1	1	none	L -> M	285.333	856	C -> A	CUG -> AUG	109525	SNP (transversion)	Substitution	0.311	0
NC_003730	0.311	A	Polymorphism	1750	1750	1	1	none	V -> I	189.333	568	G -> A	GUU -> AUU	110243	SNP (transition)	Substitution	0.311	0
NC_003729	0.311	T	Polymorphism	637	637	1	1	none	S -> N	200.667	602	G -> A	AGU -> AAU	85736	SNP (transition)	Substitution	0.311	0
NC_003728	0.31	C	Polymorphism	2066	2066	1	1	none	N -> S	677.667	2033	A -> G	AAU -> AGU	108676	SNP (transition)	Substitution	0.31	0
NC_003735	0.309	T	Polymorphism	1129	1129	1	1	none	S -> A	368.333	1105	T -> G	UCA -> GCA	68521	SNP (transversion)	Substitution	0.309	0
NC_003729	0.301	AT	Polymorphism	303	303	1	1	none	E -> D	84	252	A -> C	GAA -> GAC	85773	SNP (transversion)	Substitution	0.301	0
NC_003730	0.293	C	Polymorphism	1834	1834	1	1	none	V -> I	217.333	652	G -> A	GUU -> AUU	131791	SNP (transition)	Substitution	0.293	0
NC_003729	0.286	T	Polymorphism	4	4	1	1	none		0		(T)8 -> (T)7		14	Deletion (tandem repeat)		0.286	0
NC_003735	0.276	C	Polymorphism	553	553	1	1	none	P -> S	167.333	502	C -> T	CCG -> TCG	106737	SNP (transition)	Substitution	0.276	0
NC_003729	0.276	C	Polymorphism	542	542	1	1	none	I -> T	163.667	491	T -> C	AUA -> ACA	95067	SNP (transition)	Substitution	0.276	0
NC_003730	0.264	C	Polymorphism	1753	1753	1	1	none	V -> I	190.333	571	G -> A	GUU -> AUU	112152	SNP (transition)	Substitution	0.264	0
NC_003731	0.262	T	Polymorphism	1522	1522	1	1	none	V -> I	113.333	340	G -> A	GUA -> AUA	87189	SNP (transition)	Substitution	0.262	0
NC_003735	0.258	A	Polymorphism	889	891	2	2	none	V -> L	288.333	865	GUA -> TUG	GUA -> TUG	35410 -> 35536	Substitution	Substitution	0.258	0
NC_003731	0.254	C	Polymorphism	458	458	1	1	none	K -> T	141.667	425	A -> C	AAA -> ACA	80130	SNP (transversion)	Substitution	0.254	0
NC_003733	0.248	T	Polymorphism	1232	1232	1	1	none	K -> N	399	1197	G -> T	AAG -> AAT	115033	SNP (transversion)	Substitution	0.248	0
NC_003733	0.244	T	Polymorphism	1155	1155	1	1	none	H -> Q	378	1134	T -> G	CAU -> CAG	103692	SNP (transversion)	Substitution	0.244	0
NC_003729	0.241	C	Polymorphism	1862	1862	1	1	none	I -> T	609.667	1829	T -> C	AUU -> ACU	110007	SNP (transition)	Substitution	0.241	0
NC_003736	0.233	T	Polymorphism	982	982	1	1	none	I -> V	319.333	958	A -> G	AUC -> GUC	37264	SNP (transition)	Substitution	0.233	0
NC_003736	0.225	C	Polymorphism	1279	1279	1	1	none	I -> V	415.333	1246	A -> G	AUU -> GUU	92752	SNP (transition)	Substitution	0.225	0
NC_003731	0.224	C	Polymorphism	421	420	0	1	none		123.333	370	#NAME?		89128	Insertion	Frame Shift	0.224	0
NC_003736	0.22	G	Polymorphism	424	424	1	1	none		124.333	373	-C		89310	Deletion	Frame Shift	0.22	0
NC_003729	0.216	CUT	Polymorphism	763	763	1	1	none	V -> I	246.333	739	G -> A	GUU -> AUU	57482	SNP (transition)	Substitution	0.216	0
NC_003728	0.205	T	Polymorphism	172	172	1	1	none	A -> S	50.3333	151	G -> T	GCG -> TCG	25457	SNP (transversion)	Substitution	0.205	0
NC_003735	0.204	A	Polymorphism	1204	1204	1	1	none	H -> Y	7.33333	22	C -> T	CAU -> TAU	37602	SNP (transition)	Substitution	0.204	0
NC_003736	0.2	T	Polymorphism	1372	1372	1	1	none	A -> S	63.3333	190	G -> T	GCU -> TCU	102994	SNP (transversion)	Substitution	0.2	0
NC_003737	0.2	A	Polymorphism	1261	1261	1	1	none	I -> V	26.3333	79	A -> G	AUU -> GUU	66481	SNP (transition)	Substitution	0.2	0
NC_003731	0.179	A	Polymorphism	1190	1190	1	1	none	T -> M	391.667	1175	C -> T	ACG -> ATG	96782	SNP (transition)	Substitution	0.179	0
NC_003737	0.172	C	Polymorphism	4	3	0	1	none		0		(T)7 -> (T)8		29	Insertion (tandem repeat)		0.172	0
NC_003728	0.171	AAC	Polymorphism	2035	2035	1	1	none	I -> V	651.333	1954	A -> G	AUU -> GUU	65189	SNP (transition)	Substitution	0.171	0
NC_003735	0.17	T	Polymorphism	2139	2139	1	1	none		686	2058	#NAME?		91155	Deletion	Frame Shift	0.17	0
NC_003729	0.148	C	Polymorphism	3043	3043	1	1	none	N -> T	1002.67	3008	A -> C	AAU -> ACU	85697	SNP (transversion)	Substitution	0.148	0
NC_003736	0.145	A	Polymorphism	2402	2402	1	1	none	S -> N	795.667	2387	G -> A	AGU -> AAU	17748	SNP (transition)	Substitution	0.145	0
NC_003736	0.145	A	Polymorphism	2402	2402	1	1	none	V -> I	8.33333	25	G -> A	GUU -> AUU	17748	SNP (transition)	Substitution	0.145	0
NC_003736	0.143	G	Polymorphism	2387	2387	1	1	none	N -> S	790.667	2372	A -> G	AAU -> AGU	19130	SNP (transition)	Substitution	0.143	0
NC_003736	0.143	G	Polymorphism	2387	2387	1	1	none	I -> V	3.33333	10	A -> G	AUU -> GUU	19130	SNP (transition)	Substitution	0.143	0
NC_003736	0.142	C	Polymorphism	2379	2379	1	1	none	M -> T	0.666667	2	T -> C	AUG -> ACG	18924	SNP (transition)	Start Codon Loss	0.142	0
NC_003728	0.141	T	Polymorphism	1198	1198	1	1	none	N -> D	394.333	1183	A -> G	AAU -> GAU	97310	SNP (transition)	Substitution	0.141	0
NC_003736	0.139	A	Polymorphism	2382	2382	1	1	none	R -> Q	1.66667	5	G -> A	CGA -> CAA	19173	SNP (transition)	Substitution	0.139	0
NC_003736	0.139	A	Polymorphism	2375	2375	1	1	none	S -> N	786.667	2360	G -> A	AGC -> AAC	18960	SNP (transition)	Substitution	0.139	0
NC_003729	0.133	T	Polymorphism	1958	1958	1	1	none	N -> T	641.667	1925	A -> C	AAU -> ACU	112081	SNP (transversion)	Substitution	0.133	0
NC_003737	0.132	T	Polymorphism	535	535	1	1	none	N -> D	167.333	502	A -> G	AAU -> GAU	68226	SNP (transition)	Substitution	0.132	0
NC_003737	0.131	G	Polymorphism	1821	1821	1	1	none	K -> N	596	1788	A -> T	AAA -> AAT	104752	SNP (transversion)	Substitution	0.131	0
NC_003729	0.13	C	Polymorphism	3169	3169	1	1	none	V -> A	1044.67	3134	T -> C	GUU -> GCU	68030	SNP (transition)	Substitution	0.13	0
NC_003735	0.129	G	Polymorphism	533	533	1	1	none	G -> D	166.667	500	G -> A	GGC -> GAC	68945	SNP (transition)	Substitution	0.129	0
NC_003736	0.128	A	Polymorphism	2909	2909	1	1	none	V -> I	177.333	532	G -> A	GUC -> AUC	16981	SNP (transition)	Substitution	0.128	0
NC_003735	0.127	G	Polymorphism	3146	3146	1	1	none	K -> R	1037.67	3113	A -> G	AAA -> AGA	97641	SNP (transition)	Substitution	0.127	0
NC_003737	0.127		Polymorphism	2136	2135	0	1	none		685	2055	#NAME?		95099	Insertion	Frame Shift	0.127	0
NC_003736	0.126	T	Polymorphism	2454	2454	1	1	none	T -> I	25.6667	77	C -> T	ACC -> ATC	16561	SNP (transition)	Substitution	0.126	0
NC_003736	0.125	T	Polymorphism	2949	2949	1	1	none	S -> L	190.667	572	C -> T	UCA -> UTA	16374	SNP (transition)	Substitution	0.125	0
NC_003736	0.125	A	Polymorphism	1463	1463	1	1	none	N -> S	482.667	1448	A -> G	AAU -> AGU	73165	SNP (transition)	Substitution	0.125	0
NC_003728	0.125	G	Polymorphism	685	685	1	1	none	E -> K	217.333	652	G -> A	GAA -> AAA	74344	SNP (transition)	Substitution	0.125	0
NC_003737	0.124	G	Polymorphism	1829	1829	1	1	none	T -> N	598.667	1796	C -> A	ACU -> AAU	110410	SNP (transversion)	Substitution	0.124	0
NC_003733	0.124	C	Polymorphism	1394	1394	1	1	none	D -> E	453	1359	T -> G	GAU -> GAG	97945	SNP (transversion)	Substitution	0.124	0
NC_003737	0.124	A	Polymorphism	1394	1394	1	1	none	E -> D	56	168	T -> G	GAA -> GAC	97945	SNP (transversion)	Substitution	0.124	0
NC_003730	0.124	CG	Polymorphism	710	710	1	1	none	V -> A	225.667	677	T -> C	GUU -> GCU	73368	SNP (transition)	Substitution	0.124	0
NC_003729	0.122	G	Polymorphism	491	491	1	1	none	M -> K	152.667	458	T -> A	AUG -> AAG	75710	SNP (transversion)	Substitution	0.122	0
NC_003733	0.122	T	Polymorphism	391	391	1	1	none	N -> S	118.667	356	A -> G	AAC -> AGC	103503	SNP (transition)	Substitution	0.122	0
NC_003736	0.121	C	Polymorphism	2793	2793	1	1	none	V -> A	138.667	416	T -> C	GUC -> GCC	15239	SNP (transition)	Substitution	0.121	0
NC_003736	0.121	C	Polymorphism	1185	1185	1	1	none		387	1161	G -> A	UUG -> UUA	85562	SNP (transition)	None	0.121	0
NC_003734	0.121	C	Polymorphism	1036	1036	1	1	none	D -> N	334.333	1003	G -> A	GAU -> AAU	96466	SNP (transition)	Substitution	0.121	0
NC_003729	0.121	G	Polymorphism	829	829	1	1	none	L -> V	265.333	796	C -> G	CUA -> GUA	81641	SNP (transversion)	Substitution	0.121	0
NC_003735	0.12	A	Polymorphism	2737	2737	1	1	none	V -> I	901.333	2704	G -> A	GUU -> AUU	115990	SNP (transition)	Substitution	0.12	0
NC_003736	0.119	A	Polymorphism	2976	2976	1	1	none	T -> N	199.667	599	C -> A	ACC -> AAC	14471	SNP (transversion)	Substitution	0.119	0
NC_003735	0.119	A	Polymorphism	2786	2786	1	1	none	S -> N	917.667	2753	G -> A	AGU -> AAU	106831	SNP (transition)	Substitution	0.119	0
NC_003732	0.119	G	Polymorphism	4	4	1	1	none		0		(T)7 -> (T)6		42	Deletion (tandem repeat)		0.119	0
NC_003735	0.117	AT	Polymorphism	2095	2095	1	1	none	H -> Y	687.333	2062	C -> T	CAU -> TAU	109855	SNP (transition)	Substitution	0.117	0
NC_003736	0.113	G	Polymorphism	1222	1222	1	1	none	N -> S	402.667	1208	A -> G	AAU -> AGU	127428	SNP (transition)	Substitution	0.113	0
NC_003732	0.111	T	Polymorphism	722	722	1	1	none	S -> I	235.667	707	G -> T	AGU -> ATU	110659	SNP (transversion)	Substitution	0.111	0
NC_003729	0.11	C	Polymorphism	400	400	1	1	none	F -> L	122.333	367	T -> C	UUU -> CUU	98070	SNP (transition)	Substitution	0.11	0
NC_003734	0.107	T	Polymorphism	1381	1381	1	1	none	K -> R	448.667	1346	A -> G	AAG -> AGG	97709	SNP (transition)	Substitution	0.107	0
NC_003732	0.107	C	Polymorphism	216	215	0	1	none		67	201	(A)6 -> (A)7		42678	Insertion (tandem repeat)	Frame Shift	0.107	0
NC_003735	0.106	C	Polymorphism	1379	1381	2	2	none	F -> L	60.3333	181	AAA -> GAG	TTT -> CTC	97709 -> 98097	Substitution	Substitution	0.106	0
NC_003735	0.105	G	Polymorphism	2381	2381	1	1	none	K -> R	782.667	2348	A -> G	AAG -> AGG	101937	SNP (transition)	Substitution	0.105	0
NC_003729	0.104	T	Polymorphism	1668	1668	1	1	none	D -> E	545	1635	C -> A	GAC -> GAA	118248	SNP (transversion)	Substitution	0.104	0
NC_003735	0.094	A	Polymorphism	2780	2780	1	1	none	S -> N	915.667	2747	G -> A	AGC -> AAC	109958	SNP (transition)	Substitution	0.094	0
NC_003729	0.094	T	Polymorphism	1400	1400	1	1	none	H -> R	455.667	1367	A -> G	CAU -> CGU	91520	SNP (transition)	Substitution	0.094	0
NC_003734	0.094	T	Polymorphism	280	280	1	1	none	T -> I	88.6667	266	C -> T	ACC -> ATC	32822	SNP (transition)	Substitution	0.094	0
NC_003735	0.093	C	Polymorphism	1381	1381	1	1	none	Y -> H	66.3333	199	T -> C	UAC -> CAC	107691	SNP (transition)	Substitution	0.093	0
NC_003731	0.093	A	Polymorphism	586	586	1	1	none	V -> I	190.333	571	G -> A	GUU -> AUU	118586	SNP (transition)	Substitution	0.093	0
NC_003735	0.092	T	Polymorphism	2116	2116	1	1	none	T -> A	694.333	2083	A -> G	ACC -> GCC	106254	SNP (transition)	Substitution	0.092	0
NC_003735	0.092	A	Polymorphism	961	961	1	1	none	L -> M	313.333	940	T -> A	UUG -> AUG	99710	SNP (transversion)	Substitution	0.092	0
NC_003736	0.089	T	Polymorphism	2485	2485	1	1	none	A -> S	823.333	2470	G -> T	GCA -> TCA	16172	SNP (transversion)	Substitution	0.089	0
NC_003736	0.088	T	Polymorphism	2406	2406	1	1	none	P -> L	9.66667	29	C -> T	CCA -> CTA	17546	SNP (transition)	Substitution	0.088	0
NC_003736	0.082	T	Polymorphism	2396	2396	1	1	none	S -> L	793.667	2381	C -> T	UCA -> UTA	17732	SNP (transition)	Substitution	0.082	0
NC_003736	0.082	T	Polymorphism	2396	2396	1	1	none	H -> Y	6.33333	19	C -> T	CAC -> TAC	17732	SNP (transition)	Substitution	0.082	0
NC_003732	0.081	C	Polymorphism	1612	1612	1	1	none	N -> D	510.333	1531	A -> G	AAU -> GAU	16388	SNP (transition)	Substitution	0.081	0
NC_003728	0.081	C	Polymorphism	1553	1553	1	1	none	L -> S	490.667	1472	T -> C	UUA -> UCA	18106	SNP (transition)	Substitution	0.081	0
NC_003735	0.079	A	Polymorphism	3041	3041	1	1	none	C -> Y	1002.67	3008	G -> A	UGU -> UAU	78669	SNP (transition)	Substitution	0.079	0
NC_003737	0.078	C	Polymorphism	1210	1210	1	1	none	M -> L	398.333	1195	A -> C	AUG -> CUG	95972	SNP (transversion)	Substitution	0.078	0
NC_003732	0.078	C	Polymorphism	187	187	1	1	none	P -> S	35.3333	106	C -> T	CCG -> TCG	17302	SNP (transition)	Substitution	0.078	0
NC_003729	0.077	C	Polymorphism	1651	1651	1	1	none	A -> P	542.333	1627	G -> C	GCU -> CCU	134742	SNP (transversion)	Substitution	0.077	0
NC_003730	0.075	G	Polymorphism	463	463	1	1	none	T -> A	137.333	412	A -> G	ACU -> GCU	82756	SNP (transition)	Substitution	0.075	0
NC_003729	0.074	G	Polymorphism	1338	1338	1	1	none	T -> S	434.333	1303	A -> T	ACA -> TCA	96754	SNP (transversion)	Substitution	0.074	0
NC_003728	0.074	C	Polymorphism	1338	1338	1	1	none	V -> E	74.6667	224	A -> T	GTG -> GAG	96754	SNP (transversion)	Substitution	0.074	0
NC_003733	0.074	A	Polymorphism	1268	1268	1	1	none	I -> M	98	294	T -> C	ATA -> ATG	109083	SNP (transition)	Substitution	0.074	0
NC_003735	0.07	G	Polymorphism	3131	3131	1	1	none	N -> S	1032.67	3098	A -> G	AAU -> AGU	89689	SNP (transition)	Substitution	0.07	0
NC_003728	0.07	G	Polymorphism	1804	1804	1	1	none	A -> T	574.333	1723	G -> A	GCU -> ACU	48704	SNP (transition)	Substitution	0.07	0
NC_003735	0.07	G	Polymorphism	1237	1237	1	1	none	T -> S	405.333	1216	A -> T	ACG -> TCG	137353	SNP (transversion)	Substitution	0.07	0
NC_003737	0.068	T	Polymorphism	185	185	1	1	none	S -> L	53.6667	161	C -> T	UCA -> UTA	47196	SNP (transition)	Substitution	0.068	0
NC_003732	0.067	T	Polymorphism	829	829	1	1	none	L -> I	265.333	796	C -> A	CUA -> AUA	81641	SNP (transversion)	Substitution	0.067	0
NC_003735	0.066	G	Polymorphism	3474	3474	1	1	none	H -> Q	1147	3441	T -> G	CAU -> CAG	167310	SNP (transversion)	Substitution	0.066	0
NC_003735	0.066	A	Polymorphism	3401	3401	1	1	none	S -> N	1122.67	3368	G -> A	AGU -> AAU	134559	SNP (transition)	Substitution	0.066	0
NC_003735	0.066	T	Polymorphism	1570	1570	1	1	none	T -> A	512.333	1537	A -> G	ACU -> GCU	114243	SNP (transition)	Substitution	0.066	0
NC_003737	0.064	G	Polymorphism	2024	2024	1	1	none	F -> Y	663.667	1991	T -> A	UUC -> UAC	112509	SNP (transversion)	Substitution	0.064	0
NC_003736	0.064	G	Polymorphism	655	655	1	1	none	I -> L	207.333	622	A -> C	AUU -> CUU	78347	SNP (transversion)	Substitution	0.064	3.8e-45
NC_003731	0.064	A	Polymorphism	475	475	1	1	none	R -> C	147.333	442	C -> T	CGU -> TGU	77464	SNP (transition)	Substitution	0.064	0
NC_003729	0.062	A	Polymorphism	1446	1448	2	2	none	S -> T	470.333	1411	TCT -> ACA	UCU -> ACA	98053 -> 98092	Substitution	Substitution	0.062	0
NC_003732	0.062	G	Polymorphism	655	657	2	2	none	I -> L	207.333	622	AUT -> CUC	AUU -> CUC	78178 -> 78347	Substitution	Substitution	0.062	0
NC_003729	0.061	A	Polymorphism	1393	1393	1	1	none	S -> A	56.3333	169	A -> C	TCA -> GCA	98899	SNP (transversion)	Substitution	0.061	0
NC_003736	0.059	G	Polymorphism	2015	2015	1	1	none	L -> S	660.667	1982	T -> C	UUA -> UCA	113686	SNP (transition)	Substitution	0.059	0
NC_003735	0.059	T	Polymorphism	1907	1908	2	1	none	S -> L	608.667	1826	CT -> TA	UCU -> UTA	46244 -> 46266	Substitution	Substitution	0.059	0
NC_003737	0.059	A	Polymorphism	947	947	1	1	none	A -> V	298.667	896	C -> T	GCU -> GTU	29937	SNP (transition)	Substitution	0.059	0
NC_003731	0.059	A	Polymorphism	475	477	2	2	none	R -> C	147.333	442	CGT -> TGC	CGU -> TGC	76959 -> 77464	Substitution	Substitution	0.059	0
NC_003728	0.056	G	Polymorphism	1405	1404	0	1	none		463.333	1390	(A)6 -> (A)7		77713	Insertion (tandem repeat)	Frame Shift	0.056	0
NC_003728	0.056	C	Polymorphism	943	943	1	1	none	G -> S	297.333	892	G -> A	GGU -> AGU	29959	SNP (transition)	Substitution	0.056	0
NC_003733	0.056	T	Polymorphism	222	222	1	1	none	N -> D	62.3333	187	A -> G	AAU -> GAU	94681	SNP (transition)	Substitution	0.056	0
NC_003731	0.055	T	Polymorphism	1681	1681	1	1	none	H -> Y	552.333	1657	C -> T	CAU -> TAU	156317	SNP (transition)	Substitution	0.055	0
NC_003730	0.055	A	Polymorphism	1169	1170	2	1	none	N -> T	378.667	1136	AC -> CA	AAC -> ACA	91101 -> 91963	Substitution	Substitution	0.055	0
NC_003732	0.055	T	Polymorphism	700	700	1	1	none	Y -> H	222.333	667	T -> C	UAC -> CAC	74412	SNP (transition)	Substitution	0.055	0
NC_003729	0.055	T	Polymorphism	165	167	2	2	none		43.3333	130	ACT -> TC		82249 -> 82253	Deletion	Frame Shift	0.055	1e-256
NC_003732	0.054	A	Polymorphism	240	241	2	1	none	C -> H	68.3333	205	TG -> CA	UGU -> CAU	95293 -> 95303	Substitution	Substitution	0.054	0
NC_003737	0.053	A	Polymorphism	1436	1437	2	1	none	N -> T	467.667	1403	AT -> CC	AAU -> ACC	94386 -> 94719	Substitution	Substitution	0.053	0
NC_003735	0.052	TT	Polymorphism	3188	3189	2	1	none	A -> V	1051.67	3155	CC -> TT	GCC -> GTT	86348 -> 86584	Substitution	Substitution	0.052	0
NC_003735	0.052	A	Polymorphism	2813	2813	1	1	none	R -> K	926.667	2780	G -> A	AGA -> AAA	103687	SNP (transition)	Substitution	0.052	0
NC_003735	0.052	AG	Polymorphism	889	891	2	2	none	V -> F	288.333	865	GUA -> TUT	GUA -> TUT	35410 -> 35536	Substitution	Substitution	0.052	0
NC_003728	0.051	A	Polymorphism	1780	1780	1	1	none	A -> S	585.333	1756	G -> T	GCU -> TCU	182815	SNP (transversion)	Substitution	0.051	0
NC_003732	0.051	A	Polymorphism	1403	1403	1	1	none	N -> K	456	1368	C -> G	AAC -> AAG	100612	SNP (transversion)	Substitution	0.051	0
NC_003736	0.051	A	Polymorphism	1403	1403	1	1	none	L -> F	53	159	C -> G	TTG -> TTC	100612	SNP (transversion)	Substitution	0.051	0
NC_003734	0.051	C	Polymorphism	1000	1002	2	2	none	P -> S	322.333	967	CCA -> TCG	CCA -> TCG	108380 -> 108587	Substitution	Substitution	0.051	0
NC_003729	0.048	T	Polymorphism	1524	1524	1	1	none	H -> Q	481	1443	T -> A	CAU -> CAA	19261	SNP (transversion)	Substitution	0.048	0
NC_003730	0.048	TA	Polymorphism	1211	1211	1	1	none	M -> T	398.667	1196	T -> C	AUG -> ACG	96388	SNP (transition)	Substitution	0.048	0
NC_003729	0.047	G	Polymorphism	1366	1366	1	1	none	N -> D	428.333	1285	A -> G	AAU -> GAU	60491	SNP (transition)	Substitution	0.047	0
NC_003734	0.047	T	Polymorphism	988	988	1	1	none	L -> I	321.333	964	T -> A	UUA -> AUA	38480	SNP (transversion)	Substitution	0.047	0
NC_003729	0.046	A	Polymorphism	3202	3202	1	1	none	S -> N	1055.67	3167	G -> A	AGU -> AAU	67911	SNP (transition)	Substitution	0.046	0
NC_003728	0.046	C	Polymorphism	596	597	2	1	none	S -> Y	187.667	563	CC -> AT	UCC -> UAT	67362 -> 67888	Substitution	Substitution	0.046	0
NC_003734	0.045	C	Polymorphism	<1423	1423	>1	1	none		88	264	A -> GT		97186 -> 97418	Insertion	Frame Shift	0.045	0
NC_003736	0.044	C	Polymorphism	2570	2570	1	1	none	D -> A	851.667	2555	A -> C	GAU -> GCU	13757	SNP (transversion)	Substitution	0.044	0
NC_003736	0.044	C	Polymorphism	2570	2570	1	1	none	M -> L	64.3333	193	A -> C	AUG -> CUG	13757	SNP (transversion)	Substitution	0.044	0
NC_003728	0.044	G	Polymorphism	1216	1216	1	1	none	T -> A	400.333	1201	A -> G	ACU -> GCU	97474	SNP (transition)	Substitution	0.044	0
NC_003729	0.044	G	Polymorphism	160	160	1	1	none	E -> V	41.6667	125	A -> T	GAA -> GTA	82552	SNP (transversion)	Substitution	0.044	1e-108
NC_003729	0.043	T	Polymorphism	3258	3257	0	1	none		1074.33	3223	(T)6 -> (T)7		80517	Insertion (tandem repeat)	Frame Shift	0.043	0
NC_003736	0.043	A	Polymorphism	2640	2640	1	1	none	C -> Y	87.6667	263	G -> A	UGC -> UAC	14519	SNP (transition)	Substitution	0.043	0
NC_003731	0.043	C	Polymorphism	948	948	1	1	none	E -> D	311	933	G -> T	GAG -> GAT	99784	SNP (transversion)	Substitution	0.043	0
NC_003737	0.043	T	Polymorphism	477	477	1	1	none		142	426	#NAME?		82672	Deletion	Frame Shift	0.043	0
NC_003729	0.043	A	Polymorphism	474	474	1	1	none		141	423	#NAME?		83091	Deletion	Frame Shift	0.043	0
NC_003729	0.043	A	Polymorphism	268	268	1	1	none	A -> T	62.3333	187	G -> A	GCU -> ACU	13371	SNP (transition)	Substitution	0.043	0
NC_003728	0.042	G	Polymorphism	2538	2538	1	1	none	I -> V	841.333	2524	A -> G	AUU -> GUU	99962	SNP (transition)	Substitution	0.042	0
NC_003729	0.042	C	Polymorphism	478	478	1	1	none	E -> K	142.333	427	G -> A	GAG -> AAG	82561	SNP (transition)	Substitution	0.042	0
NC_003734	0.042	C	Polymorphism	281	281	1	1	none	P -> L	66.6667	200	C -> T	CCU -> CTU	11286	SNP (transition)	Substitution	0.042	0
NC_003736	0.041	T	Polymorphism	2718	2718	1	1	none	A -> V	113.667	341	C -> T	GCU -> GTU	13951	SNP (transition)	Substitution	0.041	0
NC_003734	0.041	T	Polymorphism	2073	2073	1	1	none	D -> E	664	1992	T -> A	GAU -> GAA	80547	SNP (transversion)	Substitution	0.041	0
NC_003730	0.041	CUG	Polymorphism	1753	1755	2	2	none	V -> I	190.333	571	GUT -> AUC	GUU -> AUC	112152 -> 112829	Substitution	Substitution	0.041	0
NC_003729	0.041	AG	Polymorphism	215	215	1	1	none	V -> A	44.6667	134	T -> C	GUC -> GCC	15087	SNP (transition)	Substitution	0.041	0
NC_003733	0.04	T	Polymorphism	1205	1204	0	1	none		374.667	1124	(T)6 -> (T)7		69287	Insertion (tandem repeat)	Frame Shift	0.04	0
NC_003735	0.04	T	Polymorphism	166	168	2	2	none	P -> S	47.3333	142	CCC -> TCT	CCC -> TCT	52792 -> 52979	Substitution	Substitution	0.04	0
NC_003732	0.039	G	Polymorphism	1125	1125	1	1	none	A -> S	361.333	1084	G -> T	GCU -> TCU	34755	SNP (transversion)	Substitution	0.039	0
NC_003735	0.039	C	Polymorphism	206	206	1	1	none	R -> Q	57.6667	173	G -> A	CGG -> CAG	164552	SNP (transition)	Substitution	0.039	0
NC_003728	0.038	A	Polymorphism	3302	3302	1	1	none	M -> I	1096	3288	G -> A	AUG -> AUA	78865	SNP (transition)	Substitution	0.038	0
NC_003735	0.038	A	Polymorphism	2434	2433	0	1	none		800.333	2401	(A)6 -> (A)7		105954	Insertion (tandem repeat)	Frame Shift	0.038	0
NC_003736	0.038	C	Polymorphism	2409	2409	1	1	none	V -> A	10.6667	32	T -> C	GUC -> GCC	17092	SNP (transition)	Substitution	0.038	0
NC_003736	0.038	G	Polymorphism	2362	2362	1	1	none	T -> A	782.333	2347	A -> G	ACC -> GCC	18717	SNP (transition)	Substitution	0.038	0
NC_003732	0.038	T	Polymorphism	946	946	1	1	none	V -> I	304.333	913	G -> A	GUC -> AUC	108280	SNP (transition)	Substitution	0.038	0
NC_003729	0.038	G	Polymorphism	232	232	1	1	none	D -> N	60.3333	181	G -> A	GAU -> AAU	87561	SNP (transition)	Substitution	0.038	0
NC_003734	0.037		Polymorphism	3012	3012	1	1	none		989	2967	-C		29977	Deletion	Frame Shift	0.037	0
NC_003734	0.037	G	Polymorphism	1969	1969	1	1	none	N -> S	651.667	1955	A -> G	AAC -> AGC	87859	SNP (transition)	Substitution	0.037	0
NC_003728	0.037	T	Polymorphism	1187	1187	1	1	none	N -> S	1.66667	5	A -> G	AAU -> AGU	32963	SNP (transition)	Substitution	0.037	0
NC_003728	0.036	G	Polymorphism	2970	2970	1	1	none	T -> A	985.333	2956	A -> G	ACA -> GCA	111337	SNP (transition)	Substitution	0.036	0
NC_003729	0.036	C	Polymorphism	1691	1693	2	2	none	L -> F	177.333	532	CUT -> TUC	CUU -> TUC	103897 -> 105400	Substitution	Substitution	0.036	0
NC_003737	0.036	T	Polymorphism	1171	1171	1	1	none	Q -> H	4	12	A -> T	CAA -> CAT	95898	SNP (transversion)	Substitution	0.036	0
NC_003730	0.036	T	Polymorphism	290	290	1	1	none	S -> Y	69.6667	209	C -> A	UCC -> UAC	10721	SNP (transversion)	Substitution	0.036	0
NC_003731	0.036	T	Polymorphism	203	203	1	1	none	L -> H	40.6667	122	T -> A	CUC -> CAC	15647	SNP (transversion)	Substitution	0.036	0
NC_003735	0.035	G	Polymorphism	3111	3111	1	1	none	F -> L	1026	3078	T -> G	UUU -> UUG	89619	SNP (transversion)	Substitution	0.035	0
NC_003736	0.035	G	Polymorphism	2073	2075	2	2	none	I -> V	686.333	2059	AUC -> GUA	AUC -> GUA	88942 -> 90953	Substitution	Substitution	0.035	0
NC_003737	0.035	G	Polymorphism	1609	1609	1	1	none	S -> A	509.333	1528	T -> G	UCU -> GCU	15429	SNP (transversion)	Substitution	0.035	0
NC_003731	0.035	TUA	Polymorphism	1540	1540	1	1	none	P -> L	508.667	1526	C -> T	CCU -> CTU	111049	SNP (transition)	Substitution	0.035	0
NC_003732	0.035	T	Polymorphism	733	733	1	1	none	I -> V	227.333	682	A -> G	AUU -> GUU	89738	SNP (transition)	Substitution	0.035	0
NC_003730	0.035	C	Polymorphism	326	326	1	1	none	S -> N	100.667	302	G -> A	AGU -> AAU	39181	SNP (transition)	Substitution	0.035	0
NC_003729	0.034	A	Polymorphism	2479	2479	1	1	none	S -> N	814.667	2444	G -> A	AGC -> AAC	104284	SNP (transition)	Substitution	0.034	0
NC_003731	0.034	hypothetical protein CDS	Polymorphism	1156	1156	1	1	none	V -> I	377.333	1132	G -> A	GUU -> AUU	81522	SNP (transition)	Substitution	0.034	0
NC_003732	0.034	G	Polymorphism	1072	1072	1	1	none	D -> N	349.333	1048	G -> A	GAU -> AAU	56686	SNP (transition)	Substitution	0.034	0
NC_003731	0.034	T	Polymorphism	939	939	1	1	none	L -> I	301.333	904	C -> A	CUU -> AUU	115241	SNP (transversion)	Substitution	0.034	0
NC_003729	0.034	T	Polymorphism	490	490	1	1	none	N -> D	146.333	439	A -> G	AAU -> GAU	89245	SNP (transition)	Substitution	0.034	0
NC_003735	0.034	T	Polymorphism	229	229	1	1	none	N -> S	64.6667	194	A -> G	AAU -> AGU	96491	SNP (transition)	Substitution	0.034	0
NC_003734	0.033	C	Polymorphism	1776	1775	0	1	none		198	594	#NAME?		120727	Insertion	Frame Shift	0.033	0
NC_003733	0.033	A	Polymorphism	1117	1117	1	1	none	I -> V	361.333	1084	A -> G	AUU -> GUU	94640	SNP (transition)	Substitution	0.033	0
NC_003731	0.033	C	Polymorphism	619	619	1	1	none	V -> I	195.333	586	G -> A	GUU -> AUU	75743	SNP (transition)	Substitution	0.033	0
NC_003729	0.033	A	Polymorphism	178	178	1	1	none	P -> T	32.3333	97	C -> A	CCG -> ACG	18097	SNP (transversion)	Substitution	0.033	0
NC_003728	0.032	T	Polymorphism	2742	2742	1	1	none	P -> S	909.333	2728	C -> T	CCU -> TCU	107612	SNP (transition)	Substitution	0.032	0
NC_003736	0.032	C	Polymorphism	2470	2470	1	1	none	I -> L	818.333	2455	A -> C	AUU -> CUU	17274	SNP (transversion)	Substitution	0.032	0
NC_003736	0.032	C	Polymorphism	2470	2470	1	1	none	K -> N	31	93	A -> C	AAA -> AAC	17274	SNP (transversion)	Substitution	0.032	0
NC_003729	0.032	C	Polymorphism	2063	2063	1	1	none		676	2028	-C		101369	Deletion	Frame Shift	0.032	0
NC_003735	0.032	C	Polymorphism	2024	2024	1	1	none	F -> S	663.667	1991	T -> C	UUC -> UCC	112509	SNP (transition)	Substitution	0.032	0
NC_003735	0.032	C	Polymorphism	1777	1777	1	1	none	L -> F	198.333	595	C -> T	CUU -> TUU	131617	SNP (transition)	Substitution	0.032	0
NC_003731	0.032	G	Polymorphism	1214	1215	2	1	none	S -> L	10.6667	32	CG -> TA	UCG -> UTA	49374 -> 49517	Substitution	Substitution	0.032	0
NC_003736	0.032	T	Polymorphism	685	685	1	1	none	V -> I	223.333	670	G -> A	GUC -> AUC	106393	SNP (transition)	Substitution	0.032	0
NC_003729	0.032	T	Polymorphism	661	661	1	1	none	F -> L	209.333	628	T -> C	UUU -> CUU	77371	SNP (transition)	Substitution	0.032	0
NC_003734	0.032	T	Polymorphism	640	640	1	1	none	M -> L	205.333	616	A -> C	AUG -> CUG	86152	SNP (transversion)	Substitution	0.032	0
NC_003735	0.032	T	Polymorphism	518	518	1	1	none	T -> M	167.667	503	C -> T	ACG -> ATG	125215	SNP (transition)	Substitution	0.032	0
NC_003735	0.032	C	Polymorphism	478	478	1	1	none	K -> Q	154.333	463	A -> C	AAA -> CAA	114036	SNP (transversion)	Substitution	0.032	0
NC_003729	0.032	ACT	Polymorphism	230	230	1	1	none	N -> K	65	195	T -> G	AAU -> AAG	96215	SNP (transversion)	Substitution	0.032	0
NC_003733	0.032	C	Polymorphism	187	187	1	1	none	K -> T	57.6667	173	A -> C	AAA -> ACA	46280	SNP (transversion)	Substitution	0.032	0
NC_003734	0.032	TT	Polymorphism	165	165	1	1	none	T -> A	43.3333	130	A -> G	ACU -> GCU	82253	SNP (transition)	Substitution	0.032	0
NC_003729	0.031	C	Polymorphism	3387	3387	1	1	none	F -> L	1117.33	3352	T -> C	UUU -> CUU	108291	SNP (transition)	Substitution	0.031	0
NC_003729	0.031	G	Polymorphism	3181	3181	1	1	none	N -> S	1048.67	3146	A -> G	AAU -> AGU	70235	SNP (transition)	Substitution	0.031	0
NC_003736	0.031	T	Polymorphism	2051	2051	1	1	none	N -> T	656.667	1970	A -> C	AAU -> ACU	73963	SNP (transversion)	Substitution	0.031	0
NC_003737	0.031	T	Polymorphism	2012	2012	1	1	none	E -> A	643.667	1931	A -> C	GAA -> GCA	63607	SNP (transversion)	Substitution	0.031	0
NC_003728	0.031	C	Polymorphism	1296	1296	1	1	none	Y -> H	420.333	1261	T -> C	UAU -> CAU	102219	SNP (transition)	Substitution	0.031	0
NC_003735	0.031	C	Polymorphism	658	658	1	1	none	E -> K	208.333	625	G -> A	GAG -> AAG	78093	SNP (transition)	Substitution	0.031	0
NC_003735	0.03	GT	Polymorphism	3229	3230	2	1	none	T -> V	1065.33	3196	AC -> GT	ACC -> GTC	90698 -> 91317	Substitution	Substitution	0.03	0
NC_003736	0.03	T	Polymorphism	2381	2381	1	1	none	A -> V	788.667	2366	C -> T	GCG -> GTG	18943	SNP (transition)	Substitution	0.03	0
NC_003736	0.03	T	Polymorphism	2381	2381	1	1	none		1.33333	4	C -> T		18943	SNP (transition)	Truncation	0.03	0
NC_003735	0.03	C	Polymorphism	1847	1848	2	1	none	V -> D	604.667	1814	TC -> AT	GUC -> GAT	109688 -> 111505	Substitution	Substitution	0.03	0
NC_003730	0.03	T	Polymorphism	1630	1631	2	1	none	N -> G	516.333	1549	AA -> GG	AAC -> GGC	15555 -> 15582	Substitution	Substitution	0.03	0
NC_003735	0.03	T	Polymorphism	842	841	0	1	none		276	828	(T)6 -> (T)7		103787	Insertion (tandem repeat)	Frame Shift	0.03	0
NC_003735	0.03	A	Polymorphism	613	613	1	1	none	I -> V	193.333	580	A -> G	AUU -> GUU	75049	SNP (transition)	Substitution	0.03	0
NC_003736	0.03	T	Polymorphism	587	587	1	1	none	S -> T	187.667	563	G -> C	AGC -> ACC	98256	SNP (transversion)	Substitution	0.03	0
NC_003733	0.03	A	Polymorphism	231	233	2	2	none	S -> T	65.3333	196	TCG -> ACT	UCG -> ACT	94419 -> 95243	Substitution	Substitution	0.03	0
NC_003736	0.029	G	Polymorphism	2303	2303	1	1	none	N -> S	762.667	2288	A -> G	AAU -> AGU	17196	SNP (transition)	Substitution	0.029	0
NC_003736	0.029	C	Polymorphism	1895	1895	1	1	none	N -> S	237.667	713	A -> G	AAC -> AGC	144958	SNP (transition)	Substitution	0.029	0
NC_003728	0.029	C	Polymorphism	1582	1582	1	1	none	L -> M	520.333	1561	T -> A	UUG -> AUG	22397	SNP (transversion)	Substitution	0.029	0
NC_003732	0.029	A	Polymorphism	1112	1112	1	1	none	S -> N	363.667	1091	G -> A	AGU -> AAU	97778	SNP (transition)	Substitution	0.029	0
NC_003737	0.029	C	Polymorphism	859	859	1	1	none	L -> I	278.333	835	C -> A	CUU -> AUU	43161	SNP (transversion)	Substitution	0.029	0
NC_003735	0.029	C	Polymorphism	517	517	1	1	none	T -> A	167.333	502	A -> G	ACG -> GCG	122044	SNP (transition)	Substitution	0.029	0
NC_003737	0.029	C	Polymorphism	235	235	1	1	none	S -> C	66.6667	200	C -> G	UCC -> UGC	96263	SNP (transversion)	Substitution	0.029	0
NC_003729	0.029	G	Polymorphism	184	184	1	1	none	S -> F	56.6667	170	C -> T	UCC -> UTC	49516	SNP (transition)	Substitution	0.029	0
NC_003732	0.029	T	Polymorphism	181	181	1	1	none	P -> L	48.6667	146	C -> T	CCC -> CTC	86957	SNP (transition)	Substitution	0.029	0
NC_003729	0.028	G	Polymorphism	3693	3693	1	1	none	N -> D	1219.33	3658	A -> G	AAU -> GAU	32146	SNP (transition)	Substitution	0.028	0
NC_003736	0.028	T	Polymorphism	2984	2984	1	1	none	P -> S	202.333	607	C -> T	CCA -> TCA	13575	SNP (transition)	Substitution	0.028	0
NC_003736	0.028	G	Polymorphism	2901	2901	1	1	none	K -> R	174.667	524	A -> G	AAA -> AGA	17468	SNP (transition)	Substitution	0.028	0
NC_003729	0.028		Polymorphism	2562	2562	1	1	none		842.333	2527	-C		104895	Deletion	Frame Shift	0.028	0
NC_003735	0.028	C	Polymorphism	2369	2369	1	1	none	N -> T	778.667	2336	A -> C	AAU -> ACU	100610	SNP (transversion)	Substitution	0.028	0
NC_003735	0.028	G	Polymorphism	2092	2092	1	1	none	N -> D	670.333	2011	A -> G	AAU -> GAU	80046	SNP (transition)	Substitution	0.028	0
NC_003735	0.028	A	Polymorphism	1211	1211	1	1	none	S -> L	395.667	1187	C -> T	UCA -> UTA	93166	SNP (transition)	Substitution	0.028	0
NC_003736	0.028	T	Polymorphism	1186	1186	1	1	none	V -> I	388.333	1165	G -> A	GUU -> AUU	121157	SNP (transition)	Substitution	0.028	0
NC_003730	0.028	T	Polymorphism	1102	1102	1	1	none	D -> N	362.333	1087	G -> A	GAU -> AAU	105715	SNP (transition)	Substitution	0.028	0
NC_003735	0.028	C	Polymorphism	796	796	1	1	none	S -> G	254.333	763	A -> G	AGU -> GGU	78237	SNP (transition)	Substitution	0.028	0
NC_003733	0.028	G	Polymorphism	442	442	1	1	none	T -> A	136.333	409	A -> G	ACA -> GCA	91455	SNP (transition)	Substitution	0.028	0
NC_003737	0.028	C	Polymorphism	387	387	1	1	none	N -> H	117.333	352	A -> C	AAU -> CAU	104560	SNP (transversion)	Substitution	0.028	0
NC_003732	0.028	G	Polymorphism	187	187	1	1	none	T -> I	50.6667	152	C -> T	ACU -> ATU	90702	SNP (transition)	Substitution	0.028	0
NC_003736	0.027	A	Polymorphism	3014	3014	1	1	none	A -> T	212.333	637	G -> A	GCU -> ACU	12468	SNP (transition)	Substitution	0.027	0
NC_003732	0.027	A	Polymorphism	1199	1198	0	1	none		392.667	1178	(A)6 -> (A)7		124034	Insertion (tandem repeat)	Frame Shift	0.027	0
NC_003735	0.027	T	Polymorphism	504	503	0	1	none		151	453	+C		86164	Insertion	Frame Shift	0.027	0
NC_003729	0.026	A	Polymorphism	3754	3754	1	1	none	R -> K	1239.67	3719	G -> A	AGG -> AAG	39939	SNP (transition)	Substitution	0.026	0
NC_003736	0.026	T	Polymorphism	2317	2317	1	1	none	P -> S	767.333	2302	C -> T	CCU -> TCU	16692	SNP (transition)	Substitution	0.026	0
NC_003731	0.026	G	Polymorphism	1304	1304	1	1	none	S -> N	407.667	1223	G -> A	AGC -> AAC	67093	SNP (transition)	Substitution	0.026	0
NC_003735	0.026	C	Polymorphism	1250	1250	1	1	none	H -> R	22.6667	68	A -> G	CAU -> CGU	61367	SNP (transition)	Substitution	0.026	0
NC_003732	0.026	TUT	Polymorphism	886	885	0	1	none		280.333	841	(A)6 -> (A)7		118370	Insertion (tandem repeat)	Frame Shift	0.026	0
NC_003733	0.026	C	Polymorphism	721	721	1	1	none	S -> G	235.333	706	A -> G	AGU -> GGU	110854	SNP (transition)	Substitution	0.026	0
NC_003736	0.026	G	Polymorphism	532	532	1	1	none	G -> S	166.333	499	G -> A	GGC -> AGC	69200	SNP (transition)	Substitution	0.026	0
NC_003731	0.026	C	Polymorphism	499	500	2	1	none		149.333	448	CC -> A		81369 -> 81645	Deletion	Frame Shift	0.026	0
NC_003733	0.026	C	Polymorphism	339	339	1	1	none		98	294	#NAME?		137073	Deletion	Frame Shift	0.026	0
NC_003729	0.026	A	Polymorphism	239	239	1	1	none	K -> T	52.6667	158	A -> C	AAA -> ACA	15172	SNP (transversion)	Substitution	0.026	0
NC_003731	0.026	T	Polymorphism	197	197	1	1	none	S -> R	54	162	T -> A	AGU -> AGA	88731	SNP (transversion)	Substitution	0.026	0
NC_003728	0.026	G	Polymorphism	153	153	1	1	none	Q -> K	39.3333	118	C -> A	CAA -> AAA	88561	SNP (transversion)	Substitution	0.026	0
NC_003733	0.026	T	Polymorphism	145	145	1	1	none	S -> L	36.6667	110	C -> T	UCA -> UTA	83978	SNP (transition)	Substitution	0.026	0
NC_003735	0.025	C	Polymorphism	3114	3114	1	1	none	K -> N	1027	3081	G -> C	AAG -> AAC	88197	SNP (transversion)	Substitution	0.025	0
NC_003737	0.025	TT	Polymorphism	2117	2117	1	1	none	T -> N	694.667	2084	C -> A	ACC -> AAC	107901	SNP (transversion)	Substitution	0.025	0
NC_003728	0.025	C	Polymorphism	1812	1812	1	1	none	E -> D	577	1731	A -> C	GAA -> GAC	50814	SNP (transversion)	Substitution	0.025	0
NC_003734	0.025	T	Polymorphism	1778	1777	0	1	none		198.667	596	(T)6 -> (T)7		131532	Insertion (tandem repeat)	Frame Shift	0.025	0
NC_003731	0.025	C	Polymorphism	1605	1605	1	1	none	N -> K	508	1524	T -> G	AAU -> AAG	15856	SNP (transversion)	Substitution	0.025	0
NC_003732	0.025	A	Polymorphism	1411	1411	1	1	none	I -> L	455.333	1366	A -> C	AUU -> CUU	111033	SNP (transversion)	Substitution	0.025	0
NC_003733	0.025	C	Polymorphism	539	540	2	1	none	K -> I	162.667	488	AA -> TC	AAA -> ATC	95408 -> 95431	Substitution	Substitution	0.025	0
NC_003730	0.025	T	Polymorphism	286	286	1	1	none	H -> Y	90.3333	271	C -> T	CAU -> TAU	52518	SNP (transition)	Substitution	0.025	0
NC_003736	0.025	C	Polymorphism	199	199	1	1	none	P -> S	39.3333	118	C -> T	CCU -> TCU	15752	SNP (transition)	Substitution	0.025	0
NC_003737	0.025	C	Polymorphism	183	184	2	1	none	RD -> RN	56	168	CG -> GA	CGC,GAC -> CGG,AAC	46495 -> 46835	Substitution	Substitution	0.025	0
NC_003729	0.025	ACG	Polymorphism	166	166	1	1	none	T -> I	43.6667	131	C -> T	ACU -> ATU	82063	SNP (transition)	Substitution	0.025	0
NC_003735	0.024	T	Polymorphism	2263	2263	1	1	none	P -> S	743.333	2230	C -> T	CCU -> TCU	95143	SNP (transition)	Substitution	0.024	0
NC_003731	0.024	A	Polymorphism	1699	1699	1	1	none		180	540	-C		102043	Deletion	Frame Shift	0.024	6.1e-307
NC_003736	0.024	C	Polymorphism	1438	1438	1	1	none	I -> L	474.333	1423	A -> T	AUA -> TUA	74313	SNP (transversion)	Substitution	0.024	0
NC_003729	0.024	C	Polymorphism	1426	1426	1	1	none	F -> L	89	267	T -> G	UUU -> UUG	100874	SNP (transversion)	Substitution	0.024	0
NC_003729	0.024	C	Polymorphism	870	870	1	1	none		263	789	-C		102971	Deletion	Frame Shift	0.024	0
NC_003737	0.024	C	Polymorphism	864	864	1	1	none	K -> N	277	831	G -> T	AAG -> AAT	92404	SNP (transversion)	Substitution	0.024	0
NC_003729	0.024	CT	Polymorphism	489	489	1	1	none	E -> D	146	438	G -> T	GAG -> GAT	89419	SNP (transversion)	Substitution	0.024	0
NC_003733	0.024	T	Polymorphism	463	464	2	1	none	T -> L	137.333	412	AC -> CT	ACU -> CTU	82756 -> 84556	Substitution	Substitution	0.024	0
NC_003729	0.024	T	Polymorphism	420	420	1	1	none	I -> V	126.333	379	A -> G	AUA -> GUA	52528	SNP (transition)	Substitution	0.024	0
NC_003732	0.024	C	Polymorphism	250	250	1	1	none	N -> T	71.6667	215	A -> C	AAU -> ACU	103548	SNP (transversion)	Substitution	0.024	0
NC_003733	0.024	A	Polymorphism	247	247	1	1	none	P -> Q	70.6667	212	C -> A	CCA -> CAA	101952	SNP (transversion)	Substitution	0.024	0
NC_003729	0.023	A	Polymorphism	3364	3364	1	1	none	T -> N	1109.67	3329	C -> A	ACU -> AAU	106915	SNP (transversion)	Substitution	0.023	0
NC_003735	0.023	C	Polymorphism	3337	3337	1	1	none	I -> L	1101.33	3304	A -> C	AUC -> CUC	131313	SNP (transversion)	Substitution	0.023	0
NC_003735	0.023	T	Polymorphism	3257	3257	1	1	none	S -> F	1074.67	3224	C -> T	UCU -> UTU	106337	SNP (transition)	Substitution	0.023	0
NC_003729	0.023	G	Polymorphism	3179	3179	1	1	none	S -> R	1048	3144	T -> G	AGU -> AGG	68476	SNP (transversion)	Substitution	0.023	0
NC_003737	0.023	A	Polymorphism	1951	1951	1	1	none	I -> V	639.333	1918	A -> G	AUU -> GUU	109394	SNP (transition)	Substitution	0.023	0
NC_003728	0.023	A	Polymorphism	1819	1819	1	1	none	I -> V	212.333	637	A -> G	AUA -> GUA	128235	SNP (transition)	Substitution	0.023	0
NC_003731	0.023	G	Polymorphism	1589	1589	1	1	none	N -> S	518.667	1556	A -> G	AAC -> AGC	115204	SNP (transition)	Substitution	0.023	0
NC_003729	0.023	C	Polymorphism	1426	1426	1	1	none	D -> N	470.333	1411	G -> A	GAC -> AAC	72257	SNP (transition)	Substitution	0.023	0
NC_003728	0.023	T	Polymorphism	1089	1089	1	1	none	A -> T	349.333	1048	G -> A	GCU -> ACU	35994	SNP (transition)	Substitution	0.023	0
NC_003732	0.023	C	Polymorphism	610	610	1	1	none	M -> V	192.333	577	A -> G	AUG -> GUG	75739	SNP (transition)	Substitution	0.023	0
NC_003729	0.023	C	Polymorphism	457	457	1	1	none	K -> Q	141.333	424	A -> C	AAA -> CAA	80615	SNP (transversion)	Substitution	0.023	0
NC_003735	0.023	C	Polymorphism	454	454	1	1	none	L -> F	124.333	373	C -> T	CUC -> TUC	7946	SNP (transition)	Substitution	0.023	0
NC_003731	0.023	C	Polymorphism	223	223	1	1	none	A -> T	63.3333	190	G -> A	GCU -> ACU	164534	SNP (transition)	Substitution	0.023	0
NC_003729	0.022	A	Polymorphism	2007	2007	1	1	none	Q -> H	658	1974	A -> C	CAA -> CAC	114939	SNP (transversion)	Substitution	0.022	0
NC_003735	0.022	G	Polymorphism	1923	1922	0	1	none		630	1890	(A)6 -> (A)7		104246	Insertion (tandem repeat)	Frame Shift	0.022	0
NC_003734	0.022	T	Polymorphism	1821	1821	1	1	none	I -> M	213	639	A -> G	AUA -> AUG	129772	SNP (transition)	Substitution	0.022	0
NC_003736	0.022	T	Polymorphism	1363	1365	2	2	none	I -> V	449.333	1348	AUC -> GUA	AUC -> GUA	93453 -> 93614	Substitution	Substitution	0.022	0
NC_003728	0.022	T	Polymorphism	1245	1245	1	1	none	K -> T	28.6667	86	A -> C	AAA -> ACA	122984	SNP (transversion)	Substitution	0.022	0
NC_003733	0.022	A	Polymorphism	1121	1121	1	1	none	V -> A	365.667	1097	T -> C	GUA -> GCA	68008	SNP (transition)	Substitution	0.022	0
NC_003730	0.022	G	Polymorphism	967	967	1	1	none	Y -> H	317.333	952	T -> C	UAU -> CAU	104931	SNP (transition)	Substitution	0.022	0
NC_003734	0.022	A	Polymorphism	949	951	2	2	none	S -> P	299.333	898	TCC -> CCA	UCC -> CCA	29641 -> 29724	Substitution	Substitution	0.022	0
NC_003735	0.022	A	Polymorphism	683	683	1	1	none	I -> T	219.667	659	T -> C	AUA -> ACA	77775	SNP (transition)	Substitution	0.022	0
NC_003736	0.021	G	Polymorphism	2805	2805	1	1	none	Q -> R	142.667	428	A -> G	CAA -> CGA	16110	SNP (transition)	Substitution	0.021	0
NC_003735	0.021	A	Polymorphism	2389	2389	1	1	none	S -> T	785.333	2356	T -> A	UCU -> ACU	103065	SNP (transversion)	Substitution	0.021	0
NC_003737	0.021	CUT	Polymorphism	2132	2132	1	1	none	P -> L	699.667	2099	C -> T	CCU -> CTU	101405	SNP (transition)	Substitution	0.021	0
NC_003728	0.021	A	Polymorphism	1994	1994	1	1	none	A -> V	649.667	1949	C -> T	GCA -> GTA	136503	SNP (transition)	Substitution	0.021	0
NC_003734	0.021	A	Polymorphism	1871	1871	1	1	none	R -> Q	229.667	689	G -> A	CGA -> CAA	141594	SNP (transition)	Substitution	0.021	0
NC_003729	0.021	T	Polymorphism	1714	1714	1	1	none	S -> A	560.333	1681	T -> G	UCA -> GCA	115372	SNP (transversion)	Substitution	0.021	0
NC_003732	0.021	C	Polymorphism	1565	1565	1	1	none	V -> I	135.333	406	G -> A	GUU -> AUU	88404	SNP (transition)	Substitution	0.021	0
NC_003728	0.021	T	Polymorphism	1522	1522	1	1	none	H -> N	480.333	1441	C -> A	CAU -> AAU	19346	SNP (transversion)	Substitution	0.021	0
NC_003733	0.021	T	Polymorphism	1382	1382	1	1	none	I -> T	449.667	1349	T -> C	AUU -> ACU	97635	SNP (transition)	Substitution	0.021	0
NC_003729	0.021	A	Polymorphism	1343	1343	1	1	none	D -> E	443	1329	T -> G	GAU -> GAG	116669	SNP (transversion)	Substitution	0.021	0
NC_003729	0.021	A	Polymorphism	1331	1331	1	1	none	K -> R	438.667	1316	A -> G	AAA -> AGA	95289	SNP (transition)	Substitution	0.021	0
NC_003728	0.021	G	Polymorphism	1225	1225	1	1	none	S -> G	403.333	1210	A -> G	AGU -> GGU	94497	SNP (transition)	Substitution	0.021	0
NC_003731	0.021	TCT	Polymorphism	550	550	1	1	none	M -> V	166.333	499	A -> G	AUG -> GUG	111166	SNP (transition)	Substitution	0.021	0
NC_003733	0.021	C	Polymorphism	301	301	1	1	none	I -> T	95.6667	287	T -> C	AUA -> ACA	33791	SNP (transition)	Substitution	0.021	0
NC_003728	0.02	T	Polymorphism	1718	1718	1	1	none	A -> D	545.667	1637	C -> A	GCU -> GAU	32786	SNP (transversion)	Substitution	0.02	0
NC_003729	0.02	G	Polymorphism	1362	1361	0	1	none		443	1329	(T)3 -> (T)4		91362	Insertion (tandem repeat)	Frame Shift	0.02	0
NC_003735	0.02	C	Polymorphism	1223	1223	1	1	none	R -> H	13.6667	41	G -> A	CGU -> CAU	53718	SNP (transition)	Substitution	0.02	0
NC_003735	0.02	A	Polymorphism	1052	1051	0	1	none		335.667	1007	(A)6 -> (A)7		126348	Insertion (tandem repeat)	Frame Shift	0.02	0
NC_003734	0.02	C	Polymorphism	866	866	1	1	none	K -> R	277.667	833	A -> G	AAA -> AGA	92673	SNP (transition)	Substitution	0.02	0
NC_003728	0.02	C	Polymorphism	646	646	1	1	none	N -> H	204.333	613	A -> C	AAU -> CAU	80416	SNP (transversion)	Substitution	0.02	0
NC_003732	0.02	T	Polymorphism	638	638	1	1	none	D -> G	201.667	605	A -> G	GAC -> GGC	81557	SNP (transition)	Substitution	0.02	0
NC_003731	0.02	T	Polymorphism	444	444	1	1	none	L -> I	136.333	409	T -> A	UUA -> AUA	113169	SNP (transversion)	Substitution	0.02	0
NC_003732	0.02	A	Polymorphism	224	223	0	1	none		70	210	(T)7 -> (T)8		38726	Insertion (tandem repeat)	Frame Shift	0.02	0
NC_003734	0.02	G	Polymorphism	190	190	1	1	none	T -> A	55.3333	166	A -> G	ACU -> GCU	46859	SNP (transition)	Substitution	0.02	0
NC_003729	0.019	G	Polymorphism	3504	3504	1	1	none	S -> G	1156.33	3469	A -> G	AGU -> GGU	120430	SNP (transition)	Substitution	0.019	0
NC_003729	0.019	A	Polymorphism	3471	3471	1	1	none	V -> I	1145.33	3436	G -> A	GUU -> AUU	121360	SNP (transition)	Substitution	0.019	0
NC_003729	0.019	G	Polymorphism	3114	3114	1	1	none	T -> A	1026.33	3079	A -> G	ACU -> GCU	73614	SNP (transition)	Substitution	0.019	0
NC_003736	0.019	A	Polymorphism	2770	2770	1	1	none	V -> I	918.333	2755	G -> A	GUA -> AUA	15133	SNP (transition)	Substitution	0.019	0
NC_003728	0.019	C	Polymorphism	2280	2280	1	1	none	K -> Q	755.333	2266	A -> C	AAA -> CAA	111723	SNP (transversion)	Substitution	0.019	0
NC_003729	0.019	C	Polymorphism	2112	2111	0	1	none		692.333	2077	#NAME?		95506	Insertion	Frame Shift	0.019	0
NC_003737	0.019		Polymorphism	1630	1632	2	2	none	N -> D	516.333	1549	AAC -> GAT	AAC -> GAT	15572 -> 15582	Substitution	Substitution	0.019	0
NC_003729	0.019	C	Polymorphism	1507	1507	1	1	none	I -> V	475.333	1426	A -> G	AUC -> GUC	19618	SNP (transition)	Substitution	0.019	0
NC_003731	0.019	A	Polymorphism	1112	1112	1	1	none	S -> F	365.667	1097	C -> T	UCU -> UTU	107013	SNP (transition)	Substitution	0.019	0
NC_003730	0.019	A	Polymorphism	985	985	1	1	none	A -> V	316.667	950	C -> T	GCU -> GTU	116859	SNP (transition)	Substitution	0.019	0
NC_003732	0.019	C	Polymorphism	892	891	0	1	none		285.667	857	(A)6 -> (A)7		118226	Insertion (tandem repeat)	Frame Shift	0.019	0
NC_003734	0.019	G	Polymorphism	601	601	1	1	none	L -> S	195.667	587	T -> C	UUA -> UCA	112682	SNP (transition)	Substitution	0.019	0
NC_003730	0.019	C	Polymorphism	469	469	1	1	none	P -> S	139.333	418	C -> T	CCA -> TCA	83470	SNP (transition)	Substitution	0.019	0
NC_003736	0.019	T	Polymorphism	449	449	1	1	none	S -> L	132.667	398	C -> T	UCA -> UTA	85453	SNP (transition)	Substitution	0.019	0
NC_003728	0.019	G	Polymorphism	314	314	1	1	none	T -> I	93.6667	281	C -> T	ACU -> ATU	125799	SNP (transition)	Substitution	0.019	0
NC_003734	0.019	T	Polymorphism	258	258	1	1	none	Q -> K	74.3333	223	C -> A	CAA -> AAA	102420	SNP (transversion)	Substitution	0.019	0
NC_003737	0.019	A	Polymorphism	198	197	0	1	none		54.3333	163	(A)6 -> (A)7		88741	Insertion (tandem repeat)	Frame Shift	0.019	0
NC_003728	0.019	A	Polymorphism	171	173	2	2	none	S -> T	45.3333	136	TCA -> ACG	UCA -> ACG	82670 -> 82732	Substitution	Substitution	0.019	0
NC_003729	0.018	A	Polymorphism	3440	3439	0	1	none		1135	3405	(A)6 -> (A)7		120077	Insertion (tandem repeat)	Frame Shift	0.018	0
NC_003729	0.018	C	Polymorphism	3045	3045	1	1	none	F -> L	1003.33	3010	T -> C	UUU -> CUU	85085	SNP (transition)	Substitution	0.018	0
NC_003734	0.018	G	Polymorphism	2627	2627	1	1	none	D -> G	860.667	2582	A -> G	GAC -> GGC	20844	SNP (transition)	Substitution	0.018	0
NC_003736	0.018	G	Polymorphism	2616	2616	1	1	none	Y -> C	79.6667	239	A -> G	UAU -> UGU	12615	SNP (transition)	Substitution	0.018	1e-269
NC_003728	0.018	CT	Polymorphism	2578	2579	2	1	none	L -> S	854.667	2564	TA -> CT	UUA -> UCT	90970 -> 91038	Substitution	Substitution	0.018	0
NC_003730	0.018	C	Polymorphism	1639	1639	1	1	none	V -> M	538.333	1615	G -> A	GUG -> AUG	131799	SNP (transition)	Substitution	0.018	0
NC_003731	0.018	A	Polymorphism	1436	1436	1	1	none	N -> S	467.667	1403	A -> G	AAU -> AGU	94386	SNP (transition)	Substitution	0.018	0
NC_003729	0.018	T	Polymorphism	1335	1335	1	1	none	K -> N	434	1302	G -> T	AAG -> AAT	94270	SNP (transversion)	Substitution	0.018	0
NC_003733	0.018	T	Polymorphism	1046	1046	1	1	none	S -> I	321.667	965	G -> T	AGU -> ATU	148369	SNP (transversion)	Substitution	0.018	0
NC_003729	0.018	T	Polymorphism	964	964	1	1	none	T -> A	314.333	943	A -> G	ACC -> GCC	103290	SNP (transition)	Substitution	0.018	0
NC_003731	0.018	A	Polymorphism	554	554	1	1	none	D -> G	173.667	521	A -> G	GAU -> GGU	65454	SNP (transition)	Substitution	0.018	0
NC_003733	0.018	A	Polymorphism	515	515	1	1	none	S -> N	160.667	482	G -> A	AGU -> AAU	75694	SNP (transition)	Substitution	0.018	0
NC_003734	0.018	T	Polymorphism	463	463	1	1	none	T -> S	137.333	412	A -> T	ACU -> TCU	82756	SNP (transversion)	Substitution	0.018	0
NC_003728	0.018	C	Polymorphism	248	248	1	1	none	T -> I	67.6667	203	C -> T	ACU -> ATU	169760	SNP (transition)	Substitution	0.018	0
NC_003737	0.018	C	Polymorphism	208	208	1	1	none	E -> K	64.3333	193	G -> A	GAA -> AAA	41643	SNP (transition)	Substitution	0.018	0
NC_003729	0.017	C	Polymorphism	2941	2941	1	1	none	L -> S	968.667	2906	T -> C	UUG -> UCG	101153	SNP (transition)	Substitution	0.017	0
NC_003737	0.017	C	Polymorphism	<2135	2135	>1	1	none		684.667	2054	C -> TT		94831 -> 95879	Insertion	Frame Shift	0.017	0
NC_003736	0.017	C	Polymorphism	1950	1952	2	2	none	I -> L	638.333	1915	AUC -> CUA	AUC -> CUA	105671 -> 105860	Substitution	Substitution	0.017	0
NC_003735	0.017	C	Polymorphism	1856	1856	1	1	none	S -> N	607.667	1823	G -> A	AGC -> AAC	111779	SNP (transition)	Substitution	0.017	0
NC_003729	0.017	G	Polymorphism	1720	1719	0	1	none		568.667	1706	(T)6 -> (T)7		23073	Insertion (tandem repeat)	Frame Shift	0.017	0
NC_003730	0.017	T	Polymorphism	1663	1665	3	1	none	T -> V	547.333	1642	ACA -> GTC	ACA -> GTC	20653 -> 20819	Substitution	Substitution	0.017	0
NC_003730	0.017	C	Polymorphism	1255	1256	2	1	none	E -> A	413.667	1241	AA -> CG	GAA -> GCG	121021 -> 122706	Substitution	Substitution	0.017	0
NC_003733	0.017	T	Polymorphism	1226	1226	1	1	none	L -> F	404	1212	G -> T	UUG -> UUT	131807	SNP (transversion)	Substitution	0.017	0
NC_003737	0.017	T	Polymorphism	1025	1026	2	1	none	R -> K	324.667	974	GG -> AA	AGG -> AAA	34816 -> 35995	Substitution	Substitution	0.017	0
NC_003735	0.017	T	Polymorphism	449	449	1	1	none	E -> G	141.667	425	A -> G	GAA -> GGA	53539	SNP (transition)	Substitution	0.017	0
NC_003737	0.017	A	Polymorphism	175	175	1	1	none	P -> H	53.6667	161	C -> A	CCC -> CAC	52714	SNP (transversion)	Substitution	0.017	0
NC_003731	0.017	T	Polymorphism	151	151	1	1	none	H -> Y	43.3333	130	C -> T	CAU -> TAU	23361	SNP (transition)	Substitution	0.017	0
NC_003734	0.016	C	Polymorphism	2893	2893	1	1	none	N -> H	949.333	2848	A -> C	AAC -> CAC	25943	SNP (transversion)	Substitution	0.016	0
NC_003734	0.016	T	Polymorphism	2687	2687	1	1	none	A -> V	880.667	2642	C -> T	GCC -> GTC	21114	SNP (transition)	Substitution	0.016	0
NC_003736	0.016	T	Polymorphism	2397	2397	1	1	none	H -> L	6.66667	20	A -> T	CAC -> CTC	17743	SNP (transversion)	Substitution	0.016	1.3E-321
NC_003729	0.016	T	Polymorphism	2319	2318	0	1	none		761.333	2284	(T)6 -> (T)7		92285	Insertion (tandem repeat)	Frame Shift	0.016	0
NC_003735	0.016	T	Polymorphism	2249	2249	1	1	none	T -> I	738.667	2216	C -> T	ACU -> ATU	95395	SNP (transition)	Substitution	0.016	0
NC_003735	0.016	A	Polymorphism	2110	2110	1	1	none	N -> T	698.667	2096	A -> C	AAU -> ACU	94888	SNP (transversion)	Substitution	0.016	0
NC_003734	0.016	TUG	Polymorphism	1611	1610	0	1	none		522	1566	(T)4 -> (T)5		131421	Insertion (tandem repeat)	Frame Shift	0.016	0
NC_003731	0.016	T	Polymorphism	1399	1401	2	2	none	D -> N	72.3333	217	GAT -> AAC	GAU -> AAC	111955 -> 112776	Substitution	Substitution	0.016	0
NC_003736	0.016	C	Polymorphism	1222	1222	1	1	none	R -> C	13.3333	40	C -> T	CGU -> TGU	52958	SNP (transition)	Substitution	0.016	0
NC_003730	0.016	T	Polymorphism	1135	1135	1	1	none	T -> A	367.333	1102	A -> G	ACA -> GCA	90898	SNP (transition)	Substitution	0.016	0
NC_003732	0.016	C	Polymorphism	933	933	1	1	none	V -> I	297.333	892	G -> A	GUC -> AUC	59913	SNP (transition)	Substitution	0.016	0
NC_003728	0.016	C	Polymorphism	637	637	1	1	none	D -> N	201.333	604	G -> A	GAC -> AAC	82503	SNP (transition)	Substitution	0.016	0
NC_003728	0.016	C	Polymorphism	150	150	1	1	none	K -> N	35	105	G -> T	AAG -> AAT	177469	SNP (transversion)	Substitution	0.016	0
NC_003735	0.015	C	Polymorphism	3094	3093	0	1	none		1020.33	3061	+C		87697	Insertion	Frame Shift	0.015	0
NC_003736	0.015	G	Polymorphism	3020	3020	1	1	none	I -> V	214.333	643	A -> G	AUU -> GUU	11287	SNP (transition)	Substitution	0.015	1.4e-239
NC_003736	0.015	C	Polymorphism	2997	2997	1	1	none	N -> T	206.667	620	A -> C	AAC -> ACC	12357	SNP (transversion)	Substitution	0.015	4.1e-109
NC_003735	0.015	G	Polymorphism	2809	2809	1	1	none	I -> V	925.333	2776	A -> G	AUU -> GUU	102081	SNP (transition)	Substitution	0.015	0
NC_003737	0.015	G	Polymorphism	2032	2032	1	1	none	Y -> H	283.333	850	T -> C	UAU -> CAU	103222	SNP (transition)	Substitution	0.015	0
NC_003732	0.015	C	Polymorphism	1783	1785	2	2	none	S -> A	586.333	1759	TCC -> GCA	UCC -> GCA	174826 -> 176499	Substitution	Substitution	0.015	0
NC_003737	0.015	C	Polymorphism	1463	1463	1	1	none	N -> S	460.667	1382	A -> G	AAU -> AGU	29476	SNP (transition)	Substitution	0.015	0
NC_003730	0.015	G	Polymorphism	990	990	1	1	none	M -> I	315	945	G -> C	AUG -> AUC	117615	SNP (transversion)	Substitution	0.015	0
NC_003736	0.015	T	Polymorphism	947	947	1	1	none	P -> L	307.667	923	C -> T	CCC -> CTC	34933	SNP (transition)	Substitution	0.015	0
NC_003734	0.015	A	Polymorphism	882	882	1	1	none	S -> A	282.333	847	T -> G	UCG -> GCG	115003	SNP (transversion)	Substitution	0.015	0
NC_003736	0.015	G	Polymorphism	848	849	2	1	none	V -> A	274.667	824	TC -> CT	GUC -> GCT	42721 -> 43577	Substitution	Substitution	0.015	0
NC_003734	0.015	C	Polymorphism	508	508	1	1	none	I -> L	158.333	475	A -> T	AUA -> TUA	72549	SNP (transversion)	Substitution	0.015	0
NC_003729	0.015	CA	Polymorphism	238	237	0	1	none		52.3333	157	(A)6 -> (A)7		15039	Insertion (tandem repeat)	Frame Shift	0.015	0
NC_003728	0.014	T	Polymorphism	2616	2616	1	1	none	G -> C	867.333	2602	G -> T	GGC -> TGC	90851	SNP (transversion)	Substitution	0.014	0
NC_003729	0.014	A	Polymorphism	2602	2602	1	1	none	R -> K	855.667	2567	G -> A	AGG -> AAG	105563	SNP (transition)	Substitution	0.014	0
NC_003729	0.014	A	Polymorphism	2195	2194	0	1	none		720	2160	(A)6 -> (A)7		106860	Insertion (tandem repeat)	Frame Shift	0.014	0
NC_003728	0.014		Polymorphism	2141	2141	1	1	none		709	2127	#NAME?		97778	Deletion	Frame Shift	0.014	2.2e-84
NC_003735	0.014	G	Polymorphism	1995	1995	1	1	none	K -> N	654	1962	A -> C	AAA -> AAC	117066	SNP (transversion)	Substitution	0.014	0
NC_003735	0.014	C	Polymorphism	1984	1984	1	1	none	P -> S	650.333	1951	C -> T	CCU -> TCU	113745	SNP (transition)	Substitution	0.014	0
NC_003729	0.014	A	Polymorphism	1747	1747	1	1	none	R -> C	567.333	1702	C -> T	CGU -> TGU	126713	SNP (transition)	Substitution	0.014	0
NC_003737	0.014	A	Polymorphism	1572	1572	1	1	none	Q -> H	497	1491	G -> C	CAG -> CAC	16366	SNP (transversion)	Substitution	0.014	1.8e-213
NC_003729	0.014	C	Polymorphism	1273	1273	1	1	none	K -> T	412.667	1238	A -> C	AAA -> ACA	108893	SNP (transversion)	Substitution	0.014	0
NC_003729	0.014	C	Polymorphism	1273	1273	1	1	none	F -> V	96.3333	289	A -> C	TTC -> GTC	108893	SNP (transversion)	Substitution	0.014	0
NC_003732	0.014	C	Polymorphism	1255	1255	1	1	none	T -> A	407.333	1222	A -> G	ACU -> GCU	90167	SNP (transition)	Substitution	0.014	0
NC_003730	0.014	T	Polymorphism	1033	1033	1	1	none	V -> A	339.667	1019	T -> C	GUC -> GCC	118114	SNP (transition)	Substitution	0.014	0
NC_003733	0.014	A	Polymorphism	1004	1004	1	1	none	S -> Y	327.667	983	C -> A	UCU -> UAU	110282	SNP (transversion)	Substitution	0.014	0
NC_003731	0.014	A	Polymorphism	913	915	2	2	none	V -> I	277.333	832	GUT -> AUC	GUU -> AUC	102891 -> 107097	Substitution	Substitution	0.014	0
NC_003731	0.014	G	Polymorphism	890	890	1	1	none	V -> A	288.667	866	T -> C	GUA -> GCA	35564	SNP (transition)	Substitution	0.014	0
NC_003733	0.014	T	Polymorphism	490	491	2	1	none	V -> A	151.667	455	TC -> CT	GUC -> GCT	101515 -> 106003	Substitution	Substitution	0.014	0
NC_003737	0.014	C	Polymorphism	490	490	1	1	none	M -> V	152.333	457	A -> G	AUG -> GUG	76323	SNP (transition)	Substitution	0.014	0
NC_003734	0.014	C	Polymorphism	468	468	1	1	none	L -> I	144.333	433	C -> A	CUU -> AUU	107076	SNP (transversion)	Substitution	0.014	0
NC_003731	0.014	A	Polymorphism	400	400	1	1	none	D -> Y	125.333	376	G -> T	GAU -> TAU	40430	SNP (transversion)	Substitution	0.014	0
NC_003732	0.014	TCT	Polymorphism	160	159	0	1	none		41.6667	125	(A)6 -> (A)7		77886	Insertion (tandem repeat)	Frame Shift	0.014	0
NC_003735	0.013	T	Polymorphism	3331	3331	1	1	none	M -> L	1099.33	3298	A -> T	AUG -> TUG	123403	SNP (transversion)	Substitution	0.013	0
NC_003734	0.013		Polymorphism	3321	3321	1	1	none		1092	3276	-C		108764	Deletion	Frame Shift	0.013	1.3e-147
NC_003735	0.013	A	Polymorphism	3304	3304	1	1	none	L -> M	1090.33	3271	C -> A	CUG -> AUG	111578	SNP (transversion)	Substitution	0.013	0
NC_003729	0.013	A	Polymorphism	2679	2679	1	1	none	V -> I	881.333	2644	G -> A	GUA -> AUA	105302	SNP (transition)	Substitution	0.013	0
NC_003729	0.013	GT	Polymorphism	2305	2306	2	1	none	N -> S	756.667	2270	AC -> GT	AAC -> AGT	90538 -> 92393	Substitution	Substitution	0.013	0
NC_003735	0.013	G	Polymorphism	2278	2278	1	1	none	T -> A	748.333	2245	A -> G	ACU -> GCU	95014	SNP (transition)	Substitution	0.013	0
NC_003728	0.013	G	Polymorphism	1840	1840	1	1	none	A -> T	586.333	1759	G -> A	GCG -> ACG	55203	SNP (transition)	Substitution	0.013	0
NC_003730	0.013	T	Polymorphism	1768	1768	1	1	none	Y -> H	578.333	1735	T -> C	UAC -> CAC	103798	SNP (transition)	Substitution	0.013	0
NC_003730	0.013	G	Polymorphism	1691	1691	1	1	none	L -> F	177.333	532	C -> T	CUU -> TUU	103897	SNP (transition)	Substitution	0.013	0
NC_003732	0.013	C	Polymorphism	1648	1648	1	1	none	I -> V	522.333	1567	A -> G	AUU -> GUU	17616	SNP (transition)	Substitution	0.013	1.3e-239
NC_003730	0.013	A	Polymorphism	1600	1600	1	1	none	V -> I	518.333	1555	G -> A	GUU -> AUU	122931	SNP (transition)	Substitution	0.013	0
NC_003732	0.013	C	Polymorphism	1574	1573	0	1	none		138.333	415	(T)6 -> (T)7		87642	Insertion (tandem repeat)	Frame Shift	0.013	0
NC_003731	0.013	A	Polymorphism	1469	1469	1	1	none	T -> I	95.6667	287	C -> T	ACU -> ATU	97123	SNP (transition)	Substitution	0.013	0
NC_003730	0.013	G	Polymorphism	1361	1361	1	1	none	P -> S	67.3333	202	C -> T	CCA -> TCA	107872	SNP (transition)	Substitution	0.013	0
NC_003733	0.013	A	Polymorphism	1205	1205	1	1	none	S -> T	394.667	1184	G -> C	AGC -> ACC	129393	SNP (transversion)	Substitution	0.013	0
NC_003730	0.013	G	Polymorphism	1134	1134	1	1	none	E -> D	367	1101	G -> T	GAG -> GAT	91714	SNP (transversion)	Substitution	0.013	2e-194
NC_003729	0.013	A	Polymorphism	1037	1037	1	1	none	I -> T	338.667	1016	T -> C	AUU -> ACU	89873	SNP (transition)	Substitution	0.013	0
NC_003728	0.013	C	Polymorphism	1001	1001	1	1	none	P -> L	322.667	968	C -> T	CCA -> CTA	108622	SNP (transition)	Substitution	0.013	0
NC_003734	0.013	C	Polymorphism	807	807	1	1	none	D -> N	264.333	793	G -> A	GAC -> AAC	102421	SNP (transition)	Substitution	0.013	0
NC_003734	0.013	C	Polymorphism	784	784	1	1	none		250.333	751	-C		73670	Deletion	Frame Shift	0.013	0
NC_003734	0.013	C	Polymorphism	782	782	1	1	none	A -> V	252.667	758	C -> T	GCU -> GTU	56338	SNP (transition)	Substitution	0.013	0
NC_003731	0.013	T	Polymorphism	737	737	1	1	none	A -> V	237.667	713	C -> T	GCA -> GTA	66370	SNP (transition)	Substitution	0.013	0
NC_003735	0.013	T	Polymorphism	711	712	2	1	none		223.333	670	AA -> G		102031 -> 102617	Deletion	Frame Shift	0.013	0
NC_003728	0.013	G	Polymorphism	607	607	1	1	none	S -> G	197.333	592	A -> G	AGU -> GGU	114618	SNP (transition)	Substitution	0.013	0
NC_003729	0.013	C	Polymorphism	<494	495	>2	1	none		147.667	443	CT -> AGA		81199 -> 81379	Insertion	Frame Shift	0.013	0
NC_003736	0.013	T	Polymorphism	359	359	1	1	none	N -> T	114.667	344	A -> C	AAC -> ACC	74876	SNP (transversion)	Substitution	0.013	0
NC_003734	0.013	CCG	Polymorphism	176	176	1	1	none	V -> A	50.6667	152	T -> C	GUA -> GCA	50568	SNP (transition)	Substitution	0.013	0
NC_003735	0.012	T	Polymorphism	3467	3467	1	1	none	S -> L	1144.67	3434	C -> T	UCA -> UTA	175380	SNP (transition)	Substitution	0.012	0
NC_003735	0.012	G	Polymorphism	3466	3466	1	1	none	S -> A	1144.33	3433	T -> G	UCA -> GCA	178561	SNP (transversion)	Substitution	0.012	0
NC_003736	0.012	G	Polymorphism	2527	2527	1	1	none	M -> V	837.333	2512	A -> G	AUG -> GUG	14886	SNP (transition)	Substitution	0.012	5.4e-153
NC_003735	0.012	T	Polymorphism	2412	2411	0	1	none		793	2379	(T)3 -> (T)4		107935	Insertion (tandem repeat)	Frame Shift	0.012	0
NC_003729	0.012	G	Polymorphism	1853	1853	1	1	none	Y -> C	223.667	671	A -> G	UAU -> UGU	139315	SNP (transition)	Substitution	0.012	0
NC_003729	0.012	T	Polymorphism	1724	1724	1	1	none	T -> I	563.667	1691	C -> T	ACU -> ATU	115863	SNP (transition)	Substitution	0.012	0
NC_003736	0.012	ACG	Polymorphism	1693	1692	0	1	none		178	534	+C		103647	Insertion	Frame Shift	0.012	0
NC_003733	0.012	A	Polymorphism	1473	1473	1	1	none	R -> H	104.667	314	G -> A	CGU -> CAU	90930	SNP (transition)	Substitution	0.012	0
NC_003728	0.012	C	Polymorphism	1375	1374	0	1	none		453.333	1360	(T)6 -> (T)7		93473	Insertion (tandem repeat)	Frame Shift	0.012	0
NC_003735	0.012	A	Polymorphism	1333	1333	1	1	none	L -> I	50.3333	151	C -> A	CUU -> AUU	104304	SNP (transversion)	Substitution	0.012	0
NC_003731	0.012	A	Polymorphism	1238	1238	1	1	none	T -> I	401.667	1205	C -> T	ACA -> ATA	89137	SNP (transition)	Substitution	0.012	0
NC_003729	0.012	C	Polymorphism	1183	1183	1	1	none	H -> N	367.333	1102	C -> A	CAC -> AAC	74518	SNP (transversion)	Substitution	0.012	0
NC_003735	0.012	T	Polymorphism	997	997	1	1	none	V -> I	327.333	982	G -> A	GUU -> AUU	106697	SNP (transition)	Substitution	0.012	0
NC_003731	0.012	T	Polymorphism	824	824	1	1	none	D -> G	263.667	791	A -> G	GAC -> GGC	82659	SNP (transition)	Substitution	0.012	0
NC_003733	0.012	T	Polymorphism	766	766	1	1	none	I -> V	247.333	742	A -> G	AUA -> GUA	57445	SNP (transition)	Substitution	0.012	0
NC_003737	0.012	G	Polymorphism	569	569	1	1	none	V -> A	181.667	545	T -> C	GUU -> GCU	96218	SNP (transition)	Substitution	0.012	0
NC_003729	0.012	GCT	Polymorphism	230	230	1	1	none	S -> F	49.6667	149	C -> T	UCU -> UTU	14938	SNP (transition)	Substitution	0.012	0
NC_003730	0.012	T	Polymorphism	172	172	1	1	none	L -> I	52.3333	157	C -> A	CUA -> AUA	59880	SNP (transversion)	Substitution	0.012	0
NC_003736	0.012	C	Polymorphism	115	114	0	1	none		11.3333	34	(A)6 -> (A)7		14089	Insertion (tandem repeat)	Frame Shift	0.012	0
NC_003735	0.011	C	Polymorphism	3097	3097	1	1	none	I -> L	1021.33	3064	A -> C	AUU -> CUU	91428	SNP (transversion)	Substitution	0.011	0
NC_003728	0.011	TUUT	Polymorphism	2610	2612	1	2	none		865.333	2596	UUC -> TUUT		99614 -> 101003	Insertion	Frame Shift	0.011	0
NC_003737	0.011	C	Polymorphism	2428	2428	1	1	none	I -> L	782.333	2347	A -> C	AUC -> CUC	63562	SNP (transversion)	Substitution	0.011	0
NC_003737	0.011	T	Polymorphism	1921	1921	1	1	none	E -> K	246.333	739	G -> A	GAA -> AAA	148009	SNP (transition)	Substitution	0.011	0
NC_003737	0.011	A	Polymorphism	1810	1810	1	1	none	I -> S	598.667	1796	T -> G	AUU -> AGU	20153	SNP (transversion)	Substitution	0.011	1.5e-93
NC_003733	0.011	T	Polymorphism	1640	1640	1	1	none	Q -> R	519.667	1559	A -> G	CAG -> CGG	13195	SNP (transition)	Substitution	0.011	9.8e-24
NC_003737	0.011	G	Polymorphism	1628	1628	1	1	none	V -> A	148.667	446	T -> C	GUU -> GCU	85316	SNP (transition)	Substitution	0.011	0
NC_003729	0.011	A	Polymorphism	1417	1417	1	1	none	S -> R	86	258	T -> G	AGU -> AGG	99822	SNP (transversion)	Substitution	0.011	3.2e-248
NC_003733	0.011	C	Polymorphism	1348	1348	1	1	none	L -> S	437.667	1313	T -> C	UUG -> UCG	101523	SNP (transition)	Substitution	0.011	0
NC_003730	0.011	C	Polymorphism	1309	1309	1	1	none	E -> K	428.333	1285	G -> A	GAA -> AAA	106092	SNP (transition)	Substitution	0.011	0
NC_003735	0.011	T	Polymorphism	1251	1251	1	1	none	V -> I	405.333	1216	G -> A	GUA -> AUA	108934	SNP (transition)	Substitution	0.011	0
NC_003730	0.011	T	Polymorphism	1165	1165	1	1	none	F -> L	383.333	1150	T -> C	UUU -> CUU	104301	SNP (transition)	Substitution	0.011	0
NC_003735	0.011	A	Polymorphism	1066	1066	1	1	none	N -> S	341.667	1025	A -> G	AAU -> AGU	37027	SNP (transition)	Substitution	0.011	0
NC_003735	0.011	T	Polymorphism	781	781	1	1	none	I -> V	253.333	760	A -> G	AUU -> GUU	93848	SNP (transition)	Substitution	0.011	0
NC_003735	0.011	C	Polymorphism	522	521	0	1	none		163	489	(T)6 -> (T)7		78827	Insertion (tandem repeat)	Frame Shift	0.011	0
NC_003729	0.011	C	Polymorphism	383	383	1	1	none	Q -> P	110.667	332	A -> C	CAG -> CCG	88929	SNP (transversion)	Substitution	0.011	0
NC_003737	0.011	TT	Polymorphism	133	133	1	1	none	S -> T	29.3333	88	T -> A	UCG -> ACG	168627	SNP (transversion)	Substitution	0.011	0
NC_003736	0.01	T	Polymorphism	2594	2594	1	1	none	A -> V	859.667	2579	C -> T	GCU -> GTU	13762	SNP (transition)	Substitution	0.01	4e-156
NC_003729	0.01	T	Polymorphism	2514	2513	0	1	none		826.333	2479	(T)6 -> (T)7		106171	Insertion (tandem repeat)	Frame Shift	0.01	0
NC_003734	0.01	T	Polymorphism	1873	1873	1	1	none	L -> F	597.333	1792	C -> T	CUU -> TUU	52211	SNP (transition)	Substitution	0.01	0
NC_003731	0.01	GTUA	Polymorphism	1541	1543	3	1	none	L -> A	127.333	382	CTA -> GCG	CUA -> GCG	68890 -> 68912	Substitution	Substitution	0.01	0
NC_003728	0.01	T	Polymorphism	1412	1412	1	1	none	I -> L	84.3333	253	A -> C	AUC -> CUC	100004	SNP (transversion)	Substitution	0.01	0
NC_003735	0.01	T	Polymorphism	1348	1348	1	1	none	N -> D	71.3333	214	T -> C	AAC -> GAC	101523	SNP (transition)	Substitution	0.01	0
NC_003728	0.01	A	Polymorphism	1315	1316	2	1	none	V -> T	430.333	1291	GT -> AC	GUU -> ACU	105622 -> 106461	Substitution	Substitution	0.01	0
NC_003729	0.01	T	Polymorphism	1260	1260	1	1	none	E -> D	26	78	A -> C	GAA -> GAC	66214	SNP (transversion)	Substitution	0.01	0
NC_003729	0.01	T	Polymorphism	1247	1247	1	1	none		411	1233	-C		122877	Deletion	Frame Shift	0.01	0
NC_003737	0.01	A	Polymorphism	1181	1182	2	1	none	KL -> KF	389	1167	AC -> GT	AAA,CUU -> AAG,TUU	120697 -> 120792	Substitution	Substitution	0.01	0
NC_003730	0.01	T	Polymorphism	1129	1131	2	2	none	S -> A	368.333	1105	TCA -> GCG	UCA -> GCG	68521 -> 71176	Substitution	Substitution	0.01	0
NC_003734	0.01	T	Polymorphism	1045	1045	1	1	none	S -> A	337.333	1012	T -> G	UCC -> GCC	98654	SNP (transversion)	Substitution	0.01	0
NC_003728	0.01	G	Polymorphism	890	889	0	1	none		279.667	839	(A)6 -> (A)7		30307	Insertion (tandem repeat)	Frame Shift	0.01	0
NC_003729	0.01	A	Polymorphism	670	670	1	1	none	A -> T	215.333	646	G -> A	GCU -> ACU	78764	SNP (transition)	Substitution	0.01	0
NC_003732	0.01	T	Polymorphism	607	607	1	1	none	I -> V	191.333	574	A -> G	AUA -> GUA	69228	SNP (transition)	Substitution	0.01	0
NC_003736	0.01	C	Polymorphism	355	355	1	1	none	N -> H	101.333	304	A -> C	AAC -> CAC	79905	SNP (transversion)	Substitution	0.01	0
NC_003736	0.01	T	Polymorphism	295	295	1	1	none	S -> P	71.3333	214	T -> C	UCA -> CCA	9654	SNP (transition)	Substitution	0.01	0
NC_003737	0.01	A	Polymorphism	260	260	1	1	none	V -> A	81.6667	245	T -> C	GUC -> GCC	55360	SNP (transition)	Substitution	0.01	9.8e-205
