# Supplementary material for: Genetic variations and gene expression profiles of Rice Black-streaked dwarf virus (RBSDV) in different host plants and insect vectors: insights from RNA-Seq analysis
Source: BMC Genomics. 2024 Jul 30;25:736. doi: 10.1186/s12864-024-10649-9 (PMC11289972; doi:10.1186/s12864-024-10649-9)
Supplement: Supplementary file 3 — Supplementary Material 3 [file 12864_2024_10649_MOESM3_ESM.xlsx]

## Sheet: SRX8604131 code 7 RB MG 1 (...
Supplementary 3. Numerous predicted protein changes were observed in various regions of the P9 protein in all samples
Chromosome	Region	Type	Reference	Allele	Reference allele	Length	Linkage	Zygosity	Count	Coverage	Frequency	Probability	Forward read count	Reverse read count	Forward read coverage	Reverse read coverage	Forward/reverse balance	Average quality	Read count	Read coverage	# unique start positions	# unique end positions	BaseQRankSum	Read position test probability	Read direction test probability	Hyper-allelic	Homopolymer	Homopolymer length	Coding region change	Amino acid change	Amino acid change in longest transcript	Coding region change in longest transcript	Other variants within codon	Non-synonymous	Start by 3' rule	Symbols by 3' rule	Link to 3D protein structure	Effect on drug binding site
NC_003731	110	SNV	A	G	No	1		Heterozygous	203	343	59.1837		138	65	228	115	0.320197	39.133	203	343	60	63	-1.36	0.779872	1	yes	No	1	NP_620456.1:c.59A>G; NP_620457.1:c.-1050A>G	NP_620456.1:p.Lys20Arg	NP_620456.1:p.Lys20Arg	NP_620456.1:c.59A>G	No	Yes			RBSDVs9gp1 Lys20Arg	No drug hits (RBSDVs9gp1 Lys20Arg)
NC_003731	146	SNV	C	A	No	1		Heterozygous	259	432	59.9537		158	101	259	173	0.389961	39.3552	259	432	76	78	-0.96	0.725014	1	yes	No	1	NP_620456.1:c.95C>A; NP_620457.1:c.-1014C>A	NP_620456.1:p.Thr32Asn	NP_620456.1:p.Thr32Asn	NP_620456.1:c.95C>A	No	Yes			RBSDVs9gp1 (no PDB hits)	RBSDVs9gp1 (no PDB hits)
NC_003731	303	SNV	A	C	No	1		Heterozygous	49	162	30.2469		17	32	54	108	0.346939	40	49	162	24	25		0.678564	1	yes	No	1	NP_620456.1:c.252A>C; NP_620457.1:c.-857A>C	NP_620456.1:p.Glu84Asp	NP_620456.1:p.Glu84Asp	NP_620456.1:c.252A>C	No	Yes			RBSDVs9gp1 Glu84Asp	No drug hits (RBSDVs9gp1 Glu84Asp)
NC_003731	303	SNV	A	T	No	1		Heterozygous	112	162	69.1358		37	75	54	108	0.330357	39.5714	112	162	49	48		0.992529	1	yes	No	1	NP_620456.1:c.252A>T; NP_620457.1:c.-857A>T	NP_620456.1:p.Glu84Asp	NP_620456.1:p.Glu84Asp	NP_620456.1:c.252A>T	No	Yes			RBSDVs9gp1 Glu84Asp	No drug hits (RBSDVs9gp1 Glu84Asp)
NC_003731	355	SNV	A	C	No	1		Heterozygous	65	119	54.6218		34	31	54	65	0.476923	39.6462	65	119	39	37	-0.79	0.507334	0.949725	yes	No	1	NP_620456.1:c.304A>C; NP_620457.1:c.-805A>C	NP_620456.1:p.Asn102His	NP_620456.1:p.Asn102His	NP_620456.1:c.304A>C	Yes	Yes			RBSDVs9gp1 Asn102His	No drug hits (RBSDVs9gp1 Asn102His)
NC_003731	361	SNV	G	A	No	1		Heterozygous	71	124	57.2581		35	36	54	70	0.492958	38.169	71	124	43	41	-0.9	0.78659	0.979819	yes	No	1	NP_620456.1:c.310G>A; NP_620457.1:c.-799G>A	NP_620456.1:p.Asp104Asn	NP_620456.1:p.Asp104Asn	NP_620456.1:c.310G>A	No	Yes			RBSDVs9gp1 Asp104Asn	No drug hits (RBSDVs9gp1 Asp104Asn)
NC_003731	380	SNV	G	A	No	1		Heterozygous	36	148	24.3243		14	22	59	89	0.388889	40.1111	36	148	21	23	1.14	0.316311	1	yes	No	1	NP_620456.1:c.329G>A; NP_620457.1:c.-780G>A	NP_620456.1:p.Arg110Lys	NP_620456.1:p.Arg110Lys	NP_620456.1:c.329G>A	No	Yes			RBSDVs9gp1 Arg110Lys	No drug hits (RBSDVs9gp1 Arg110Lys)
NC_003731	421	Deletion	C	-	No	1		Heterozygous	62	106	58.4906		23	39	42	64	0.370968	39.4839	62	106	36	38	-1.08	0.707841	1	yes	No	1	NP_620456.1:c.370delC; NP_620457.1:c.-739delC	NP_620456.1:p.Leu124fs	NP_620456.1:p.Leu124fs	NP_620456.1:c.370delC	Yes	Yes	420		RBSDVs9gp1 (frame shift)	RBSDVs9gp1 (frame shift)
NC_003731	424^425	Insertion	-	T	No	1		Heterozygous	62	110	56.3636		23	39	42	68	0.370968	40.1129	62	110	36	38	0.77	0.575656	1	yes	No	1	NP_620456.1:c.374dupT; NP_620457.1:c.-735dupT	NP_620456.1:p.Glu126fs	NP_620456.1:p.Glu126fs	NP_620456.1:c.374dupT	Yes	Yes	425		RBSDVs9gp1 (frame shift)	RBSDVs9gp1 (frame shift)
NC_003731	460	SNV	C	T	No	1		Heterozygous	55	91	60.4396		22	33	32	59	0.4	39.0727	55	91	32	31	0.41	0.129975	0.98997	yes	No	1	NP_620456.1:c.409C>T; NP_620457.1:c.-700C>T	NP_620456.1:p.Pro137Ser	NP_620456.1:p.Pro137Ser	NP_620456.1:c.409C>T	No	Yes			RBSDVs9gp1 (no PDB hits)	RBSDVs9gp1 (no PDB hits)
NC_003731	463	SNV	A	C	No	1		Heterozygous	55	85	64.7059		21	34	30	55	0.381818	38.7636	55	85	31	30	0.04	0.350794	1	yes	No	1	NP_620456.1:c.412A>C; NP_620457.1:c.-697A>C	NP_620456.1:p.Thr138Pro	NP_620456.1:p.Thr138Pro	NP_620456.1:c.412A>C	No	Yes			RBSDVs9gp1 (no PDB hits)	RBSDVs9gp1 (no PDB hits)
NC_003731	463	SNV	A	G	No	1		Heterozygous	22	85	25.8824		7	15	30	55	0.318182	40.2727	22	85	14	15	0.28	0.072932	0.996616	yes	No	1	NP_620456.1:c.412A>G; NP_620457.1:c.-697A>G	NP_620456.1:p.Thr138Ala	NP_620456.1:p.Thr138Ala	NP_620456.1:c.412A>G	No	Yes			RBSDVs9gp1 (no PDB hits)	RBSDVs9gp1 (no PDB hits)
NC_003731	469	SNV	C	A	No	1		Heterozygous	56	88	63.6364		21	35	32	56	0.375	38.4107	56	88	32	31	0.38	0.264619	1	yes	No	1	NP_620456.1:c.418C>A; NP_620457.1:c.-691C>A	NP_620456.1:p.Pro140Thr	NP_620456.1:p.Pro140Thr	NP_620456.1:c.418C>A	No	Yes			RBSDVs9gp1 (no PDB hits)	RBSDVs9gp1 (no PDB hits)
NC_003731	477	SNV	T	A	No	1		Heterozygous	54	81	66.6667		19	35	28	53	0.351852	40.0741	54	81	30	29	0.7	0.469757	1	yes	No	1	NP_620456.1:c.426T>A; NP_620457.1:c.-683T>A	NP_620456.1:p.Asn142Lys	NP_620456.1:p.Asn142Lys	NP_620456.1:c.426T>A	No	Yes			RBSDVs9gp1 (no PDB hits)	RBSDVs9gp1 (no PDB hits)
NC_003731	482..483	MNV	AA	GC	No	2		Heterozygous	54	81	66.6667		19	35	28	53	0.351852	39.0185	54	81	30	29	-0.64	0.666011	1	yes	No	1	NP_620456.1:c.431_432delinsGC; NP_620457.1:c.-678_-677delinsGC	NP_620456.1:p.Lys144Ser	NP_620456.1:p.Lys144Ser	NP_620456.1:c.431_432delinsGC	Yes	Yes			RBSDVs9gp1 Lys144Ser	No drug hits (RBSDVs9gp1 Lys144Ser)
NC_003731	494..495	MNV	CT	AG	No	2		Heterozygous	50	81	61.7284		16	34	29	52	0.32	40.16	50	81	28	27	1.51	0.466725	0.997083	yes	No	1	NP_620456.1:c.443_444delinsAG; NP_620457.1:c.-666_-665delinsAG	NP_620456.1:p.Ala148Glu	NP_620456.1:p.Ala148Glu	NP_620456.1:c.443_444delinsAG	No	Yes			RBSDVs9gp1 Ala148Glu	No drug hits (RBSDVs9gp1 Ala148Glu)
NC_003731	499..500	MNV	CC	AA	No	2		Heterozygous	53	82	64.6341		20	33	32	50	0.377358	40.3302	53	82	32	31	2.07	0.482882	1	yes	No	1	NP_620456.1:c.448_449delinsAA; NP_620457.1:c.-661_-660delinsAA	NP_620456.1:p.Pro150Lys	NP_620456.1:p.Pro150Lys	NP_620456.1:c.448_449delinsAA	No	Yes			RBSDVs9gp1 Pro150Lys	No drug hits (RBSDVs9gp1 Pro150Lys)
NC_003731	503	SNV	T	C	No	1		Heterozygous	56	84	66.6667		21	35	31	53	0.375	39.6071	56	84	33	31	1.19	0.503994	1	yes	No	1	NP_620456.1:c.452T>C; NP_620457.1:c.-657T>C	NP_620456.1:p.Val151Ala	NP_620456.1:p.Val151Ala	NP_620456.1:c.452T>C	No	Yes			RBSDVs9gp1 Val151Ala	No drug hits (RBSDVs9gp1 Val151Ala)
NC_003731	539	SNV	A	T	No	1		Heterozygous	30	59	50.8475		20	10	39	20	0.333333	40.4	30	59	20	18	1.43	0.167876	1	yes	No	1	NP_620456.1:c.488A>T; NP_620457.1:c.-621A>T	NP_620456.1:p.Lys163Ile	NP_620456.1:p.Lys163Ile	NP_620456.1:c.488A>T	Yes	Yes			RBSDVs9gp1 Lys163Ile	No drug hits (RBSDVs9gp1 Lys163Ile)
NC_003731	541..542	MNV	AT	CC	No	2		Heterozygous	30	59	50.8475		19	11	37	22	0.366667	40.2	30	59	21	19		0.448931	1	yes	No	1	NP_620456.1:c.490_491delinsCC; NP_620457.1:c.-619_-618delinsCC	NP_620456.1:p.Ile164Pro	NP_620456.1:p.Ile164Pro	NP_620456.1:c.490_491delinsCC	Yes	Yes			RBSDVs9gp1 Ile164Pro	No drug hits (RBSDVs9gp1 Ile164Pro)
NC_003731	542	SNV	T	C	No	1		Heterozygous	27	57	47.3684		16	11	37	22	0.407407	38.0741	27	57	19	20		0.187286	0.999288	yes	No	1	NP_620456.1:c.491T>C; NP_620457.1:c.-618T>C	NP_620456.1:p.Ile164Thr	NP_620456.1:p.Ile164Thr	NP_620456.1:c.491T>C	Yes	Yes			RBSDVs9gp1 Ile164Thr	No drug hits (RBSDVs9gp1 Ile164Thr)
NC_003731	553	SNV	C	T	No	1		Homozygous	81	81	100		51	30	51	30	0.37037	40.1111	81	81	43	42		1	1	no	No	1	NP_620456.1:c.502C>T; NP_620457.1:c.-607C>T	NP_620456.1:p.Pro168Ser	NP_620456.1:p.Pro168Ser	NP_620456.1:c.502C>T	Yes	Yes			RBSDVs9gp1 Pro168Ser	No drug hits (RBSDVs9gp1 Pro168Ser)
NC_003731	562	SNV	C	T	No	1		Heterozygous	5	87	5.74713		5	0	57	30	0	41	5	87	1	1	0.87	0.00621548	0.348654	yes	No	1	NP_620456.1:c.511C>T; NP_620457.1:c.-598C>T	NP_620456.1:p.Pro171Ser	NP_620456.1:p.Pro171Ser	NP_620456.1:c.511C>T	Yes	Yes			RBSDVs9gp1 Pro171Ser	No drug hits (RBSDVs9gp1 Pro171Ser)
NC_003731	775	SNV	C	A	No	1		Heterozygous	103	177	58.1921		65	38	97	80	0.368932	39.4272	103	177	50	53	-0.77	0.862503	0.827467	yes	No	1	NP_620456.1:c.724C>A; NP_620457.1:c.-385C>A	NP_620456.1:p.Pro242Thr	NP_620456.1:p.Pro242Thr	NP_620456.1:c.724C>A	Yes	Yes			RBSDVs9gp1 Pro242Thr	No drug hits (RBSDVs9gp1 Pro242Thr)
NC_003731	779	SNV	A	G	No	1		Heterozygous	101	176	57.3864		64	37	95	81	0.366337	39.2772	101	176	49	52	-0.89	0.674108	0.742322	yes	No	1	NP_620456.1:c.728A>G; NP_620457.1:c.-381A>G	NP_620456.1:p.Asn243Ser	NP_620456.1:p.Asn243Ser	NP_620456.1:c.728A>G	Yes	Yes			RBSDVs9gp1 Asn243Ser	No drug hits (RBSDVs9gp1 Asn243Ser)
NC_003731	786..787	MNV	AG	GA	No	2		Heterozygous	105	188	55.8511		66	39	104	84	0.371429	37.7333	105	188	52	55	0.08	0.637702	0.873053	yes	No	1	NP_620456.1:c.735_736delinsGA; NP_620457.1:c.-374_-373delinsGA	NP_620456.1:p.Val246Ile	NP_620456.1:p.Val246Ile	NP_620456.1:c.735_736delinsGA	No	Yes			RBSDVs9gp1 Val246Ile	No drug hits (RBSDVs9gp1 Val246Ile)
NC_003731	934	SNV	A	G	No	1		Heterozygous	48	66	72.7273		20	28	34	32	0.416667	38.2292	48	66	29	24	-0.33	0.965446	0.873101	yes	No	1	NP_620456.1:c.883A>G; NP_620457.1:c.-226A>G	NP_620456.1:p.Thr295Ala	NP_620456.1:p.Thr295Ala	NP_620456.1:c.883A>G	No	Yes			RBSDVs9gp1 (no PDB hits)	RBSDVs9gp1 (no PDB hits)
NC_003731	949	SNV	T	C	No	1		Heterozygous	27	39	69.2308		15	12	25	14	0.444444	39.6667	27	39	22	17	1.26	0.981943	0.947569	yes	No	1	NP_620456.1:c.898T>C; NP_620457.1:c.-211T>C	NP_620456.1:p.Ser300Pro	NP_620456.1:p.Ser300Pro	NP_620456.1:c.898T>C	No	Yes			RBSDVs9gp1 (no PDB hits)	RBSDVs9gp1 (no PDB hits)
NC_003731	1033	SNV	A	G	No	1		Heterozygous	72	128	56.25		41	31	87	41	0.430556	38.3611	72	128	29	30	0.96	0.740048	0.638041	yes	No	1	NP_620456.1:c.982A>G; NP_620457.1:c.-127A>G	NP_620456.1:p.Ile328Val	NP_620456.1:p.Ile328Val	NP_620456.1:c.982A>G	Yes	Yes			RBSDVs9gp1 Ile328Val	No drug hits (RBSDVs9gp1 Ile328Val)
NC_003731	1050..1051	MNV	TT	CA	No	2		Heterozygous	93	148	62.8378		58	35	103	45	0.376344	38.7527	93	148	36	36	0.72	0.55939	0.864936	yes	No	1	NP_620456.1:c.999_1000delinsCA; NP_620457.1:c.-110_-109delinsCA	NP_620456.1:p.Cys334Ser	NP_620456.1:p.Cys334Ser	NP_620456.1:c.999_1000delinsCA	Yes	Yes			RBSDVs9gp1 Cys334Ser	No drug hits (RBSDVs9gp1 Cys334Ser)
NC_003731	1286	SNV	A	G	No	1		Heterozygous	162	182	89.011		76	86	86	96	0.469136	39.7037	162	182	63	59	0.36	0.887632	1	yes	No	1	NP_620456.1:c.*191A>G; NP_620457.1:c.127A>G	NP_620457.1:p.Asn43Asp	NP_620457.1:p.Asn43Asp	NP_620457.1:c.127A>G	Yes	Yes			RBSDVs9gp2 (no PDB hits)	RBSDVs9gp2 (no PDB hits)
NC_003731	1288	SNV	T	G	No	1		Heterozygous	162	182	89.011		76	86	86	96	0.469136	39.4383	162	182	63	59	1.02	0.886312	1	yes	No	1	NP_620456.1:c.*193T>G; NP_620457.1:c.129T>G	NP_620457.1:p.Asn43Lys	NP_620457.1:p.Asn43Lys	NP_620457.1:c.129T>G	Yes	Yes			RBSDVs9gp2 (no PDB hits)	RBSDVs9gp2 (no PDB hits)
NC_003731	1377	SNV	G	A	No	1		Heterozygous	146	171	85.3801		66	80	86	85	0.452055	39.0137	146	171	58	54	0.1	0.998788	0.997893	yes	No	1	NP_620456.1:c.*282G>A; NP_620457.1:c.218G>A	NP_620457.1:p.Arg73Lys	NP_620457.1:p.Arg73Lys	NP_620457.1:c.218G>A	No	Yes			RBSDVs9gp2 (no PDB hits)	RBSDVs9gp2 (no PDB hits)
NC_003731	1517	SNV	A	G	No	1		Heterozygous	123	186	66.129		65	58	99	87	0.471545	38.6016	123	186	57	60	-0.67	0.947346	1	yes	No	1	NP_620456.1:c.*422A>G; NP_620457.1:c.358A>G	NP_620457.1:p.Ile120Val	NP_620457.1:p.Ile120Val	NP_620457.1:c.358A>G	No	Yes			RBSDVs9gp2 (no PDB hits)	RBSDVs9gp2 (no PDB hits)
NC_003731	1538	Deletion	T	-	No	1		Heterozygous	109	178	61.236		61	48	95	83	0.440367	39.1743	109	178	49	52	0.35	0.373419	1	yes	Yes	3	NP_620456.1:c.*445delT; NP_620457.1:c.381delT	NP_620457.1:p.Leu128fs	NP_620457.1:p.Leu128fs	NP_620457.1:c.381delT	No	Yes	1539		RBSDVs9gp2 (frame shift)	RBSDVs9gp2 (frame shift)
NC_003731	1542	Deletion	T	-	No	1		Heterozygous	110	173	63.5838		62	48	93	80	0.436364	36.9091	110	173	49	53	-0.86	0.408754	1	yes	No	1	NP_620456.1:c.*447delT; NP_620457.1:c.383delT	NP_620457.1:p.Leu128fs	NP_620457.1:p.Leu128fs	NP_620457.1:c.383delT	No	Yes	1541		RBSDVs9gp2 (frame shift)	RBSDVs9gp2 (frame shift)
NC_003731	1544^1545	Insertion	-	GT	No	2		Heterozygous	109	170	64.1176		61	48	94	76	0.440367	37.3165	109	170	49	53	0.39	0.67468	1	yes	No	1	NP_620456.1:c.*449_*449+1insGT; NP_620457.1:c.385_386insGT	NP_620457.1:p.Leu129fs	NP_620457.1:p.Leu129fs	NP_620457.1:c.385_386insGT	Yes	Yes	1544		RBSDVs9gp2 (frame shift)	RBSDVs9gp2 (frame shift)
NC_003731	1736	SNV	A	G	No	1		Heterozygous	134	226	59.292		48	86	76	150	0.358209	39.5448	134	226	51	54	1.15	0.562929	1	yes	No	1	NP_620456.1:c.*641A>G; NP_620457.1:c.577A>G	NP_620457.1:p.Ile193Val	NP_620457.1:p.Ile193Val	NP_620457.1:c.577A>G	No	Yes			RBSDVs9gp2 (no PDB hits)	RBSDVs9gp2 (no PDB hits)

## Sheet: SRX8604132 code 7 RB MG 2 (...
Chromosome	Region	Type	Reference	Allele	Reference allele	Length	Linkage	Zygosity	Count	Coverage	Frequency	Probability	Forward read count	Reverse read count	Forward read coverage	Reverse read coverage	Forward/reverse balance	Average quality	Read count	Read coverage	# unique start positions	# unique end positions	BaseQRankSum	Read position test probability	Read direction test probability	Hyper-allelic	Homopolymer	Homopolymer length	Coding region change	Amino acid change	Amino acid change in longest transcript	Coding region change in longest transcript	Other variants within codon	Non-synonymous	Start by 3' rule	Symbols by 3' rule	Link to 3D protein structure	Effect on drug binding site
NC_003731	110	SNV	A	G	No	1		Heterozygous	506	897	56.4103		345	161	604	293	0.318182	39.67	506	897	88	100	0.26	0.599078	1	yes	No	1	NP_620456.1:c.59A>G; NP_620457.1:c.-1050A>G	NP_620456.1:p.Lys20Arg	NP_620456.1:p.Lys20Arg	NP_620456.1:c.59A>G	No	Yes		RBSDVs9gp1 Lys20Arg	No drug hits (RBSDVs9gp1 Lys20Arg)
NC_003731	146	SNV	C	A	No	1		Heterozygous	687	1189	57.7796		408	279	702	487	0.406114	38.7307	687	1189	111	126	-1.08	0.693196	1	yes	No	1	NP_620456.1:c.95C>A; NP_620457.1:c.-1014C>A	NP_620456.1:p.Thr32Asn	NP_620456.1:p.Thr32Asn	NP_620456.1:c.95C>A	No	Yes		RBSDVs9gp1 (no PDB hits)	RBSDVs9gp1 (no PDB hits)
NC_003731	303	SNV	A	C	No	1		Heterozygous	213	525	40.5714		100	113	211	314	0.469484	39.3286	213	525	70	77		0.28306	0.777436	yes	No	1	NP_620456.1:c.252A>C; NP_620457.1:c.-857A>C	NP_620456.1:p.Glu84Asp	NP_620456.1:p.Glu84Asp	NP_620456.1:c.252A>C	No	Yes		RBSDVs9gp1 Glu84Asp	No drug hits (RBSDVs9gp1 Glu84Asp)
NC_003731	303	SNV	A	T	No	1		Heterozygous	312	525	59.4286		111	201	211	314	0.355769	39.2468	312	525	87	96		0.805228	0.962545	yes	No	1	NP_620456.1:c.252A>T; NP_620457.1:c.-857A>T	NP_620456.1:p.Glu84Asp	NP_620456.1:p.Glu84Asp	NP_620456.1:c.252A>T	No	Yes		RBSDVs9gp1 Glu84Asp	No drug hits (RBSDVs9gp1 Glu84Asp)
NC_003731	355	SNV	A	C	No	1		Heterozygous	174	369	47.1545		104	70	184	185	0.402299	39.2414	174	369	68	73	1.12	0.0113181	0.514149	yes	No	1	NP_620456.1:c.304A>C; NP_620457.1:c.-805A>C	NP_620456.1:p.Asn102His	NP_620456.1:p.Asn102His	NP_620456.1:c.304A>C	Yes	Yes		RBSDVs9gp1 Asn102His	No drug hits (RBSDVs9gp1 Asn102His)
NC_003731	361	SNV	G	A	No	1		Heterozygous	176	373	47.185		102	74	180	193	0.420455	38.983	176	373	69	74	-0.2	0.0087127	0.539183	yes	No	1	NP_620456.1:c.310G>A; NP_620457.1:c.-799G>A	NP_620456.1:p.Asp104Asn	NP_620456.1:p.Asp104Asn	NP_620456.1:c.310G>A	No	Yes		RBSDVs9gp1 Asp104Asn	No drug hits (RBSDVs9gp1 Asp104Asn)
NC_003731	380	SNV	G	A	No	1		Heterozygous	136	411	33.09		48	88	169	242	0.352941	39.1029	136	411	48	51	1.76	0.0118204	0.887774	yes	No	1	NP_620456.1:c.329G>A; NP_620457.1:c.-780G>A	NP_620456.1:p.Arg110Lys	NP_620456.1:p.Arg110Lys	NP_620456.1:c.329G>A	No	Yes		RBSDVs9gp1 Arg110Lys	No drug hits (RBSDVs9gp1 Arg110Lys)
NC_003731	421	Deletion	C	-	No	1		Heterozygous	173	314	55.0955		85	88	147	167	0.491329	38.1272	173	314	67	69	-0.67	0.000243677	1	yes	No	1	NP_620456.1:c.370delC; NP_620457.1:c.-739delC	NP_620456.1:p.Leu124fs	NP_620456.1:p.Leu124fs	NP_620456.1:c.370delC	Yes	Yes	420	RBSDVs9gp1 (frame shift)	RBSDVs9gp1 (frame shift)
NC_003731	424^425	Insertion	-	T	No	1		Heterozygous	173	325	53.2308		85	88	145	180	0.491329	39.3815	173	325	68	69	0.35	0.000173757	0.991326	yes	No	1	NP_620456.1:c.374dupT; NP_620457.1:c.-735dupT	NP_620456.1:p.Glu126fs	NP_620456.1:p.Glu126fs	NP_620456.1:c.374dupT	Yes	Yes	425	RBSDVs9gp1 (frame shift)	RBSDVs9gp1 (frame shift)
NC_003731	460	SNV	C	T	No	1		Heterozygous	145	234	61.9658		76	69	110	124	0.475862	38.7517	145	234	61	60	-0.17	0.000539769	0.979767	yes	No	1	NP_620456.1:c.409C>T; NP_620457.1:c.-700C>T	NP_620456.1:p.Pro137Ser	NP_620456.1:p.Pro137Ser	NP_620456.1:c.409C>T	No	Yes		RBSDVs9gp1 (no PDB hits)	RBSDVs9gp1 (no PDB hits)
NC_003731	463	SNV	A	C	No	1		Heterozygous	143	218	65.5963		73	70	112	115	0.48951	38.6014	143	218	64	63	0.51	0.0030576	1	yes	No	1	NP_620456.1:c.412A>C; NP_620457.1:c.-697A>C	NP_620456.1:p.Thr138Pro	NP_620456.1:p.Thr138Pro	NP_620456.1:c.412A>C	No	Yes		RBSDVs9gp1 (no PDB hits)	RBSDVs9gp1 (no PDB hits)
NC_003731	463	SNV	A	G	No	1		Heterozygous	44	218	20.1835		18	26	112	115	0.409091	39.5909	44	218	25	26	0.8	0.00171495	0.832086	yes	No	1	NP_620456.1:c.412A>G; NP_620457.1:c.-697A>G	NP_620456.1:p.Thr138Ala	NP_620456.1:p.Thr138Ala	NP_620456.1:c.412A>G	No	Yes		RBSDVs9gp1 (no PDB hits)	RBSDVs9gp1 (no PDB hits)
NC_003731	469	SNV	C	A	No	1		Heterozygous	139	212	65.566		69	70	104	108	0.496403	39.1942	139	212	58	57	0.63	0.0192464	1	yes	No	1	NP_620456.1:c.418C>A; NP_620457.1:c.-691C>A	NP_620456.1:p.Pro140Thr	NP_620456.1:p.Pro140Thr	NP_620456.1:c.418C>A	No	Yes		RBSDVs9gp1 (no PDB hits)	RBSDVs9gp1 (no PDB hits)
NC_003731	477	SNV	T	A	No	1		Heterozygous	134	200	67		64	70	100	100	0.477612	40.1343	134	200	54	54	1.23	0.202696	1	yes	No	1	NP_620456.1:c.426T>A; NP_620457.1:c.-683T>A	NP_620456.1:p.Asn142Lys	NP_620456.1:p.Asn142Lys	NP_620456.1:c.426T>A	No	Yes		RBSDVs9gp1 (no PDB hits)	RBSDVs9gp1 (no PDB hits)
NC_003731	482..483	MNV	AA	GC	No	2		Heterozygous	129	199	64.8241		59	70	100	99	0.457364	39.2287	129	199	53	53	1.62	0.152836	0.998345	yes	No	1	NP_620456.1:c.431_432delinsGC; NP_620457.1:c.-678_-677delinsGC	NP_620456.1:p.Lys144Ser	NP_620456.1:p.Lys144Ser	NP_620456.1:c.431_432delinsGC	Yes	Yes		RBSDVs9gp1 Lys144Ser	No drug hits (RBSDVs9gp1 Lys144Ser)
NC_003731	494..495	MNV	CT	AG	No	2		Heterozygous	160	236	67.7966		77	83	119	117	0.48125	39.2906	160	236	64	66	0.77	0.0863222	1	yes	No	1	NP_620456.1:c.443_444delinsAG; NP_620457.1:c.-666_-665delinsAG	NP_620456.1:p.Ala148Glu	NP_620456.1:p.Ala148Glu	NP_620456.1:c.443_444delinsAG	No	Yes		RBSDVs9gp1 Ala148Glu	No drug hits (RBSDVs9gp1 Ala148Glu)
NC_003731	499..500	MNV	CC	AA	No	2		Heterozygous	163	235	69.3617		77	86	122	113	0.472393	39.5675	163	235	65	69	0.53	0.108248	0.997786	yes	No	1	NP_620456.1:c.448_449delinsAA; NP_620457.1:c.-661_-660delinsAA	NP_620456.1:p.Pro150Lys	NP_620456.1:p.Pro150Lys	NP_620456.1:c.448_449delinsAA	No	Yes		RBSDVs9gp1 Pro150Lys	No drug hits (RBSDVs9gp1 Pro150Lys)
NC_003731	503	SNV	T	C	No	1		Heterozygous	175	246	71.1382		87	88	130	116	0.497143	39.8629	175	246	70	73	1.6	0.202344	1	yes	No	1	NP_620456.1:c.452T>C; NP_620457.1:c.-657T>C	NP_620456.1:p.Val151Ala	NP_620456.1:p.Val151Ala	NP_620456.1:c.452T>C	No	Yes		RBSDVs9gp1 Val151Ala	No drug hits (RBSDVs9gp1 Val151Ala)
NC_003731	539	SNV	A	T	No	1		Heterozygous	94	175	53.7143		65	29	123	52	0.308511	39.4043	94	175	45	49	1.58	0.0796446	1	yes	No	1	NP_620456.1:c.488A>T; NP_620457.1:c.-621A>T	NP_620456.1:p.Lys163Ile	NP_620456.1:p.Lys163Ile	NP_620456.1:c.488A>T	Yes	Yes		RBSDVs9gp1 Lys163Ile	No drug hits (RBSDVs9gp1 Lys163Ile)
NC_003731	541..542	MNV	AT	CC	No	2		Heterozygous	94	175	53.7143		65	29	126	49	0.308511	38.1489	94	175	45	49		0.115855	0.997345	yes	No	1	NP_620456.1:c.490_491delinsCC; NP_620457.1:c.-619_-618delinsCC	NP_620456.1:p.Ile164Pro	NP_620456.1:p.Ile164Pro	NP_620456.1:c.490_491delinsCC	Yes	Yes		RBSDVs9gp1 Ile164Pro	No drug hits (RBSDVs9gp1 Ile164Pro)
NC_003731	542	SNV	T	C	No	1		Heterozygous	79	174	45.4023		60	19	126	49	0.240506	38.3924	79	174	46	50		0.0341703	0.972196	yes	No	1	NP_620456.1:c.491T>C; NP_620457.1:c.-618T>C	NP_620456.1:p.Ile164Thr	NP_620456.1:p.Ile164Thr	NP_620456.1:c.491T>C	Yes	Yes		RBSDVs9gp1 Ile164Thr	No drug hits (RBSDVs9gp1 Ile164Thr)
NC_003731	553	SNV	C	T	No	1		Homozygous	236	237	99.5781		145	91	146	91	0.385593	39.8093	236	237	88	94		1	1	no	No	1	NP_620456.1:c.502C>T; NP_620457.1:c.-607C>T	NP_620456.1:p.Pro168Ser	NP_620456.1:p.Pro168Ser	NP_620456.1:c.502C>T	Yes	Yes		RBSDVs9gp1 Pro168Ser	No drug hits (RBSDVs9gp1 Pro168Ser)
NC_003731	775	SNV	C	A	No	1		Heterozygous	323	579	55.7858		207	116	307	272	0.359133	39.4427	323	579	101	105	0.22	0.225027	0.17964	yes	No	1	NP_620456.1:c.724C>A; NP_620457.1:c.-385C>A	NP_620456.1:p.Pro242Thr	NP_620456.1:p.Pro242Thr	NP_620456.1:c.724C>A	Yes	Yes		RBSDVs9gp1 Pro242Thr	No drug hits (RBSDVs9gp1 Pro242Thr)
NC_003731	779	SNV	A	G	No	1		Heterozygous	323	579	55.7858		206	117	304	275	0.362229	39.1362	323	579	101	105	-1.05	0.21421	0.162967	yes	No	1	NP_620456.1:c.728A>G; NP_620457.1:c.-381A>G	NP_620456.1:p.Asn243Ser	NP_620456.1:p.Asn243Ser	NP_620456.1:c.728A>G	Yes	Yes		RBSDVs9gp1 Asn243Ser	No drug hits (RBSDVs9gp1 Asn243Ser)
NC_003731	786..787	MNV	AG	GA	No	2		Heterozygous	330	594	55.5556		212	118	312	282	0.357576	38.7076	330	594	102	105	-3.12	0.0045128	0.120572	yes	No	1	NP_620456.1:c.735_736delinsGA; NP_620457.1:c.-374_-373delinsGA	NP_620456.1:p.Val246Ile	NP_620456.1:p.Val246Ile	NP_620456.1:c.735_736delinsGA	No	Yes		RBSDVs9gp1 Val246Ile	No drug hits (RBSDVs9gp1 Val246Ile)
NC_003731	934	SNV	A	G	No	1		Heterozygous	146	210	69.5238		62	84	99	111	0.424658	37.5	146	210	54	61	-0.8	0.775111	0.996004	yes	No	1	NP_620456.1:c.883A>G; NP_620457.1:c.-226A>G	NP_620456.1:p.Thr295Ala	NP_620456.1:p.Thr295Ala	NP_620456.1:c.883A>G	No	Yes		RBSDVs9gp1 (no PDB hits)	RBSDVs9gp1 (no PDB hits)
NC_003731	949	SNV	T	C	No	1		Heterozygous	115	179	64.2458		60	55	102	77	0.478261	38.0087	115	179	54	60	0.43	0.860258	0.993729	yes	No	1	NP_620456.1:c.898T>C; NP_620457.1:c.-211T>C	NP_620456.1:p.Ser300Pro	NP_620456.1:p.Ser300Pro	NP_620456.1:c.898T>C	No	Yes		RBSDVs9gp1 (no PDB hits)	RBSDVs9gp1 (no PDB hits)
NC_003731	1033	SNV	A	G	No	1		Heterozygous	189	394	47.9695		115	74	245	149	0.391534	37.9577	189	394	60	66	-1.24	0.939675	1	yes	No	1	NP_620456.1:c.982A>G; NP_620457.1:c.-127A>G	NP_620456.1:p.Ile328Val	NP_620456.1:p.Ile328Val	NP_620456.1:c.982A>G	Yes	Yes		RBSDVs9gp1 Ile328Val	No drug hits (RBSDVs9gp1 Ile328Val)
NC_003731	1050..1051	MNV	TT	CA	No	2		Heterozygous	199	406	49.0148		121	78	251	155	0.39196	38.3065	199	406	59	64	-1.15	0.902388	1	yes	No	1	NP_620456.1:c.999_1000delinsCA; NP_620457.1:c.-110_-109delinsCA	NP_620456.1:p.Cys334Ser	NP_620456.1:p.Cys334Ser	NP_620456.1:c.999_1000delinsCA	Yes	Yes		RBSDVs9gp1 Cys334Ser	No drug hits (RBSDVs9gp1 Cys334Ser)
NC_003731	1286	SNV	A	G	No	1		Heterozygous	520	647	80.3709		252	268	340	307	0.484615	39.1192	520	647	108	111	0.27	0.068664	1	yes	No	1	NP_620456.1:c.*191A>G; NP_620457.1:c.127A>G	NP_620457.1:p.Asn43Asp	NP_620457.1:p.Asn43Asp	NP_620457.1:c.127A>G	Yes	Yes		RBSDVs9gp2 (no PDB hits)	RBSDVs9gp2 (no PDB hits)
NC_003731	1288	SNV	T	G	No	1		Heterozygous	522	647	80.6801		252	270	341	306	0.482759	39.0192	522	647	109	110	-0.9	0.059691	1	yes	No	1	NP_620456.1:c.*193T>G; NP_620457.1:c.129T>G	NP_620457.1:p.Asn43Lys	NP_620457.1:p.Asn43Lys	NP_620457.1:c.129T>G	Yes	Yes		RBSDVs9gp2 (no PDB hits)	RBSDVs9gp2 (no PDB hits)
NC_003731	1377	SNV	G	A	No	1		Heterozygous	454	597	76.0469		179	275	269	328	0.394273	39.3722	454	597	115	116	1.03	0.347532	0.93114	yes	No	1	NP_620456.1:c.*282G>A; NP_620457.1:c.218G>A	NP_620457.1:p.Arg73Lys	NP_620457.1:p.Arg73Lys	NP_620457.1:c.218G>A	No	Yes		RBSDVs9gp2 (no PDB hits)	RBSDVs9gp2 (no PDB hits)
NC_003731	1383	SNV	G	A	No	1		Heterozygous	31	575	5.3913		19	12	271	304	0.387097	38.2903	31	575	23	22	-0.38	0.000214316	0.475448	yes	No	1	NP_620456.1:c.*288G>A; NP_620457.1:c.224G>A	NP_620457.1:p.Gly75Asp	NP_620457.1:p.Gly75Asp	NP_620457.1:c.224G>A	Yes	Yes		RBSDVs9gp2 (no PDB hits)	RBSDVs9gp2 (no PDB hits)
NC_003731	1517	SNV	A	G	No	1		Heterozygous	356	584	60.9589		184	172	306	278	0.483146	38.9382	356	584	115	122	-1.95	0.101484	1	yes	No	1	NP_620456.1:c.*422A>G; NP_620457.1:c.358A>G	NP_620457.1:p.Ile120Val	NP_620457.1:p.Ile120Val	NP_620457.1:c.358A>G	No	Yes		RBSDVs9gp2 (no PDB hits)	RBSDVs9gp2 (no PDB hits)
NC_003731	1538	Deletion	T	-	No	1		Heterozygous	278	552	50.3623		160	118	296	256	0.42446	38.4101	278	552	86	90	-0.92	3.38398e-07	0.995984	yes	Yes	3	NP_620456.1:c.*445delT; NP_620457.1:c.381delT	NP_620457.1:p.Leu128fs	NP_620457.1:p.Leu128fs	NP_620457.1:c.381delT	No	Yes	1539	RBSDVs9gp2 (frame shift)	RBSDVs9gp2 (frame shift)
NC_003731	1542	Deletion	T	-	No	1		Heterozygous	278	512	54.2969		159	119	280	232	0.428058	37.3201	278	512	87	90	-4.29	0.000101662	1	yes	No	1	NP_620456.1:c.*447delT; NP_620457.1:c.383delT	NP_620457.1:p.Leu128fs	NP_620457.1:p.Leu128fs	NP_620457.1:c.383delT	No	Yes	1541	RBSDVs9gp2 (frame shift)	RBSDVs9gp2 (frame shift)
NC_003731	1544^1545	Insertion	-	GT	No	2		Heterozygous	276	512	53.9062		157	119	286	226	0.431159	38.4547	276	512	87	91	-1.12	0.000123051	1	yes	No	1	NP_620456.1:c.*449_*449+1insGT; NP_620457.1:c.385_386insGT	NP_620457.1:p.Leu129fs	NP_620457.1:p.Leu129fs	NP_620457.1:c.385_386insGT	Yes	Yes	1544	RBSDVs9gp2 (frame shift)	RBSDVs9gp2 (frame shift)
NC_003731	1736	SNV	A	G	No	1		Heterozygous	422	714	59.1036		182	240	258	456	0.43128	39.545	422	714	104	105	0.82	0.53596	0.649977	yes	No	1	NP_620456.1:c.*641A>G; NP_620457.1:c.577A>G	NP_620457.1:p.Ile193Val	NP_620457.1:p.Ile193Val	NP_620457.1:c.577A>G	No	Yes		RBSDVs9gp2 (no PDB hits)	RBSDVs9gp2 (no PDB hits)

## Sheet: SRX8604133 code 7 RB MG 3 (...
Chromosome	Region	Type	Reference	Allele	Reference allele	Length	Linkage	Zygosity	Count	Coverage	Frequency	Probability	Forward read count	Reverse read count	Forward read coverage	Reverse read coverage	Forward/reverse balance	Average quality	Read count	Read coverage	# unique start positions	# unique end positions	BaseQRankSum	Read position test probability	Read direction test probability	Hyper-allelic	Homopolymer	Homopolymer length	Coding region change	Amino acid change	Amino acid change in longest transcript	Coding region change in longest transcript	Other variants within codon	Non-synonymous	Start by 3' rule	Symbols by 3' rule	Link to 3D protein structure	Effect on drug binding site
NC_003731	110	SNV	A	G	No	1		Heterozygous	350	508	68.8976		212	138	309	199	0.394286	39.2971	350	508	74	76	-0.15	0.593879	1	yes	No	1	NP_620456.1:c.59A>G; NP_620457.1:c.-1050A>G	NP_620456.1:p.Lys20Arg	NP_620456.1:p.Lys20Arg	NP_620456.1:c.59A>G	No	Yes			RBSDVs9gp1 Lys20Arg	No drug hits (RBSDVs9gp1 Lys20Arg)
NC_003731	146	SNV	C	A	No	1		Heterozygous	442	666	66.3664		240	202	367	299	0.457014	39.3462	442	666	94	98	-2.27	0.952731	1	yes	No	1	NP_620456.1:c.95C>A; NP_620457.1:c.-1014C>A	NP_620456.1:p.Thr32Asn	NP_620456.1:p.Thr32Asn	NP_620456.1:c.95C>A	No	Yes			RBSDVs9gp1 (no PDB hits)	RBSDVs9gp1 (no PDB hits)
NC_003731	303	SNV	A	C	No	1		Heterozygous	79	223	35.426		29	50	74	149	0.367089	39.9114	79	223	31	29		0.348465	0.990712	yes	No	1	NP_620456.1:c.252A>C; NP_620457.1:c.-857A>C	NP_620456.1:p.Glu84Asp	NP_620456.1:p.Glu84Asp	NP_620456.1:c.252A>C	No	Yes			RBSDVs9gp1 Glu84Asp	No drug hits (RBSDVs9gp1 Glu84Asp)
NC_003731	303	SNV	A	T	No	1		Heterozygous	144	223	64.574		45	99	74	149	0.3125	40.125	144	223	51	49		0.868943	1	yes	No	1	NP_620456.1:c.252A>T; NP_620457.1:c.-857A>T	NP_620456.1:p.Glu84Asp	NP_620456.1:p.Glu84Asp	NP_620456.1:c.252A>T	No	Yes			RBSDVs9gp1 Glu84Asp	No drug hits (RBSDVs9gp1 Glu84Asp)
NC_003731	355	SNV	A	C	No	1		Heterozygous	89	167	53.2934		45	44	67	100	0.494382	39.0899	89	167	46	42	0.6	0.31429	0.674561	yes	No	1	NP_620456.1:c.304A>C; NP_620457.1:c.-805A>C	NP_620456.1:p.Asn102His	NP_620456.1:p.Asn102His	NP_620456.1:c.304A>C	Yes	Yes			RBSDVs9gp1 Asn102His	No drug hits (RBSDVs9gp1 Asn102His)
NC_003731	361	SNV	G	A	No	1		Heterozygous	87	169	51.4793		39	48	63	106	0.448276	39.6552	87	169	44	41	0.03	0.127597	0.875533	yes	No	1	NP_620456.1:c.310G>A; NP_620457.1:c.-799G>A	NP_620456.1:p.Asp104Asn	NP_620456.1:p.Asp104Asn	NP_620456.1:c.310G>A	No	Yes			RBSDVs9gp1 Asp104Asn	No drug hits (RBSDVs9gp1 Asp104Asn)
NC_003731	380	SNV	G	A	No	1		Heterozygous	68	193	35.2332		22	46	70	123	0.323529	38.0735	68	193	27	27	0.25	0.18639	0.98768	yes	No	1	NP_620456.1:c.329G>A; NP_620457.1:c.-780G>A	NP_620456.1:p.Arg110Lys	NP_620456.1:p.Arg110Lys	NP_620456.1:c.329G>A	No	Yes			RBSDVs9gp1 Arg110Lys	No drug hits (RBSDVs9gp1 Arg110Lys)
NC_003731	421	Deletion	C	-	No	1		Heterozygous	80	138	57.971		35	45	57	81	0.4375	38.1125	80	138	45	41	-0.32	0.135621	1	yes	No	1	NP_620456.1:c.370delC; NP_620457.1:c.-739delC	NP_620456.1:p.Leu124fs	NP_620456.1:p.Leu124fs	NP_620456.1:c.370delC	Yes	Yes	420		RBSDVs9gp1 (frame shift)	RBSDVs9gp1 (frame shift)
NC_003731	424^425	Insertion	-	T	No	1		Heterozygous	79	142	55.6338		35	44	57	85	0.443038	39.5316	79	142	45	41	1.56	0.173995	0.996665	yes	No	1	NP_620456.1:c.374dupT; NP_620457.1:c.-735dupT	NP_620456.1:p.Glu126fs	NP_620456.1:p.Glu126fs	NP_620456.1:c.374dupT	Yes	Yes	425		RBSDVs9gp1 (frame shift)	RBSDVs9gp1 (frame shift)
NC_003731	460	SNV	C	T	No	1		Heterozygous	77	117	65.812		40	37	55	62	0.480519	39.9221	77	117	38	38	2.22	0.279148	0.996415	yes	No	1	NP_620456.1:c.409C>T; NP_620457.1:c.-700C>T	NP_620456.1:p.Pro137Ser	NP_620456.1:p.Pro137Ser	NP_620456.1:c.409C>T	No	Yes			RBSDVs9gp1 (no PDB hits)	RBSDVs9gp1 (no PDB hits)
NC_003731	463	SNV	A	C	No	1		Heterozygous	73	105	69.5238		38	35	53	52	0.479452	38.9726	73	105	35	35		0.410728	1	yes	No	1	NP_620456.1:c.412A>C; NP_620457.1:c.-697A>C	NP_620456.1:p.Thr138Pro	NP_620456.1:p.Thr138Pro	NP_620456.1:c.412A>C	No	Yes			RBSDVs9gp1 (no PDB hits)	RBSDVs9gp1 (no PDB hits)
NC_003731	463	SNV	A	G	No	1		Heterozygous	30	105	28.5714		14	16	53	52	0.466667	40.0333	30	105	14	15		0.0629899	0.998712	yes	No	1	NP_620456.1:c.412A>G; NP_620457.1:c.-697A>G	NP_620456.1:p.Thr138Ala	NP_620456.1:p.Thr138Ala	NP_620456.1:c.412A>G	No	Yes			RBSDVs9gp1 (no PDB hits)	RBSDVs9gp1 (no PDB hits)
NC_003731	469	SNV	C	A	No	1		Heterozygous	68	100	68		33	35	48	52	0.485294	39.5441	68	100	33	33	0.67	0.280439	1	yes	No	1	NP_620456.1:c.418C>A; NP_620457.1:c.-691C>A	NP_620456.1:p.Pro140Thr	NP_620456.1:p.Pro140Thr	NP_620456.1:c.418C>A	No	Yes			RBSDVs9gp1 (no PDB hits)	RBSDVs9gp1 (no PDB hits)
NC_003731	477	SNV	T	A	No	1		Heterozygous	65	94	69.1489		30	35	45	49	0.461538	40.6	65	94	31	30	0.34	0.970332	1	yes	No	1	NP_620456.1:c.426T>A; NP_620457.1:c.-683T>A	NP_620456.1:p.Asn142Lys	NP_620456.1:p.Asn142Lys	NP_620456.1:c.426T>A	No	Yes			RBSDVs9gp1 (no PDB hits)	RBSDVs9gp1 (no PDB hits)
NC_003731	482..483	MNV	AA	GC	No	2		Heterozygous	62	94	65.9574		27	35	45	49	0.435484	39.4516	62	94	29	29	1.85	0.852194	0.999405	yes	No	1	NP_620456.1:c.431_432delinsGC; NP_620457.1:c.-678_-677delinsGC	NP_620456.1:p.Lys144Ser	NP_620456.1:p.Lys144Ser	NP_620456.1:c.431_432delinsGC	Yes	Yes			RBSDVs9gp1 Lys144Ser	No drug hits (RBSDVs9gp1 Lys144Ser)
NC_003731	494..495	MNV	CT	AG	No	2		Heterozygous	74	102	72.549		33	41	50	52	0.445946	40.223	74	102	33	31	2.31	0.904797	0.999665	yes	No	1	NP_620456.1:c.443_444delinsAG; NP_620457.1:c.-666_-665delinsAG	NP_620456.1:p.Ala148Glu	NP_620456.1:p.Ala148Glu	NP_620456.1:c.443_444delinsAG	No	Yes			RBSDVs9gp1 Ala148Glu	No drug hits (RBSDVs9gp1 Ala148Glu)
NC_003731	499..500	MNV	CC	AA	No	2		Heterozygous	76	102	74.5098		35	41	51	51	0.460526	40.4803	76	102	36	34	0.88	0.857264	1	yes	No	1	NP_620456.1:c.448_449delinsAA; NP_620457.1:c.-661_-660delinsAA	NP_620456.1:p.Pro150Lys	NP_620456.1:p.Pro150Lys	NP_620456.1:c.448_449delinsAA	No	Yes			RBSDVs9gp1 Pro150Lys	No drug hits (RBSDVs9gp1 Pro150Lys)
NC_003731	503	SNV	T	C	No	1		Heterozygous	78	104	75		36	42	52	52	0.461538	39.6795	78	104	36	34	0.03	0.734804	1	yes	No	1	NP_620456.1:c.452T>C; NP_620457.1:c.-657T>C	NP_620456.1:p.Val151Ala	NP_620456.1:p.Val151Ala	NP_620456.1:c.452T>C	No	Yes			RBSDVs9gp1 Val151Ala	No drug hits (RBSDVs9gp1 Val151Ala)
NC_003731	539	SNV	A	T	No	1		Heterozygous	42	72	58.3333		27	15	43	29	0.357143	40.7143	42	72	22	20	0.74	0.337358	0.995077	yes	No	1	NP_620456.1:c.488A>T; NP_620457.1:c.-621A>T	NP_620456.1:p.Lys163Ile	NP_620456.1:p.Lys163Ile	NP_620456.1:c.488A>T	Yes	Yes			RBSDVs9gp1 Lys163Ile	No drug hits (RBSDVs9gp1 Lys163Ile)
NC_003731	541..542	MNV	AT	CC	No	2		Heterozygous	42	72	58.3333		26	16	44	28	0.380952	40.1667	42	72	22	20		0.656373	1	yes	No	1	NP_620456.1:c.490_491delinsCC; NP_620457.1:c.-619_-618delinsCC	NP_620456.1:p.Ile164Pro	NP_620456.1:p.Ile164Pro	NP_620456.1:c.490_491delinsCC	Yes	Yes			RBSDVs9gp1 Ile164Pro	No drug hits (RBSDVs9gp1 Ile164Pro)
NC_003731	542	SNV	T	C	No	1		Heterozygous	30	72	41.6667		18	12	44	28	0.4	39.7667	30	72	16	17		0.405229	1	yes	No	1	NP_620456.1:c.491T>C; NP_620457.1:c.-618T>C	NP_620456.1:p.Ile164Thr	NP_620456.1:p.Ile164Thr	NP_620456.1:c.491T>C	Yes	Yes			RBSDVs9gp1 Ile164Thr	No drug hits (RBSDVs9gp1 Ile164Thr)
NC_003731	553	SNV	C	T	No	1		Homozygous	97	97	100		64	33	64	33	0.340206	40	97	97	41	41		1	1	no	No	1	NP_620456.1:c.502C>T; NP_620457.1:c.-607C>T	NP_620456.1:p.Pro168Ser	NP_620456.1:p.Pro168Ser	NP_620456.1:c.502C>T	Yes	Yes			RBSDVs9gp1 Pro168Ser	No drug hits (RBSDVs9gp1 Pro168Ser)
NC_003731	775	SNV	C	A	No	1		Heterozygous	143	223	64.1256		96	47	127	96	0.328671	39.3916	143	223	62	65	-0.02	0.209257	0.559633	yes	No	1	NP_620456.1:c.724C>A; NP_620457.1:c.-385C>A	NP_620456.1:p.Pro242Thr	NP_620456.1:p.Pro242Thr	NP_620456.1:c.724C>A	Yes	Yes			RBSDVs9gp1 Pro242Thr	No drug hits (RBSDVs9gp1 Pro242Thr)
NC_003731	779	SNV	A	G	No	1		Heterozygous	144	223	64.574		98	46	127	96	0.319444	38.75	144	223	62	65	-0.71	0.340219	0.453939	yes	No	1	NP_620456.1:c.728A>G; NP_620457.1:c.-381A>G	NP_620456.1:p.Asn243Ser	NP_620456.1:p.Asn243Ser	NP_620456.1:c.728A>G	Yes	Yes			RBSDVs9gp1 Asn243Ser	No drug hits (RBSDVs9gp1 Asn243Ser)
NC_003731	786..787	MNV	AG	GA	No	2		Heterozygous	144	229	62.8821		94	50	125	104	0.347222	39.0486	144	229	65	68	-0.59	0.281181	0.516587	yes	No	1	NP_620456.1:c.735_736delinsGA; NP_620457.1:c.-374_-373delinsGA	NP_620456.1:p.Val246Ile	NP_620456.1:p.Val246Ile	NP_620456.1:c.735_736delinsGA	No	Yes			RBSDVs9gp1 Val246Ile	No drug hits (RBSDVs9gp1 Val246Ile)
NC_003731	934	SNV	A	G	No	1		Heterozygous	49	61	80.3279		21	28	32	29	0.428571	38.5102	49	61	24	26	1.78	0.971651	0.88924	yes	No	1	NP_620456.1:c.883A>G; NP_620457.1:c.-226A>G	NP_620456.1:p.Thr295Ala	NP_620456.1:p.Thr295Ala	NP_620456.1:c.883A>G	No	Yes			RBSDVs9gp1 (no PDB hits)	RBSDVs9gp1 (no PDB hits)
NC_003731	949	SNV	T	C	No	1		Heterozygous	38	56	67.8571		22	16	40	16	0.421053	38.8421	38	56	22	24	2.32	0.764616	0.651752	yes	No	1	NP_620456.1:c.898T>C; NP_620457.1:c.-211T>C	NP_620456.1:p.Ser300Pro	NP_620456.1:p.Ser300Pro	NP_620456.1:c.898T>C	No	Yes			RBSDVs9gp1 (no PDB hits)	RBSDVs9gp1 (no PDB hits)
NC_003731	1033	SNV	A	G	No	1		Heterozygous	94	164	57.3171		61	33	108	56	0.351064	38.9681	94	164	42	43	-0.04	0.981437	1	yes	No	1	NP_620456.1:c.982A>G; NP_620457.1:c.-127A>G	NP_620456.1:p.Ile328Val	NP_620456.1:p.Ile328Val	NP_620456.1:c.982A>G	Yes	Yes			RBSDVs9gp1 Ile328Val	No drug hits (RBSDVs9gp1 Ile328Val)
NC_003731	1050..1051	MNV	TT	CA	No	2		Heterozygous	104	173	60.1156		72	32	117	56	0.307692	39.2933	104	173	43	46	-0.25	0.951734	1	yes	No	1	NP_620456.1:c.999_1000delinsCA; NP_620457.1:c.-110_-109delinsCA	NP_620456.1:p.Cys334Ser	NP_620456.1:p.Cys334Ser	NP_620456.1:c.999_1000delinsCA	Yes	Yes			RBSDVs9gp1 Cys334Ser	No drug hits (RBSDVs9gp1 Cys334Ser)
NC_003731	1286	SNV	A	G	No	1		Heterozygous	192	216	88.8889		90	102	106	110	0.46875	39.2083	192	216	52	51	0.3	0.989828	1	yes	No	1	NP_620456.1:c.*191A>G; NP_620457.1:c.127A>G	NP_620457.1:p.Asn43Asp	NP_620457.1:p.Asn43Asp	NP_620457.1:c.127A>G	Yes	Yes			RBSDVs9gp2 (no PDB hits)	RBSDVs9gp2 (no PDB hits)
NC_003731	1288	SNV	T	G	No	1		Heterozygous	190	216	87.963		90	100	106	110	0.473684	39.2105	190	216	51	50	0.18	0.995317	1	yes	No	1	NP_620456.1:c.*193T>G; NP_620457.1:c.129T>G	NP_620457.1:p.Asn43Lys	NP_620457.1:p.Asn43Lys	NP_620457.1:c.129T>G	Yes	Yes			RBSDVs9gp2 (no PDB hits)	RBSDVs9gp2 (no PDB hits)
NC_003731	1377	SNV	G	A	No	1		Heterozygous	177	211	83.8863		61	116	77	134	0.344633	39.3559	177	211	56	54	2.05	0.837546	1	yes	No	1	NP_620456.1:c.*282G>A; NP_620457.1:c.218G>A	NP_620457.1:p.Arg73Lys	NP_620457.1:p.Arg73Lys	NP_620457.1:c.218G>A	No	Yes			RBSDVs9gp2 (no PDB hits)	RBSDVs9gp2 (no PDB hits)
NC_003731	1517	SNV	A	G	No	1		Heterozygous	115	169	68.0473		69	46	103	66	0.4	38.0087	115	169	51	54	-0.7	0.985596	1	yes	No	1	NP_620456.1:c.*422A>G; NP_620457.1:c.358A>G	NP_620457.1:p.Ile120Val	NP_620457.1:p.Ile120Val	NP_620457.1:c.358A>G	No	Yes			RBSDVs9gp2 (no PDB hits)	RBSDVs9gp2 (no PDB hits)
NC_003731	1538	Deletion	T	-	No	1		Heterozygous	89	153	58.1699		61	28	104	49	0.314607	39.4157	89	153	41	42	0.42	0.144227	1	yes	Yes	3	NP_620456.1:c.*445delT; NP_620457.1:c.381delT	NP_620457.1:p.Leu128fs	NP_620457.1:p.Leu128fs	NP_620457.1:c.381delT	No	Yes	1539		RBSDVs9gp2 (frame shift)	RBSDVs9gp2 (frame shift)
NC_003731	1542	Deletion	T	-	No	1		Heterozygous	89	152	58.5526		61	28	102	50	0.314607	37.7079	89	152	41	42	-1.68	0.214539	1	yes	No	1	NP_620456.1:c.*447delT; NP_620457.1:c.383delT	NP_620457.1:p.Leu128fs	NP_620457.1:p.Leu128fs	NP_620457.1:c.383delT	No	Yes	1541		RBSDVs9gp2 (frame shift)	RBSDVs9gp2 (frame shift)
NC_003731	1544^1545	Insertion	-	GT	No	2		Heterozygous	88	151	58.2781		61	27	103	48	0.306818	38.4602	88	151	40	42	0.52	0.305101	1	yes	No	1	NP_620456.1:c.*449_*449+1insGT; NP_620457.1:c.385_386insGT	NP_620457.1:p.Leu129fs	NP_620457.1:p.Leu129fs	NP_620457.1:c.385_386insGT	Yes	Yes	1544		RBSDVs9gp2 (frame shift)	RBSDVs9gp2 (frame shift)
NC_003731	1736	SNV	A	G	No	1		Heterozygous	164	259	63.3205		66	98	97	162	0.402439	39.561	164	259	60	65	1.04	0.840752	1	yes	No	1	NP_620456.1:c.*641A>G; NP_620457.1:c.577A>G	NP_620457.1:p.Ile193Val	NP_620457.1:p.Ile193Val	NP_620457.1:c.577A>G	No	Yes			RBSDVs9gp2 (no PDB hits)	RBSDVs9gp2 (no PDB hits)

## Sheet: SRX2730362 code 3 D2-2 (tri...
Chromosome	Region	Type	Reference	Allele	Reference allele	Length	Linkage	Zygosity	Count	Coverage	Frequency	Probability	Forward read count	Reverse read count	Forward read coverage	Reverse read coverage	Forward/reverse balance	Average quality	Read count	Read coverage	# unique start positions	# unique end positions	BaseQRankSum	Read position test probability	Read direction test probability	Hyper-allelic	Homopolymer	Homopolymer length	Coding region change	Amino acid change	Amino acid change in longest transcript	Coding region change in longest transcript	Other variants within codon	Non-synonymous	Start by 3' rule	Symbols by 3' rule	Link to 3D protein structure	Effect on drug binding site
NC_003731	110	SNV	A	G	No	1		Homozygous	1084	1091	99.3584		784	300	788	303	0.276753	35.7712	1084	1091	108	108		1	1	no	No	1	NP_620456.1:c.59A>G; NP_620457.1:c.-1050A>G	NP_620456.1:p.Lys20Arg	NP_620456.1:p.Lys20Arg	NP_620456.1:c.59A>G	No	Yes		RBSDVs9gp1 Lys20Arg	No drug hits (RBSDVs9gp1 Lys20Arg)
NC_003731	146	SNV	C	A	No	1		Homozygous	1091	1091	100		593	498	593	498	0.456462	35.6352	1091	1091	122	124		1	1	no	No	1	NP_620456.1:c.95C>A; NP_620457.1:c.-1014C>A	NP_620456.1:p.Thr32Asn	NP_620456.1:p.Thr32Asn	NP_620456.1:c.95C>A	No	Yes		RBSDVs9gp1 (no PDB hits)	RBSDVs9gp1 (no PDB hits)
NC_003731	303	SNV	A	T	No	1		Homozygous	657	657	100		297	360	297	360	0.452055	35.6834	657	657	100	100		1	1	no	No	1	NP_620456.1:c.252A>T; NP_620457.1:c.-857A>T	NP_620456.1:p.Glu84Asp	NP_620456.1:p.Glu84Asp	NP_620456.1:c.252A>T	No	Yes		RBSDVs9gp1 Glu84Asp	No drug hits (RBSDVs9gp1 Glu84Asp)
NC_003731	355	SNV	A	C	No	1		Homozygous	608	609	99.8358		391	217	391	218	0.356908	35.6842	608	609	92	92		1	1	no	No	1	NP_620456.1:c.304A>C; NP_620457.1:c.-805A>C	NP_620456.1:p.Asn102His	NP_620456.1:p.Asn102His	NP_620456.1:c.304A>C	Yes	Yes		RBSDVs9gp1 Asn102His	No drug hits (RBSDVs9gp1 Asn102His)
NC_003731	361	SNV	G	A	No	1		Homozygous	679	679	100		403	276	403	276	0.40648	35.4492	679	679	102	102		1	1	no	No	1	NP_620456.1:c.310G>A; NP_620457.1:c.-799G>A	NP_620456.1:p.Asp104Asn	NP_620456.1:p.Asp104Asn	NP_620456.1:c.310G>A	No	Yes		RBSDVs9gp1 Asp104Asn	No drug hits (RBSDVs9gp1 Asp104Asn)
NC_003731	421	Deletion	C	-	No	1		Homozygous	775	781	99.2318		454	321	456	325	0.414194	35.0477	775	781	98	99		1	1	no	No	1	NP_620456.1:c.370delC; NP_620457.1:c.-739delC	NP_620456.1:p.Leu124fs	NP_620456.1:p.Leu124fs	NP_620456.1:c.370delC	Yes	Yes	420	RBSDVs9gp1 (frame shift)	RBSDVs9gp1 (frame shift)
NC_003731	424^425	Insertion	-	T	No	1		Homozygous	776	778	99.7429		455	321	456	322	0.41366	35.7616	776	778	98	99		1	1	no	No	1	NP_620456.1:c.374dupT; NP_620457.1:c.-735dupT	NP_620456.1:p.Glu126fs	NP_620456.1:p.Glu126fs	NP_620456.1:c.374dupT	Yes	Yes	425	RBSDVs9gp1 (frame shift)	RBSDVs9gp1 (frame shift)
NC_003731	460	SNV	C	T	No	1		Homozygous	489	491	99.5927		274	215	275	216	0.439673	35.4315	489	491	58	59		1	1	no	No	1	NP_620456.1:c.409C>T; NP_620457.1:c.-700C>T	NP_620456.1:p.Pro137Ser	NP_620456.1:p.Pro137Ser	NP_620456.1:c.409C>T	No	Yes		RBSDVs9gp1 (no PDB hits)	RBSDVs9gp1 (no PDB hits)
NC_003731	463	SNV	A	C	No	1		Homozygous	469	470	99.7872		264	205	265	205	0.4371	35.5458	469	470	54	55		1	1	no	No	1	NP_620456.1:c.412A>C; NP_620457.1:c.-697A>C	NP_620456.1:p.Thr138Pro	NP_620456.1:p.Thr138Pro	NP_620456.1:c.412A>C	No	Yes		RBSDVs9gp1 (no PDB hits)	RBSDVs9gp1 (no PDB hits)
NC_003731	469	SNV	C	A	No	1		Homozygous	445	445	100		250	195	250	195	0.438202	35.5843	445	445	50	51		1	1	no	No	1	NP_620456.1:c.418C>A; NP_620457.1:c.-691C>A	NP_620456.1:p.Pro140Thr	NP_620456.1:p.Pro140Thr	NP_620456.1:c.418C>A	No	Yes		RBSDVs9gp1 (no PDB hits)	RBSDVs9gp1 (no PDB hits)
NC_003731	474	Deletion	G	-	No	1		Heterozygous	134	411	32.6034		57	77	227	184	0.425373	34.7985	134	411	10	10		4.44089e-16	0.252041	yes	No	1	NP_620456.1:c.423delG; NP_620457.1:c.-686delG	NP_620456.1:p.Asn142fs	NP_620456.1:p.Asn142fs	NP_620456.1:c.423delG	No	Yes	473	RBSDVs9gp1 (frame shift)	RBSDVs9gp1 (frame shift)
NC_003731	477	SNV	T	A	No	1		Heterozygous	240	374	64.1711		151	89	208	166	0.370833	35.85	240	374	29	29		0.000191726	0.788723	yes	No	1	NP_620456.1:c.426T>A; NP_620457.1:c.-683T>A	NP_620456.1:p.Asn142Lys	NP_620456.1:p.Asn142Lys	NP_620456.1:c.426T>A	Yes	Yes		RBSDVs9gp1 (no PDB hits)	RBSDVs9gp1 (no PDB hits)
NC_003731	477..478	Replacement	TG	A	No	2		Heterozygous	134	374	35.8289		57	77	208	166	0.425373	35.1493	134	374	10	10		1.89384e-11	0.238003	yes	No	1	NP_620456.1:c.426_427delinsA; NP_620457.1:c.-683_-682delinsA	NP_620456.1:p.Asn142fs	NP_620456.1:p.Asn142fs	NP_620456.1:c.426_427delinsA	Yes	Yes		RBSDVs9gp1 (frame shift)	RBSDVs9gp1 (frame shift)
NC_003731	482..483	MNV	AA	GC	No	2		Heterozygous	204	338	60.355		124	80	181	157	0.392157	35.4828	204	338	25	25	4.69	0.000932574	0.827421	yes	No	1	NP_620456.1:c.431_432delinsGC; NP_620457.1:c.-678_-677delinsGC	NP_620456.1:p.Lys144Ser	NP_620456.1:p.Lys144Ser	NP_620456.1:c.431_432delinsGC	Yes	Yes		RBSDVs9gp1 Lys144Ser	No drug hits (RBSDVs9gp1 Lys144Ser)
NC_003731	503	SNV	T	C	No	1		Homozygous	167	167	100		107	60	107	60	0.359281	35.7605	167	167	17	17		1	1	no	No	1	NP_620456.1:c.452T>C; NP_620457.1:c.-657T>C	NP_620456.1:p.Val151Ala	NP_620456.1:p.Val151Ala	NP_620456.1:c.452T>C	No	Yes		RBSDVs9gp1 Val151Ala	No drug hits (RBSDVs9gp1 Val151Ala)
NC_003731	539	SNV	A	T	No	1		Homozygous	467	467	100		163	304	163	304	0.349036	35.2163	467	467	50	50		1	1	no	No	1	NP_620456.1:c.488A>T; NP_620457.1:c.-621A>T	NP_620456.1:p.Lys163Ile	NP_620456.1:p.Lys163Ile	NP_620456.1:c.488A>T	Yes	Yes		RBSDVs9gp1 Lys163Ile	No drug hits (RBSDVs9gp1 Lys163Ile)
NC_003731	541..542	MNV	AT	CC	No	2		Homozygous	466	467	99.7859		163	303	163	304	0.349785	35.6384	466	467	50	50		1	1	no	No	1	NP_620456.1:c.490_491delinsCC; NP_620457.1:c.-619_-618delinsCC	NP_620456.1:p.Ile164Pro	NP_620456.1:p.Ile164Pro	NP_620456.1:c.490_491delinsCC	Yes	Yes		RBSDVs9gp1 Ile164Pro	No drug hits (RBSDVs9gp1 Ile164Pro)
NC_003731	553	SNV	C	T	No	1		Homozygous	638	640	99.6875		305	333	306	334	0.478056	36.1207	638	640	68	68		1	1	no	No	1	NP_620456.1:c.502C>T; NP_620457.1:c.-607C>T	NP_620456.1:p.Pro168Ser	NP_620456.1:p.Pro168Ser	NP_620456.1:c.502C>T	Yes	Yes		RBSDVs9gp1 Pro168Ser	No drug hits (RBSDVs9gp1 Pro168Ser)
NC_003731	775	SNV	C	A	No	1		Homozygous	423	424	99.7642		149	274	150	274	0.352246	35.747	423	424	69	70		1	1	no	No	1	NP_620456.1:c.724C>A; NP_620457.1:c.-385C>A	NP_620456.1:p.Pro242Thr	NP_620456.1:p.Pro242Thr	NP_620456.1:c.724C>A	Yes	Yes		RBSDVs9gp1 Pro242Thr	No drug hits (RBSDVs9gp1 Pro242Thr)
NC_003731	779	SNV	A	G	No	1		Homozygous	422	423	99.7636		149	273	149	274	0.353081	35.6611	422	423	69	70		1	1	no	No	1	NP_620456.1:c.728A>G; NP_620457.1:c.-381A>G	NP_620456.1:p.Asn243Ser	NP_620456.1:p.Asn243Ser	NP_620456.1:c.728A>G	Yes	Yes		RBSDVs9gp1 Asn243Ser	No drug hits (RBSDVs9gp1 Asn243Ser)
NC_003731	786..787	MNV	AG	GA	No	2		Homozygous	490	491	99.7963		153	337	154	337	0.312245	35.7969	490	491	75	76		1	1	no	No	1	NP_620456.1:c.735_736delinsGA; NP_620457.1:c.-374_-373delinsGA	NP_620456.1:p.Val246Ile	NP_620456.1:p.Val246Ile	NP_620456.1:c.735_736delinsGA	No	Yes		RBSDVs9gp1 Val246Ile	No drug hits (RBSDVs9gp1 Val246Ile)
NC_003731	934	SNV	A	G	No	1		Homozygous	206	207	99.5169		102	104	102	105	0.495146	35.4417	206	207	46	46		1	1	no	No	1	NP_620456.1:c.883A>G; NP_620457.1:c.-226A>G	NP_620456.1:p.Thr295Ala	NP_620456.1:p.Thr295Ala	NP_620456.1:c.883A>G	No	Yes		RBSDVs9gp1 (no PDB hits)	RBSDVs9gp1 (no PDB hits)
NC_003731	949	SNV	T	C	No	1		Homozygous	226	226	100		106	120	106	120	0.469027	35.0752	226	226	50	50		1	1	no	No	1	NP_620456.1:c.898T>C; NP_620457.1:c.-211T>C	NP_620456.1:p.Ser300Pro	NP_620456.1:p.Ser300Pro	NP_620456.1:c.898T>C	No	Yes		RBSDVs9gp1 (no PDB hits)	RBSDVs9gp1 (no PDB hits)
NC_003731	1033	SNV	A	G	No	1		Homozygous	134	134	100		72	62	72	62	0.462687	35.3134	134	134	34	34		1	1	no	No	1	NP_620456.1:c.982A>G; NP_620457.1:c.-127A>G	NP_620456.1:p.Ile328Val	NP_620456.1:p.Ile328Val	NP_620456.1:c.982A>G	Yes	Yes		RBSDVs9gp1 Ile328Val	No drug hits (RBSDVs9gp1 Ile328Val)
NC_003731	1050..1051	MNV	TT	CA	No	2		Homozygous	90	90	100		54	36	54	36	0.4	35.5611	90	90	21	21		1	1	no	No	1	NP_620456.1:c.999_1000delinsCA; NP_620457.1:c.-110_-109delinsCA	NP_620456.1:p.Cys334Ser	NP_620456.1:p.Cys334Ser	NP_620456.1:c.999_1000delinsCA	Yes	Yes		RBSDVs9gp1 Cys334Ser	No drug hits (RBSDVs9gp1 Cys334Ser)
NC_003731	1282	Deletion	C	-	No	1		Heterozygous	10	190	5.26316		10	0	101	89	0	33.7	10	190	1	1		1.88852e-08	0.027965	yes	Yes	3	NP_620456.1:c.*187delC; NP_620457.1:c.123delC	NP_620457.1:p.Phe42fs	NP_620457.1:p.Phe42fs	NP_620457.1:c.123delC	No	Yes	1281	RBSDVs9gp2 (frame shift)	RBSDVs9gp2 (frame shift)
NC_003731	1286	SNV	A	G	No	1		Homozygous	147	153	96.0784		84	63	85	68	0.428571	35.7619	147	153	42	43		0.994632	1	no	No	1	NP_620456.1:c.*191A>G; NP_620457.1:c.127A>G	NP_620457.1:p.Asn43Asp	NP_620457.1:p.Asn43Asp	NP_620457.1:c.127A>G	Yes	Yes		RBSDVs9gp2 (no PDB hits)	RBSDVs9gp2 (no PDB hits)
NC_003731	1288	SNV	T	G	No	1		Homozygous	148	148	100		84	64	84	64	0.432432	35.3784	148	148	42	43		1	1	no	No	1	NP_620456.1:c.*193T>G; NP_620457.1:c.129T>G	NP_620457.1:p.Asn43Lys	NP_620457.1:p.Asn43Lys	NP_620457.1:c.129T>G	Yes	Yes		RBSDVs9gp2 (no PDB hits)	RBSDVs9gp2 (no PDB hits)
NC_003731	1377	SNV	G	A	No	1		Homozygous	156	156	100		64	92	64	92	0.410256	35.5962	156	156	38	37		1	1	no	No	1	NP_620456.1:c.*282G>A; NP_620457.1:c.218G>A	NP_620457.1:p.Arg73Lys	NP_620457.1:p.Arg73Lys	NP_620457.1:c.218G>A	No	Yes		RBSDVs9gp2 (no PDB hits)	RBSDVs9gp2 (no PDB hits)
NC_003731	1517	SNV	A	G	No	1		Homozygous	56	56	100		20	36	20	36	0.357143	36.2143	56	56	25	25		1	1	no	No	1	NP_620456.1:c.*422A>G; NP_620457.1:c.358A>G	NP_620457.1:p.Ile120Val	NP_620457.1:p.Ile120Val	NP_620457.1:c.358A>G	No	Yes		RBSDVs9gp2 (no PDB hits)	RBSDVs9gp2 (no PDB hits)
NC_003731	1538	Deletion	T	-	No	1		Heterozygous	56	64	87.5		21	35	21	43	0.375	35.0536	56	64	17	17	0.22	0.499252	0.993769	yes	Yes	3	NP_620456.1:c.*445delT; NP_620457.1:c.381delT	NP_620457.1:p.Leu128fs	NP_620457.1:p.Leu128fs	NP_620457.1:c.381delT	No	Yes	1539	RBSDVs9gp2 (frame shift)	RBSDVs9gp2 (frame shift)
NC_003731	1542	Deletion	T	-	No	1		Homozygous	56	56	100		21	35	21	35	0.375	33.3571	56	56	17	17		1	1	no	No	1	NP_620456.1:c.*447delT; NP_620457.1:c.383delT	NP_620457.1:p.Leu128fs	NP_620457.1:p.Leu128fs	NP_620457.1:c.383delT	No	Yes	1541	RBSDVs9gp2 (frame shift)	RBSDVs9gp2 (frame shift)
NC_003731	1544^1545	Insertion	-	GT	No	2		Homozygous	56	56	100		20	36	20	36	0.357143	35.7411	56	56	18	18		1	1	no	No	1	NP_620456.1:c.*449_*449+1insGT; NP_620457.1:c.385_386insGT	NP_620457.1:p.Leu129fs	NP_620457.1:p.Leu129fs	NP_620457.1:c.385_386insGT	Yes	Yes	1544	RBSDVs9gp2 (frame shift)	RBSDVs9gp2 (frame shift)
NC_003731	1692^1693	Insertion	-	C	No	1		Heterozygous	9	67	13.4328		3	6	78	57	0.333333	34	9	67	4	4	-0.5	2.55549e-05	0.465186	yes	Yes	6	NP_620456.1:c.*597_*597+1insC; NP_620457.1:c.533_534insC	NP_620457.1:p.Gly181fs	NP_620457.1:p.Gly181fs	NP_620457.1:c.533_534insC	Yes	Yes	1692	RBSDVs9gp2 (frame shift)	RBSDVs9gp2 (frame shift)
NC_003731	1736	SNV	A	G	No	1		Homozygous	136	136	100		64	72	64	72	0.470588	36.1838	136	136	40	40		1	1	no	No	1	NP_620456.1:c.*641A>G; NP_620457.1:c.577A>G	NP_620457.1:p.Ile193Val	NP_620457.1:p.Ile193Val	NP_620457.1:c.577A>G	No	Yes		RBSDVs9gp2 (no PDB hits)	RBSDVs9gp2 (no PDB hits)

## Sheet: SRX8967824 code 4 RBSDV1 (t...
Chromosome	Region	Type	Reference	Allele	Reference allele	Length	Linkage	Zygosity	Count	Coverage	Frequency	Probability	Forward read count	Reverse read count	Forward read coverage	Reverse read coverage	Forward/reverse balance	Average quality	Read count	Read coverage	# unique start positions	# unique end positions	BaseQRankSum	Read position test probability	Read direction test probability	Hyper-allelic	Homopolymer	Homopolymer length	Coding region change	Amino acid change	Amino acid change in longest transcript	Coding region change in longest transcript	Other variants within codon	Non-synonymous	Start by 3' rule	Symbols by 3' rule	Link to 3D protein structure	Effect on drug binding site
NC_003731	62	SNV	A	T	No	1		Heterozygous	2161	5131	42.1165		2028	133	4824	307	0.0615456	38.665	2161	5131	86	93	1.93	0.998301	1	yes	No	1	NP_620456.1:c.11A>T; NP_620457.1:c.-1098A>T	NP_620456.1:p.Gln4Leu	NP_620456.1:p.Gln4Leu	NP_620456.1:c.11A>T	No	Yes		RBSDVs9gp1 Gln4Leu	No drug hits (RBSDVs9gp1 Gln4Leu)
NC_003731	110	SNV	A	G	No	1		Heterozygous	7227	8802	82.1063		5742	1485	7008	1794	0.205479	36.8763	7227	8802	188	204	-9.08	0.997495	1	yes	No	1	NP_620456.1:c.59A>G; NP_620457.1:c.-1050A>G	NP_620456.1:p.Lys20Arg	NP_620456.1:p.Lys20Arg	NP_620456.1:c.59A>G	No	Yes		RBSDVs9gp1 Lys20Arg	No drug hits (RBSDVs9gp1 Lys20Arg)
NC_003731	146	SNV	C	A	No	1		Heterozygous	12495	15230	82.042		9301	3194	11255	3975	0.255622	36.9486	12495	15230	250	260	-6.75	0.999999	1	yes	No	1	NP_620456.1:c.95C>A; NP_620457.1:c.-1014C>A	NP_620456.1:p.Thr32Asn	NP_620456.1:p.Thr32Asn	NP_620456.1:c.95C>A	No	Yes		RBSDVs9gp1 (no PDB hits)	RBSDVs9gp1 (no PDB hits)
NC_003731	303	SNV	A	T	No	1		Homozygous	9894	17817	55.5312		5140	4754	8367	9450	0.480493	38.5382	9894	17817	285	284		3.06235e-10	0.365811	no	No	1	NP_620456.1:c.252A>T; NP_620457.1:c.-857A>T	NP_620456.1:p.Glu84Asp	NP_620456.1:p.Glu84Asp	NP_620456.1:c.252A>T	No	Yes		RBSDVs9gp1 Glu84Asp	No drug hits (RBSDVs9gp1 Glu84Asp)
NC_003731	354..355	MNV	AA	GC	No	2		Heterozygous	4893	16070	30.448		2252	2641	8084	7986	0.460249	37.9922	4893	16070	256	258	2.76	8.77076e-15	0.551264	yes	No	1	NP_620456.1:c.303_304delinsGC; NP_620457.1:c.-806_-805delinsGC	NP_620456.1:p.Asn102His	NP_620456.1:p.Asn102His	NP_620456.1:c.303_304delinsGC	Yes	Yes		RBSDVs9gp1 Asn102His	No drug hits (RBSDVs9gp1 Asn102His)
NC_003731	355	SNV	A	C	No	1		Heterozygous	8309	15910	52.225		4436	3873	8084	7986	0.466121	38.1704	8309	15910	291	292	4.06	1.87844e-07	1	yes	No	1	NP_620456.1:c.304A>C; NP_620457.1:c.-805A>C	NP_620456.1:p.Asn102His	NP_620456.1:p.Asn102His	NP_620456.1:c.304A>C	Yes	Yes		RBSDVs9gp1 Asn102His	No drug hits (RBSDVs9gp1 Asn102His)
NC_003731	361	SNV	G	A	No	1		Heterozygous	15805	16910	93.4654		7994	7811	8517	8393	0.494211	38.5841	15805	16910	290	294	6.17	1	1	yes	No	1	NP_620456.1:c.310G>A; NP_620457.1:c.-799G>A	NP_620456.1:p.Asp104Asn	NP_620456.1:p.Asp104Asn	NP_620456.1:c.310G>A	No	Yes		RBSDVs9gp1 Asp104Asn	No drug hits (RBSDVs9gp1 Asp104Asn)
NC_003731	420^421	Insertion	-	T	No	1		Heterozygous	6151	17704	34.7436		3928	2223	10856	6880	0.361405	38.5804	6151	17704	257	260	10.65	1.54423e-10	0.996832	no	No	1	NP_620456.1:c.369_370insT; NP_620457.1:c.-739-1_-739insT	NP_620456.1:p.Leu124fs	NP_620456.1:p.Leu124fs	NP_620456.1:c.369_370insT	Yes	Yes	420	RBSDVs9gp1 (frame shift)	RBSDVs9gp1 (frame shift)
NC_003731	421	Deletion	C	-	No	1		Heterozygous	7961	17730	44.9013		4452	3509	10856	6880	0.440774	36.4474	7961	17730	247	254	-6.83	0	0.0546665	no	No	1	NP_620456.1:c.370delC; NP_620457.1:c.-739delC	NP_620456.1:p.Leu124fs	NP_620456.1:p.Leu124fs	NP_620456.1:c.370delC	Yes	Yes	420	RBSDVs9gp1 (frame shift)	RBSDVs9gp1 (frame shift)
NC_003731	424	Deletion	C	-	No	1		Homozygous	6031	17650	34.17		3930	2101	21797	13685	0.348367	37.4497	6031	17650	254	258	-3.82	8.68883e-12	0.266899	no	No	1	NP_620456.1:c.373delC; NP_620457.1:c.-736delC	NP_620456.1:p.Leu125fs	NP_620456.1:p.Leu125fs	NP_620456.1:c.373delC	No	Yes	423	RBSDVs9gp1 (frame shift)	RBSDVs9gp1 (frame shift)
NC_003731	460	SNV	C	T	No	1		Heterozygous	12311	16402	75.0579		7627	4684	10394	6008	0.380473	36.9897	12311	16402	242	242	-7.95	0	1	yes	No	1	NP_620456.1:c.409C>T; NP_620457.1:c.-700C>T	NP_620456.1:p.Pro137Ser	NP_620456.1:p.Pro137Ser	NP_620456.1:c.409C>T	Yes	Yes		RBSDVs9gp1 (no PDB hits)	RBSDVs9gp1 (no PDB hits)
NC_003731	462..463	MNV	TA	CG	No	2		Heterozygous	1151	16760	6.86754		736	415	10600	6160	0.360556	37.8268	1151	16760	197	206	-4.25	0	1	yes	No	1	NP_620456.1:c.411_412delinsCG; NP_620457.1:c.-698_-697delinsCG	NP_620456.1:p.Thr138Ala	NP_620456.1:p.Thr138Ala	NP_620456.1:c.411_412delinsCG	Yes	Yes		RBSDVs9gp1 (no PDB hits)	RBSDVs9gp1 (no PDB hits)
NC_003731	463	SNV	A	C	No	1		Heterozygous	12192	16241	75.0693		7650	4542	10600	6160	0.372539	38.2284	12192	16241	251	255	-7.58	0	1	yes	No	1	NP_620456.1:c.412A>C; NP_620457.1:c.-697A>C	NP_620456.1:p.Thr138Pro	NP_620456.1:p.Thr138Pro	NP_620456.1:c.412A>C	Yes	Yes		RBSDVs9gp1 (no PDB hits)	RBSDVs9gp1 (no PDB hits)
NC_003731	470	SNV	C	T	No	1		Heterozygous	5083	15939	31.8903		3169	1914	9998	5941	0.376549	38.2087	5083	15939	217	228	4.75	0	1	yes	No	1	NP_620456.1:c.419C>T; NP_620457.1:c.-690C>T	NP_620456.1:p.Pro140Leu	NP_620456.1:p.Pro140Leu	NP_620456.1:c.419C>T	No	Yes		RBSDVs9gp1 (no PDB hits)	RBSDVs9gp1 (no PDB hits)
NC_003731	477	SNV	T	A	No	1		Heterozygous	10681	15690	68.0752		6612	4069	9751	5939	0.380957	38.5758	10681	15690	231	235	12.14	0	1	yes	No	1	NP_620456.1:c.426T>A; NP_620457.1:c.-683T>A	NP_620456.1:p.Asn142Lys	NP_620456.1:p.Asn142Lys	NP_620456.1:c.426T>A	No	Yes		RBSDVs9gp1 (no PDB hits)	RBSDVs9gp1 (no PDB hits)
NC_003731	482..483	MNV	AA	GC	No	2		Heterozygous	10175	15260	66.6776		6153	4022	9270	5990	0.395283	37.5348	10175	15260	216	217	-4.21	0	1	yes	No	1	NP_620456.1:c.431_432delinsGC; NP_620457.1:c.-678_-677delinsGC	NP_620456.1:p.Lys144Ser	NP_620456.1:p.Lys144Ser	NP_620456.1:c.431_432delinsGC	Yes	Yes		RBSDVs9gp1 Lys144Ser	No drug hits (RBSDVs9gp1 Lys144Ser)
NC_003731	489	SNV	G	T	No	1		Heterozygous	892	17060	5.2286		459	433	9603	7457	0.485426	37.9865	892	17060	161	173	4.59	1.61836e-09	0.433139	yes	No	1	NP_620456.1:c.438G>T; NP_620457.1:c.-671G>T	NP_620456.1:p.Glu146Asp	NP_620456.1:p.Glu146Asp	NP_620456.1:c.438G>T	No	Yes		RBSDVs9gp1 Glu146Asp	No drug hits (RBSDVs9gp1 Glu146Asp)
NC_003731	494..495	MNV	CT	AG	No	2		Homozygous	10626	15411	68.9507		5738	4888	8621	6790	0.460004	37.4615	10626	15411	216	217	0.14	0	1	no	No	1	NP_620456.1:c.443_444delinsAG; NP_620457.1:c.-666_-665delinsAG	NP_620456.1:p.Ala148Glu	NP_620456.1:p.Ala148Glu	NP_620456.1:c.443_444delinsAG	No	Yes		RBSDVs9gp1 Ala148Glu	No drug hits (RBSDVs9gp1 Ala148Glu)
NC_003731	499..500	MNV	CC	AA	No	2		Homozygous	10734	15459	69.4353		5753	4981	8660	6799	0.46404	38.8389	10734	15459	214	217	8.95	0	1	no	No	1	NP_620456.1:c.448_449delinsAA; NP_620457.1:c.-661_-660delinsAA	NP_620456.1:p.Pro150Lys	NP_620456.1:p.Pro150Lys	NP_620456.1:c.448_449delinsAA	No	Yes		RBSDVs9gp1 Pro150Lys	No drug hits (RBSDVs9gp1 Pro150Lys)
NC_003731	503	SNV	T	C	No	1		Heterozygous	11799	16114	73.222		6496	5303	9170	6944	0.449445	37.6516	11799	16114	242	244	-1.51	0	1	yes	No	1	NP_620456.1:c.452T>C; NP_620457.1:c.-657T>C	NP_620456.1:p.Val151Ala	NP_620456.1:p.Val151Ala	NP_620456.1:c.452T>C	No	Yes		RBSDVs9gp1 Val151Ala	No drug hits (RBSDVs9gp1 Val151Ala)
NC_003731	539	SNV	A	T	No	1		Heterozygous	14578	19495	74.7781		8057	6521	10515	8980	0.447318	38.4833	14578	19495	218	219	1.62	0	1	yes	No	1	NP_620456.1:c.488A>T; NP_620457.1:c.-621A>T	NP_620456.1:p.Lys163Ile	NP_620456.1:p.Lys163Ile	NP_620456.1:c.488A>T	Yes	Yes		RBSDVs9gp1 Lys163Ile	No drug hits (RBSDVs9gp1 Lys163Ile)
NC_003731	541..542	MNV	AT	CC	No	2		Heterozygous	14759	19496	75.7027		8171	6588	10527	8969	0.446372	38.5445	14759	19496	223	225	7.01	0	1	yes	No	1	NP_620456.1:c.490_491delinsCC; NP_620457.1:c.-619_-618delinsCC	NP_620456.1:p.Ile164Pro	NP_620456.1:p.Ile164Pro	NP_620456.1:c.490_491delinsCC	Yes	Yes		RBSDVs9gp1 Ile164Pro	No drug hits (RBSDVs9gp1 Ile164Pro)
NC_003731	542	SNV	T	C	No	1		Heterozygous	4536	19443	23.3297		2254	2282	10527	8969	0.496914	37.8666	4536	19443	271	280	6.37	0	0.393078	yes	No	1	NP_620456.1:c.491T>C; NP_620457.1:c.-618T>C	NP_620456.1:p.Ile164Thr	NP_620456.1:p.Ile164Thr	NP_620456.1:c.491T>C	Yes	Yes		RBSDVs9gp1 Ile164Thr	No drug hits (RBSDVs9gp1 Ile164Thr)
NC_003731	553	SNV	C	T	No	1		Homozygous	21949	22084	99.3887		11900	10049	11981	10103	0.457834	38.2733	21949	22084	286	287		1	1	no	No	1	NP_620456.1:c.502C>T; NP_620457.1:c.-607C>T	NP_620456.1:p.Pro168Ser	NP_620456.1:p.Pro168Ser	NP_620456.1:c.502C>T	Yes	Yes		RBSDVs9gp1 Pro168Ser	No drug hits (RBSDVs9gp1 Pro168Ser)
NC_003731	775	SNV	C	A	No	1		Homozygous	13317	14682	90.7029		3566	9751	4153	10529	0.267778	38.7821	13317	14682	270	272		0.578894	1	no	No	1	NP_620456.1:c.724C>A; NP_620457.1:c.-385C>A	NP_620456.1:p.Pro242Thr	NP_620456.1:p.Pro242Thr	NP_620456.1:c.724C>A	Yes	Yes		RBSDVs9gp1 Pro242Thr	No drug hits (RBSDVs9gp1 Pro242Thr)
NC_003731	779	SNV	A	G	No	1		Heterozygous	6040	14650	41.2287		1692	4348	4180	10542	0.280132	38.4699	6040	14650	267	275	2.01	0	1	yes	No	1	NP_620456.1:c.728A>G; NP_620457.1:c.-381A>G	NP_620456.1:p.Asn243Ser	NP_620456.1:p.Asn243Ser	NP_620456.1:c.728A>G	Yes	Yes		RBSDVs9gp1 Asn243Ser	No drug hits (RBSDVs9gp1 Asn243Ser)
NC_003731	779..780	MNV	AT	GC	No	2		Heterozygous	7304	14722	49.6128		1876	5428	4180	10542	0.256846	38.4816	7304	14722	230	231	-0.25	0	0.773524	yes	No	1	NP_620456.1:c.728_729delinsGC; NP_620457.1:c.-381_-380delinsGC	NP_620456.1:p.Asn243Ser	NP_620456.1:p.Asn243Ser	NP_620456.1:c.728_729delinsGC	Yes	Yes		RBSDVs9gp1 Asn243Ser	No drug hits (RBSDVs9gp1 Asn243Ser)
NC_003731	786..787	MNV	AG	GA	No	2		Homozygous	13085	14535	90.0241		3503	9582	4189	10346	0.267711	38.1423	13085	14535	275	276	8.33	0.23855	1	no	No	1	NP_620456.1:c.735_736delinsGA; NP_620457.1:c.-374_-373delinsGA	NP_620456.1:p.Val246Ile	NP_620456.1:p.Val246Ile	NP_620456.1:c.735_736delinsGA	No	Yes		RBSDVs9gp1 Val246Ile	No drug hits (RBSDVs9gp1 Val246Ile)
NC_003731	934	SNV	A	G	No	1		Heterozygous	4168	5009	83.2102		1747	2421	2146	2863	0.419146	37.5329	4168	5009	273	285	3.69	0.670839	1	yes	No	1	NP_620456.1:c.883A>G; NP_620457.1:c.-226A>G	NP_620456.1:p.Thr295Ala	NP_620456.1:p.Thr295Ala	NP_620456.1:c.883A>G	No	Yes		RBSDVs9gp1 (no PDB hits)	RBSDVs9gp1 (no PDB hits)
NC_003731	947	SNV	C	T	No	1		Heterozygous	348	5361	6.49133		128	220	2272	3089	0.367816	37.6408	348	5361	120	122	0.37	4.74309e-12	0.56036	yes	No	1	NP_620456.1:c.896C>T; NP_620457.1:c.-213C>T	NP_620456.1:p.Ala299Val	NP_620456.1:p.Ala299Val	NP_620456.1:c.896C>T	Yes	Yes		RBSDVs9gp1 (no PDB hits)	RBSDVs9gp1 (no PDB hits)
NC_003731	949	SNV	T	C	No	1		Heterozygous	4306	5294	81.3374		1862	2444	2268	3026	0.43242	37.7919	4306	5294	268	283	5.87	0.133685	1	yes	No	1	NP_620456.1:c.898T>C; NP_620457.1:c.-211T>C	NP_620456.1:p.Ser300Pro	NP_620456.1:p.Ser300Pro	NP_620456.1:c.898T>C	Yes	Yes		RBSDVs9gp1 (no PDB hits)	RBSDVs9gp1 (no PDB hits)
NC_003731	1033	SNV	A	G	No	1		Homozygous	5739	7261	79.0387		3603	2136	4730	2531	0.37219	37.2276	5739	7261	258	275		0.990551	1	no	No	1	NP_620456.1:c.982A>G; NP_620457.1:c.-127A>G	NP_620456.1:p.Ile328Val	NP_620456.1:p.Ile328Val	NP_620456.1:c.982A>G	Yes	Yes		RBSDVs9gp1 Ile328Val	No drug hits (RBSDVs9gp1 Ile328Val)
NC_003731	1050..1051	MNV	TT	CA	No	2		Heterozygous	6943	8830	78.6297		4851	2092	6286	2544	0.301311	38.6197	6943	8830	250	265	1.84	0.65152	1	yes	No	1	NP_620456.1:c.999_1000delinsCA; NP_620457.1:c.-110_-109delinsCA	NP_620456.1:p.Cys334Ser	NP_620456.1:p.Cys334Ser	NP_620456.1:c.999_1000delinsCA	Yes	Yes		RBSDVs9gp1 Cys334Ser	No drug hits (RBSDVs9gp1 Cys334Ser)
NC_003731	1171	SNV	A	T	No	1		Heterozygous	3291	20262	16.2422		2153	1138	13004	7258	0.345792	37.9356	3291	20262	248	261	10.06	5.57032e-06	1	yes	No	1	NP_620456.1:c.*76A>T; NP_620457.1:c.12A>T	NP_620457.1:p.Gln4His	NP_620457.1:p.Gln4His	NP_620457.1:c.12A>T	No	Yes		RBSDVs9gp2 (no PDB hits)	RBSDVs9gp2 (no PDB hits)
NC_003731	1286	SNV	A	G	No	1		Heterozygous	18687	22675	82.4123		9242	9445	11186	11489	0.494568	38.3866	18687	22675	278	280	3.75	0.999994	1	yes	No	1	NP_620456.1:c.*191A>G; NP_620457.1:c.127A>G	NP_620457.1:p.Asn43Asp	NP_620457.1:p.Asn43Asp	NP_620457.1:c.127A>G	Yes	Yes		RBSDVs9gp2 (no PDB hits)	RBSDVs9gp2 (no PDB hits)
NC_003731	1288	SNV	T	G	No	1		Heterozygous	18740	22627	82.8214		9271	9469	11175	11452	0.494717	37.6838	18740	22627	277	279	0.89	0.999344	1	yes	No	1	NP_620456.1:c.*193T>G; NP_620457.1:c.129T>G	NP_620457.1:p.Asn43Lys	NP_620457.1:p.Asn43Lys	NP_620457.1:c.129T>G	Yes	Yes		RBSDVs9gp2 (no PDB hits)	RBSDVs9gp2 (no PDB hits)
NC_003731	1377	SNV	G	A	No	1		Heterozygous	8672	22838	37.9718		3815	4857	9565	13273	0.439922	38.3692	8672	22838	279	288	12.66	2.78999e-13	1	yes	No	1	NP_620456.1:c.*282G>A; NP_620457.1:c.218G>A	NP_620457.1:p.Arg73Lys	NP_620457.1:p.Arg73Lys	NP_620457.1:c.218G>A	No	Yes		RBSDVs9gp2 (no PDB hits)	RBSDVs9gp2 (no PDB hits)
NC_003731	1426	SNV	T	G	No	1		Heterozygous	2015	20324	9.91439		875	1140	9329	10995	0.434243	37.468	2015	20324	211	235	-0.83	1.05183e-12	1	yes	No	1	NP_620456.1:c.*331T>G; NP_620457.1:c.267T>G	NP_620457.1:p.Phe89Leu	NP_620457.1:p.Phe89Leu	NP_620457.1:c.267T>G	No	Yes		RBSDVs9gp2 (no PDB hits)	RBSDVs9gp2 (no PDB hits)
NC_003731	1473	SNV	G	A	No	1		Heterozygous	959	18261	5.25163		335	624	7140	11121	0.349322	36.9009	959	18261	193	209	-2.69	0.0156711	0.56852	yes	No	1	NP_620456.1:c.*378G>A; NP_620457.1:c.314G>A	NP_620457.1:p.Arg105His	NP_620457.1:p.Arg105His	NP_620457.1:c.314G>A	No	Yes		RBSDVs9gp2 (no PDB hits)	RBSDVs9gp2 (no PDB hits)
NC_003731	1517	SNV	A	G	No	1		Heterozygous	7156	17977	39.8064		3337	3819	8099	9878	0.466322	38.2538	7156	17977	277	289	5.74	0	1	yes	No	1	NP_620456.1:c.*422A>G; NP_620457.1:c.358A>G	NP_620457.1:p.Ile120Val	NP_620457.1:p.Ile120Val	NP_620457.1:c.358A>G	No	Yes		RBSDVs9gp2 (no PDB hits)	RBSDVs9gp2 (no PDB hits)
NC_003731	1538	Deletion	T	-	No	1		Heterozygous	9776	14845	65.8538		5095	4681	7392	7453	0.478826	36.9018	9776	14845	245	250	-7.86	0	1	yes	Yes	3	NP_620456.1:c.*445delT; NP_620457.1:c.381delT	NP_620457.1:p.Leu128fs	NP_620457.1:p.Leu128fs	NP_620457.1:c.381delT	No	Yes	1539	RBSDVs9gp2 (frame shift)	RBSDVs9gp2 (frame shift)
NC_003731	1542	Deletion	T	-	No	1		Heterozygous	9773	13564	72.051		5094	4679	14017	13111	0.478768	35.7445	9773	13564	259	265	-6.5	1.83223e-11	1	yes	No	1	NP_620456.1:c.*447delT; NP_620457.1:c.383delT	NP_620457.1:p.Leu128fs	NP_620457.1:p.Leu128fs	NP_620457.1:c.383delT	No	Yes	1541	RBSDVs9gp2 (frame shift)	RBSDVs9gp2 (frame shift)
NC_003731	1544^1545	Insertion	-	GT	No	2		Heterozygous	9642	13491	71.4699		4990	4652	14017	13111	0.482473	38.6133	9642	13491	237	240	21.05	6.01386e-12	1	yes	No	1	NP_620456.1:c.*449_*449+1insGT; NP_620457.1:c.385_386insGT	NP_620457.1:p.Leu129fs	NP_620457.1:p.Leu129fs	NP_620457.1:c.385_386insGT	Yes	Yes	1544	RBSDVs9gp2 (frame shift)	RBSDVs9gp2 (frame shift)
NC_003731	1736	SNV	A	G	No	1		Heterozygous	19472	24025	81.0489		7051	12421	8702	15323	0.36211	37.8407	19472	24025	279	286	-0.64	0.241796	1	yes	No	1	NP_620456.1:c.*641A>G; NP_620457.1:c.577A>G	NP_620457.1:p.Ile193Val	NP_620457.1:p.Ile193Val	NP_620457.1:c.577A>G	No	Yes		RBSDVs9gp2 (no PDB hits)	RBSDVs9gp2 (no PDB hits)

## Sheet: SRX8967825 code 4 RBSDV2 (t...
Chromosome	Region	Type	Reference	Allele	Reference allele	Length	Linkage	Zygosity	Count	Coverage	Frequency	Probability	Forward read count	Reverse read count	Forward read coverage	Reverse read coverage	Forward/reverse balance	Average quality	Read count	Read coverage	# unique start positions	# unique end positions	BaseQRankSum	Read position test probability	Read direction test probability	Hyper-allelic	Homopolymer	Homopolymer length	Coding region change	Amino acid change	Amino acid change in longest transcript	Coding region change in longest transcript	Other variants within codon	Non-synonymous	Start by 3' rule	Symbols by 3' rule	Link to 3D protein structure	Effect on drug binding site
NC_003731	62	SNV	A	T	No	1		Heterozygous	1157	6289	18.3972		1078	79	5899	390	0.06828	38.8591	1157	6289	77	80	1.57	0.774499	0.958666	yes	No	1	NP_620456.1:c.11A>T; NP_620457.1:c.-1098A>T	NP_620456.1:p.Gln4Leu	NP_620456.1:p.Gln4Leu	NP_620456.1:c.11A>T	No	Yes		RBSDVs9gp1 Gln4Leu	No drug hits (RBSDVs9gp1 Gln4Leu)
NC_003731	110	SNV	A	G	No	1		Heterozygous	8993	10783	83.3998		7255	1738	8631	2152	0.193261	36.7343	8993	10783	201	215	-10.1	0.999999	1	yes	No	1	NP_620456.1:c.59A>G; NP_620457.1:c.-1050A>G	NP_620456.1:p.Lys20Arg	NP_620456.1:p.Lys20Arg	NP_620456.1:c.59A>G	No	Yes		RBSDVs9gp1 Lys20Arg	No drug hits (RBSDVs9gp1 Lys20Arg)
NC_003731	122	SNV	C	A	No	1		Heterozygous	746	13146	5.67473		586	160	10580	2566	0.214477	39.1743	746	13146	129	137	0.53	0.0189645	0.873425	yes	No	1	NP_620456.1:c.71C>A; NP_620457.1:c.-1038C>A	NP_620456.1:p.Pro24Gln	NP_620456.1:p.Pro24Gln	NP_620456.1:c.71C>A	No	Yes		RBSDVs9gp1 (no PDB hits)	RBSDVs9gp1 (no PDB hits)
NC_003731	131	SNV	A	G	No	1		Heterozygous	950	16203	5.86311		751	199	12481	3722	0.209474	35.2526	950	16203	146	151	-10.6	0.0165341	0.884464	yes	No	1	NP_620456.1:c.80A>G; NP_620457.1:c.-1029A>G	NP_620456.1:p.Asn27Ser	NP_620456.1:p.Asn27Ser	NP_620456.1:c.80A>G	No	Yes		RBSDVs9gp1 (no PDB hits)	RBSDVs9gp1 (no PDB hits)
NC_003731	146	SNV	C	A	No	1		Heterozygous	16896	19968	84.6154		12775	4121	14931	5037	0.243904	37.3243	16896	19968	260	268	-5.7	1	1	yes	No	1	NP_620456.1:c.95C>A; NP_620457.1:c.-1014C>A	NP_620456.1:p.Thr32Asn	NP_620456.1:p.Thr32Asn	NP_620456.1:c.95C>A	No	Yes		RBSDVs9gp1 (no PDB hits)	RBSDVs9gp1 (no PDB hits)
NC_003731	231..232	MNV	TG	CA	No	2		Heterozygous	1301	25915	5.02026		684	617	14544	11371	0.474251	38.4843	1301	25915	187	207	-0.2	9.15128e-06	0.777099	yes	No	1	NP_620456.1:c.180_181delinsCA; NP_620457.1:c.-929_-928delinsCA	NP_620456.1:p.Asp61Asn	NP_620456.1:p.Asp61Asn	NP_620456.1:c.180_181delinsCA	Yes	Yes		RBSDVs9gp1 Asp61Asn	No drug hits (RBSDVs9gp1 Asp61Asn)
NC_003731	303	SNV	A	C	No	1		Heterozygous	7430	25713	28.8959		3287	4143	12422	13291	0.442396	37.8555	7430	25713	277	286		0.000122458	0.504705	yes	No	1	NP_620456.1:c.252A>C; NP_620457.1:c.-857A>C	NP_620456.1:p.Glu84Asp	NP_620456.1:p.Glu84Asp	NP_620456.1:c.252A>C	No	Yes		RBSDVs9gp1 Glu84Asp	No drug hits (RBSDVs9gp1 Glu84Asp)
NC_003731	303	SNV	A	T	No	1		Heterozygous	18125	25713	70.4896		9049	9076	12422	13291	0.499255	38.4561	18125	25713	288	290		0.986115	1	yes	No	1	NP_620456.1:c.252A>T; NP_620457.1:c.-857A>T	NP_620456.1:p.Glu84Asp	NP_620456.1:p.Glu84Asp	NP_620456.1:c.252A>T	No	Yes		RBSDVs9gp1 Glu84Asp	No drug hits (RBSDVs9gp1 Glu84Asp)
NC_003731	354..355	MNV	AA	GC	No	2		Heterozygous	5464	23856	22.9041		2463	3001	11941	11915	0.450769	37.8835	5464	23856	255	261	7.13	5.55112e-16	0.0711109	yes	No	1	NP_620456.1:c.303_304delinsGC; NP_620457.1:c.-806_-805delinsGC	NP_620456.1:p.Asn102His	NP_620456.1:p.Asn102His	NP_620456.1:c.303_304delinsGC	Yes	Yes		RBSDVs9gp1 Asn102His	No drug hits (RBSDVs9gp1 Asn102His)
NC_003731	355	SNV	A	C	No	1		Heterozygous	14961	23592	63.4156		7727	7234	11941	11915	0.483524	38.1062	14961	23592	291	298	8.91	0.445279	1	yes	No	1	NP_620456.1:c.304A>C; NP_620457.1:c.-805A>C	NP_620456.1:p.Asn102His	NP_620456.1:p.Asn102His	NP_620456.1:c.304A>C	Yes	Yes		RBSDVs9gp1 Asn102His	No drug hits (RBSDVs9gp1 Asn102His)
NC_003731	361	SNV	G	A	No	1		Heterozygous	21443	24694	86.8349		10680	10763	12305	12389	0.498065	38.5315	21443	24694	289	293	8.84	0.999986	1	yes	No	1	NP_620456.1:c.310G>A; NP_620457.1:c.-799G>A	NP_620456.1:p.Asp104Asn	NP_620456.1:p.Asp104Asn	NP_620456.1:c.310G>A	No	Yes		RBSDVs9gp1 Asp104Asn	No drug hits (RBSDVs9gp1 Asp104Asn)
NC_003731	420^421	Insertion	-	T	No	1		Heterozygous	8261	24014	34.4008		4895	3366	28106	19937	0.407457	38.6784	8261	24014	255	263	25.97	7.05564e-09	1	yes	No	1	NP_620456.1:c.369_370insT; NP_620457.1:c.-739-1_-739insT	NP_620456.1:p.Leu124fs	NP_620456.1:p.Leu124fs	NP_620456.1:c.369_370insT	Yes	Yes	420	RBSDVs9gp1 (frame shift)	RBSDVs9gp1 (frame shift)
NC_003731	421	Deletion	C	-	No	1		Heterozygous	11802	24029	49.1157		6735	5067	28106	19937	0.429334	36.2741	11802	24029	253	253	-18.19	1.24345e-14	1	yes	No	1	NP_620456.1:c.370delC; NP_620457.1:c.-739delC	NP_620456.1:p.Leu124fs	NP_620456.1:p.Leu124fs	NP_620456.1:c.370delC	Yes	Yes	420	RBSDVs9gp1 (frame shift)	RBSDVs9gp1 (frame shift)
NC_003731	424	Deletion	C	-	No	1		Heterozygous	8081	23824	33.9196		4895	3186	28064	19866	0.394258	37.1603	8081	23824	258	267	-1.46	1.77602e-07	1	yes	No	1	NP_620456.1:c.373delC; NP_620457.1:c.-736delC	NP_620456.1:p.Leu125fs	NP_620456.1:p.Leu125fs	NP_620456.1:c.373delC	Yes	Yes	423	RBSDVs9gp1 (frame shift)	RBSDVs9gp1 (frame shift)
NC_003731	424^425	Insertion	-	T	No	1		Heterozygous	11693	23809	49.1117		6667	5026	28064	19866	0.42983	38.3698	11693	23809	253	253	13.91	1.11022e-15	1	yes	No	1	NP_620456.1:c.374dupT; NP_620457.1:c.-735dupT	NP_620456.1:p.Glu126fs	NP_620456.1:p.Glu126fs	NP_620456.1:c.374dupT	Yes	Yes	425	RBSDVs9gp1 (frame shift)	RBSDVs9gp1 (frame shift)
NC_003731	449	SNV	C	T	No	1		Heterozygous	1530	21926	6.97802		910	620	12695	9340	0.405229	38.6222	1530	21926	178	191	5.07	0.0554038	1	yes	No	1	NP_620456.1:c.398C>T; NP_620457.1:c.-711C>T	NP_620456.1:p.Ser133Leu	NP_620456.1:p.Ser133Leu	NP_620456.1:c.398C>T	Yes	Yes		RBSDVs9gp1 (no PDB hits)	RBSDVs9gp1 (no PDB hits)
NC_003731	460	SNV	C	T	No	1		Heterozygous	16901	20970	80.5961		10009	6892	12412	8558	0.407787	36.887	16901	20970	238	243	-7.97	1.52101e-14	1	yes	No	1	NP_620456.1:c.409C>T; NP_620457.1:c.-700C>T	NP_620456.1:p.Pro137Ser	NP_620456.1:p.Pro137Ser	NP_620456.1:c.409C>T	No	Yes		RBSDVs9gp1 (no PDB hits)	RBSDVs9gp1 (no PDB hits)
NC_003731	463	SNV	A	C	No	1		Heterozygous	14789	20811	71.0634		8697	6092	12942	9161	0.411928	38.2352	14789	20811	251	259	-4.01	0	1	yes	No	1	NP_620456.1:c.412A>C; NP_620457.1:c.-697A>C	NP_620456.1:p.Thr138Pro	NP_620456.1:p.Thr138Pro	NP_620456.1:c.412A>C	Yes	Yes		RBSDVs9gp1 (no PDB hits)	RBSDVs9gp1 (no PDB hits)
NC_003731	463	SNV	A	G	No	1		Heterozygous	1722	20811	8.27447		1046	676	12942	9161	0.392567	36.7107	1722	20811	220	234	-3.81	0	1	yes	No	1	NP_620456.1:c.412A>G; NP_620457.1:c.-697A>G	NP_620456.1:p.Thr138Ala	NP_620456.1:p.Thr138Ala	NP_620456.1:c.412A>G	Yes	Yes		RBSDVs9gp1 (no PDB hits)	RBSDVs9gp1 (no PDB hits)
NC_003731	463..464	MNV	AC	CT	No	2		Heterozygous	1955	21153	9.24219		1261	694	12942	9161	0.354987	39.0288	1955	21153	185	201	2.81	1.99103e-06	0.0226305	yes	No	1	NP_620456.1:c.412_413delinsCT; NP_620457.1:c.-697_-696delinsCT	NP_620456.1:p.Thr138Leu	NP_620456.1:p.Thr138Leu	NP_620456.1:c.412_413delinsCT	Yes	Yes		RBSDVs9gp1 (no PDB hits)	RBSDVs9gp1 (no PDB hits)
NC_003731	469	SNV	C	A	No	1		Heterozygous	9671	21198	45.6222		5309	4362	12352	8846	0.451039	38.2396	9671	21198	230	237	2.76	0	0.9651	yes	No	1	NP_620456.1:c.418C>A; NP_620457.1:c.-691C>A	NP_620456.1:p.Pro140Thr	NP_620456.1:p.Pro140Thr	NP_620456.1:c.418C>A	No	Yes		RBSDVs9gp1 (no PDB hits)	RBSDVs9gp1 (no PDB hits)
NC_003731	469	SNV	C	T	No	1		Heterozygous	1091	21198	5.14671		642	449	12352	8846	0.411549	37.7104	1091	21198	196	206	-1.34	0	1	yes	No	1	NP_620456.1:c.418C>T; NP_620457.1:c.-691C>T	NP_620456.1:p.Pro140Ser	NP_620456.1:p.Pro140Ser	NP_620456.1:c.418C>T	No	Yes		RBSDVs9gp1 (no PDB hits)	RBSDVs9gp1 (no PDB hits)
NC_003731	474	Deletion	G	-	No	1		Heterozygous	1143	20846	5.48307		609	534	12148	8698	0.467192	35.1067	1143	20846	89	93	-4.07	0	0.278987	yes	No	1	NP_620456.1:c.423delG; NP_620457.1:c.-686delG	NP_620456.1:p.Asn142fs	NP_620456.1:p.Asn142fs	NP_620456.1:c.423delG	No	Yes	473	RBSDVs9gp1 (frame shift)	RBSDVs9gp1 (frame shift)
NC_003731	477	SNV	T	A	No	1		Heterozygous	14976	20516	72.9967		8756	6220	11859	8691	0.415331	38.4115	14976	20516	234	243	8.71	0	1	yes	No	1	NP_620456.1:c.426T>A; NP_620457.1:c.-683T>A	NP_620456.1:p.Asn142Lys	NP_620456.1:p.Asn142Lys	NP_620456.1:c.426T>A	Yes	Yes		RBSDVs9gp1 (no PDB hits)	RBSDVs9gp1 (no PDB hits)
NC_003731	477..478	Replacement	TG	A	No	2		Heterozygous	1072	20550	5.21655		567	505	11859	8691	0.471082	36.5138	1072	20550	60	66	-1.92	0	0.361847	yes	No	1	NP_620456.1:c.426_427delinsA; NP_620457.1:c.-683_-682delinsA	NP_620456.1:p.Asn142fs	NP_620456.1:p.Asn142fs	NP_620456.1:c.426_427delinsA	Yes	Yes		RBSDVs9gp1 (frame shift)	RBSDVs9gp1 (frame shift)
NC_003731	482..483	MNV	AA	GC	No	2		Heterozygous	14007	19494	71.8529		7837	6170	10809	8685	0.440494	37.5576	14007	19494	211	216	-3.82	0	1	yes	No	1	NP_620456.1:c.431_432delinsGC; NP_620457.1:c.-678_-677delinsGC	NP_620456.1:p.Lys144Ser	NP_620456.1:p.Lys144Ser	NP_620456.1:c.431_432delinsGC	Yes	Yes		RBSDVs9gp1 Lys144Ser	No drug hits (RBSDVs9gp1 Lys144Ser)
NC_003731	489	SNV	G	T	No	1		Heterozygous	1174	21864	5.36956		628	546	11140	10724	0.465077	37.6346	1174	21864	171	184	5.07	1.58989e-07	1	yes	No	1	NP_620456.1:c.438G>T; NP_620457.1:c.-671G>T	NP_620456.1:p.Glu146Asp	NP_620456.1:p.Glu146Asp	NP_620456.1:c.438G>T	No	Yes		RBSDVs9gp1 Glu146Asp	No drug hits (RBSDVs9gp1 Glu146Asp)
NC_003731	494..495	MNV	CT	AG	No	2		Homozygous	14935	19607	76.1718		7269	7666	9786	9821	0.486709	37.5601	14935	19607	217	221	3.21	0	1	no	No	1	NP_620456.1:c.443_444delinsAG; NP_620457.1:c.-666_-665delinsAG	NP_620456.1:p.Ala148Glu	NP_620456.1:p.Ala148Glu	NP_620456.1:c.443_444delinsAG	No	Yes		RBSDVs9gp1 Ala148Glu	No drug hits (RBSDVs9gp1 Ala148Glu)
NC_003731	499..500	Replacement	CC	A	No	2		Heterozygous	2011	19615	10.2524		1016	995	9804	9811	0.494779	37.7433	2011	19615	169	187	-1.35	9.29092e-09	1	yes	Yes	3	NP_620456.1:c.448_449delinsA; NP_620457.1:c.-661_-660delinsA	NP_620456.1:p.Pro150fs	NP_620456.1:p.Pro150fs	NP_620456.1:c.448_449delinsA	No	Yes		RBSDVs9gp1 (frame shift)	RBSDVs9gp1 (frame shift)
NC_003731	499..500	MNV	CC	AA	No	2		Heterozygous	13213	19615	67.3617		6323	6890	9804	9811	0.478544	38.7536	13213	19615	212	218	10.1	0	1	yes	No	1	NP_620456.1:c.448_449delinsAA; NP_620457.1:c.-661_-660delinsAA	NP_620456.1:p.Pro150Lys	NP_620456.1:p.Pro150Lys	NP_620456.1:c.448_449delinsAA	No	Yes		RBSDVs9gp1 Pro150Lys	No drug hits (RBSDVs9gp1 Pro150Lys)
NC_003731	503	SNV	T	C	No	1		Heterozygous	14767	21112	69.946		7454	7313	21832	20394	0.495226	37.4911	14767	21112	237	244	-0.13	0	1	yes	No	1	NP_620456.1:c.452T>C; NP_620457.1:c.-657T>C	NP_620456.1:p.Val151Ala	NP_620456.1:p.Val151Ala	NP_620456.1:c.452T>C	Yes	Yes		RBSDVs9gp1 Val151Ala	No drug hits (RBSDVs9gp1 Val151Ala)
NC_003731	503^504	Insertion	-	C	No	1		Heterozygous	2341	21114	11.0874		1225	1116	21832	20394	0.476719	37.4823	2341	21114	197	213	10.33	3.3706e-09	1	yes	No	1	NP_620456.1:c.452_453insC; NP_620457.1:c.-656-1_-656insC	NP_620456.1:p.Thr152fs	NP_620456.1:p.Thr152fs	NP_620456.1:c.452_453insC	Yes	Yes	503	RBSDVs9gp1 (frame shift)	RBSDVs9gp1 (frame shift)
NC_003731	539	SNV	A	T	No	1		Heterozygous	15774	22547	69.9605		8240	7534	11581	10987	0.477621	38.2879	15774	22547	213	219	2.04	0	1	yes	No	1	NP_620456.1:c.488A>T; NP_620457.1:c.-621A>T	NP_620456.1:p.Lys163Ile	NP_620456.1:p.Lys163Ile	NP_620456.1:c.488A>T	Yes	Yes		RBSDVs9gp1 Lys163Ile	No drug hits (RBSDVs9gp1 Lys163Ile)
NC_003731	539..542	MNV	AAAT	TCCC	No	4		Heterozygous	2274	22568	10.0762		1126	1148	11581	10987	0.495163	37.5017	2274	22568	180	184	1.12	2.61301e-11	1	yes	No	1	NP_620456.1:c.488_491delinsTCCC; NP_620457.1:c.-621_-618delinsTCCC	NP_620456.1:p.Lys163_Ile164delinsIlePro	NP_620456.1:p.Lys163_Ile164delinsIlePro	NP_620456.1:c.488_491delinsTCCC	Yes	Yes		RBSDVs9gp1 Lys163_Ile164delinsIlePro	No drug hits (RBSDVs9gp1 Lys163_Ile164delinsIlePro)
NC_003731	541..542	MNV	AT	CC	No	2		Heterozygous	15901	22545	70.5301		8323	7578	11581	10987	0.476574	38.3733	15901	22545	215	221	2.03	0	1	yes	No	1	NP_620456.1:c.490_491delinsCC; NP_620457.1:c.-619_-618delinsCC	NP_620456.1:p.Ile164Pro	NP_620456.1:p.Ile164Pro	NP_620456.1:c.490_491delinsCC	Yes	Yes		RBSDVs9gp1 Ile164Pro	No drug hits (RBSDVs9gp1 Ile164Pro)
NC_003731	542	SNV	T	C	No	1		Heterozygous	4092	22476	18.2061		2006	2086	11581	10987	0.490225	38.0257	4092	22476	275	295	1.55	0	1	yes	No	1	NP_620456.1:c.491T>C; NP_620457.1:c.-618T>C	NP_620456.1:p.Ile164Thr	NP_620456.1:p.Ile164Thr	NP_620456.1:c.491T>C	Yes	Yes		RBSDVs9gp1 Ile164Thr	No drug hits (RBSDVs9gp1 Ile164Thr)
NC_003731	553	SNV	C	T	No	1		Homozygous	25416	25583	99.3472		13302	12114	13391	12192	0.476629	38.2432	25416	25583	283	288		1	1	no	No	1	NP_620456.1:c.502C>T; NP_620457.1:c.-607C>T	NP_620456.1:p.Pro168Ser	NP_620456.1:p.Pro168Ser	NP_620456.1:c.502C>T	Yes	Yes		RBSDVs9gp1 Pro168Ser	No drug hits (RBSDVs9gp1 Pro168Ser)
NC_003731	732..733	MNV	AA	GG	No	2		Heterozygous	3004	20002	15.0185		1235	1769	7640	12362	0.411119	38.3685	3004	20002	197	206	-1.27	0	0.866277	yes	No	1	NP_620456.1:c.681_682delinsGG; NP_620457.1:c.-428_-427delinsGG	NP_620456.1:p.Ile228Val	NP_620456.1:p.Ile228Val	NP_620456.1:c.681_682delinsGG	Yes	Yes		RBSDVs9gp1 Ile228Val	No drug hits (RBSDVs9gp1 Ile228Val)
NC_003731	775	SNV	C	A	No	1		Homozygous	10763	12382	86.9246		3393	7370	4121	8261	0.315247	38.4785	10763	12382	269	274		0.697238	1	no	No	1	NP_620456.1:c.724C>A; NP_620457.1:c.-385C>A	NP_620456.1:p.Pro242Thr	NP_620456.1:p.Pro242Thr	NP_620456.1:c.724C>A	Yes	Yes		RBSDVs9gp1 Pro242Thr	No drug hits (RBSDVs9gp1 Pro242Thr)
NC_003731	779	SNV	A	G	No	1		Homozygous	10781	12349	87.3026		3391	7390	4090	8259	0.314535	38.1995	10781	12349	268	273		0.818769	1	no	No	1	NP_620456.1:c.728A>G; NP_620457.1:c.-381A>G	NP_620456.1:p.Asn243Ser	NP_620456.1:p.Asn243Ser	NP_620456.1:c.728A>G	Yes	Yes		RBSDVs9gp1 Asn243Ser	No drug hits (RBSDVs9gp1 Asn243Ser)
NC_003731	786..787	MNV	AG	GA	No	2		Homozygous	10202	11911	85.6519		3158	7044	3981	7930	0.309547	37.7872	10202	11911	273	275	4.42	0.186775	1	no	No	1	NP_620456.1:c.735_736delinsGA; NP_620457.1:c.-374_-373delinsGA	NP_620456.1:p.Val246Ile	NP_620456.1:p.Val246Ile	NP_620456.1:c.735_736delinsGA	No	Yes		RBSDVs9gp1 Val246Ile	No drug hits (RBSDVs9gp1 Val246Ile)
NC_003731	934	SNV	A	G	No	1		Heterozygous	5036	5960	84.4966		2092	2944	2492	3468	0.415409	37.5963	5036	5960	279	279	3.62	0.525466	1	yes	No	1	NP_620456.1:c.883A>G; NP_620457.1:c.-226A>G	NP_620456.1:p.Thr295Ala	NP_620456.1:p.Thr295Ala	NP_620456.1:c.883A>G	No	Yes		RBSDVs9gp1 (no PDB hits)	RBSDVs9gp1 (no PDB hits)
NC_003731	947	SNV	C	T	No	1		Heterozygous	326	6488	5.02466		129	197	2662	3826	0.395706	37.1135	326	6488	119	132	0.35	0.000631461	1	yes	No	1	NP_620456.1:c.896C>T; NP_620457.1:c.-213C>T	NP_620456.1:p.Ala299Val	NP_620456.1:p.Ala299Val	NP_620456.1:c.896C>T	Yes	Yes		RBSDVs9gp1 (no PDB hits)	RBSDVs9gp1 (no PDB hits)
NC_003731	949	SNV	T	C	No	1		Heterozygous	5357	6379	83.9787		2265	3092	2649	3730	0.422811	37.6716	5357	6379	276	282	5.74	0.207309	1	yes	No	1	NP_620456.1:c.898T>C; NP_620457.1:c.-211T>C	NP_620456.1:p.Ser300Pro	NP_620456.1:p.Ser300Pro	NP_620456.1:c.898T>C	Yes	Yes		RBSDVs9gp1 (no PDB hits)	RBSDVs9gp1 (no PDB hits)
NC_003731	1033	SNV	A	G	No	1		Homozygous	7122	8565	83.1524		4586	2536	5638	2927	0.35608	37.0011	7122	8565	264	279		0.998488	1	no	No	1	NP_620456.1:c.982A>G; NP_620457.1:c.-127A>G	NP_620456.1:p.Ile328Val	NP_620456.1:p.Ile328Val	NP_620456.1:c.982A>G	Yes	Yes		RBSDVs9gp1 Ile328Val	No drug hits (RBSDVs9gp1 Ile328Val)
NC_003731	1050..1051	MNV	TT	CA	No	2		Heterozygous	8746	10482	83.4383		6185	2561	7523	2959	0.29282	38.5204	8746	10482	254	268	3.33	0.974665	1	yes	No	1	NP_620456.1:c.999_1000delinsCA; NP_620457.1:c.-110_-109delinsCA	NP_620456.1:p.Cys334Ser	NP_620456.1:p.Cys334Ser	NP_620456.1:c.999_1000delinsCA	Yes	Yes		RBSDVs9gp1 Cys334Ser	No drug hits (RBSDVs9gp1 Cys334Ser)
NC_003731	1245	SNV	A	C	No	1		Heterozygous	2334	29666	7.86759		1241	1093	14450	15216	0.468295	36.6577	2334	29666	234	250	-0.53	9.12936e-13	0.285763	yes	No	1	NP_620456.1:c.*150A>C; NP_620457.1:c.86A>C	NP_620457.1:p.Lys29Thr	NP_620457.1:p.Lys29Thr	NP_620457.1:c.86A>C	No	Yes		RBSDVs9gp2 (no PDB hits)	RBSDVs9gp2 (no PDB hits)
NC_003731	1286	SNV	A	G	No	1		Heterozygous	23531	27232	86.4094		11605	11926	13445	13787	0.493179	38.3455	23531	27232	278	282	6.5	0.96635	1	yes	No	1	NP_620456.1:c.*191A>G; NP_620457.1:c.127A>G	NP_620457.1:p.Asn43Asp	NP_620457.1:p.Asn43Asp	NP_620457.1:c.127A>G	Yes	Yes		RBSDVs9gp2 (no PDB hits)	RBSDVs9gp2 (no PDB hits)
NC_003731	1288	SNV	T	G	No	1		Heterozygous	23577	27158	86.8142		11639	11938	13409	13749	0.493659	37.5785	23577	27158	277	281	-0.34	0.998501	1	yes	No	1	NP_620456.1:c.*193T>G; NP_620457.1:c.129T>G	NP_620457.1:p.Asn43Lys	NP_620457.1:p.Asn43Lys	NP_620457.1:c.129T>G	Yes	Yes		RBSDVs9gp2 (no PDB hits)	RBSDVs9gp2 (no PDB hits)
NC_003731	1377	SNV	G	A	No	1		Heterozygous	12792	27440	46.6181		5612	7180	11771	15669	0.438712	38.251	12792	27440	285	290	11.23	8.50516e-06	1	yes	No	1	NP_620456.1:c.*282G>A; NP_620457.1:c.218G>A	NP_620457.1:p.Arg73Lys	NP_620457.1:p.Arg73Lys	NP_620457.1:c.218G>A	No	Yes		RBSDVs9gp2 (no PDB hits)	RBSDVs9gp2 (no PDB hits)
NC_003731	1517	SNV	A	G	No	1		Heterozygous	11020	22094	49.8778		5358	5662	10871	11465	0.486207	38.0642	11020	22094	294	297	0.65	3.16975e-09	1	yes	No	1	NP_620456.1:c.*422A>G; NP_620457.1:c.358A>G	NP_620457.1:p.Ile120Val	NP_620457.1:p.Ile120Val	NP_620457.1:c.358A>G	Yes	Yes		RBSDVs9gp2 (no PDB hits)	RBSDVs9gp2 (no PDB hits)
NC_003731	1538	Deletion	T	-	No	1		Heterozygous	14281	18836	75.8176		7542	6739	9634	9202	0.471886	36.8735	14281	18836	247	248	-5.59	0	1	yes	Yes	3	NP_620456.1:c.*445delT; NP_620457.1:c.381delT	NP_620457.1:p.Leu128fs	NP_620457.1:p.Leu128fs	NP_620457.1:c.381delT	No	Yes	1539	RBSDVs9gp2 (frame shift)	RBSDVs9gp2 (frame shift)
NC_003731	1542	Deletion	T	-	No	1		Heterozygous	14299	17204	83.1144		7555	6744	9011	8193	0.471641	35.7985	14299	17204	247	247	-12.64	9.33646e-09	1	yes	No	1	NP_620456.1:c.*447delT; NP_620457.1:c.383delT	NP_620457.1:p.Leu128fs	NP_620457.1:p.Leu128fs	NP_620457.1:c.383delT	No	Yes	1541	RBSDVs9gp2 (frame shift)	RBSDVs9gp2 (frame shift)
NC_003731	1544^1545	Insertion	-	GT	No	2		Heterozygous	14091	17108	82.365		7381	6710	9039	8069	0.47619	38.3596	14091	17108	244	243	22.87	0.0402727	1	yes	No	1	NP_620456.1:c.*449_*449+1insGT; NP_620457.1:c.385_386insGT	NP_620457.1:p.Leu129fs	NP_620457.1:p.Leu129fs	NP_620457.1:c.385_386insGT	Yes	Yes	1544	RBSDVs9gp2 (frame shift)	RBSDVs9gp2 (frame shift)
NC_003731	1691	SNV	C	T	No	1		Heterozygous	3733	25822	14.4567		1979	1754	14453	11369	0.469863	38.3057	3733	25822	214	219	4.45	0	0.945746	yes	No	1	NP_620456.1:c.*596C>T; NP_620457.1:c.532C>T	NP_620457.1:p.Leu178Phe	NP_620457.1:p.Leu178Phe	NP_620457.1:c.532C>T	Yes	Yes		RBSDVs9gp2 (no PDB hits)	RBSDVs9gp2 (no PDB hits)
NC_003731	1736	SNV	A	G	No	1		Heterozygous	26284	30069	87.4123		9866	16418	11241	18828	0.375361	37.7302	26284	30069	288	286	-2.09	0.969439	1	yes	No	1	NP_620456.1:c.*641A>G; NP_620457.1:c.577A>G	NP_620457.1:p.Ile193Val	NP_620457.1:p.Ile193Val	NP_620457.1:c.577A>G	No	Yes		RBSDVs9gp2 (no PDB hits)	RBSDVs9gp2 (no PDB hits)

## Sheet: SRX8967826 code 4 RBSDV3 (t...
Chromosome	Region	Type	Reference	Allele	Reference allele	Length	Linkage	Zygosity	Count	Coverage	Frequency	Probability	Forward read count	Reverse read count	Forward read coverage	Reverse read coverage	Forward/reverse balance	Average quality	Read count	Read coverage	# unique start positions	# unique end positions	BaseQRankSum	Read position test probability	Read direction test probability	Hyper-allelic	Homopolymer	Homopolymer length	Coding region change	Amino acid change	Amino acid change in longest transcript	Coding region change in longest transcript	Other variants within codon	Non-synonymous	Start by 3' rule	Symbols by 3' rule	Link to 3D protein structure	Effect on drug binding site
NC_003731	62	SNV	A	T	No	1		Heterozygous	2151	9407	22.866		1983	168	8621	786	0.0781032	39.0535	2151	9407	97	98	3.69	0.990464	0.998748	yes	No	1	NP_620456.1:c.11A>T; NP_620457.1:c.-1098A>T	NP_620456.1:p.Gln4Leu	NP_620456.1:p.Gln4Leu	NP_620456.1:c.11A>T	No	Yes		RBSDVs9gp1 Gln4Leu	No drug hits (RBSDVs9gp1 Gln4Leu)
NC_003731	110	SNV	A	G	No	1		Heterozygous	11088	17213	64.4164		8341	2747	12832	4381	0.247745	37.27	11088	17213	207	219	-16.28	0.845475	1	yes	No	1	NP_620456.1:c.59A>G; NP_620457.1:c.-1050A>G	NP_620456.1:p.Lys20Arg	NP_620456.1:p.Lys20Arg	NP_620456.1:c.59A>G	No	Yes		RBSDVs9gp1 Lys20Arg	No drug hits (RBSDVs9gp1 Lys20Arg)
NC_003731	146	SNV	C	A	No	1		Homozygous	22906	31952	71.6888		17213	5693	23145	8807	0.248538	37.5662	22906	31952	264	275		0	0.751897	no	No	1	NP_620456.1:c.95C>A; NP_620457.1:c.-1014C>A	NP_620456.1:p.Thr32Asn	NP_620456.1:p.Thr32Asn	NP_620456.1:c.95C>A	No	Yes		RBSDVs9gp1 (no PDB hits)	RBSDVs9gp1 (no PDB hits)
NC_003731	303	SNV	A	T	No	1		Homozygous	31473	42307	74.3919		16083	15390	20847	21460	0.488991	38.5155	31473	42307	290	290		6.99321e-05	1	no	No	1	NP_620456.1:c.252A>T; NP_620457.1:c.-857A>T	NP_620456.1:p.Glu84Asp	NP_620456.1:p.Glu84Asp	NP_620456.1:c.252A>T	No	Yes		RBSDVs9gp1 Glu84Asp	No drug hits (RBSDVs9gp1 Glu84Asp)
NC_003731	354..355	MNV	AA	GC	No	2		Heterozygous	3424	40906	8.37041		1763	1661	22098	18808	0.485105	37.4875	3424	40906	244	259	3.04	0	0.999613	yes	No	1	NP_620456.1:c.303_304delinsGC; NP_620457.1:c.-806_-805delinsGC	NP_620456.1:p.Asn102His	NP_620456.1:p.Asn102His	NP_620456.1:c.303_304delinsGC	Yes	Yes		RBSDVs9gp1 Asn102His	No drug hits (RBSDVs9gp1 Asn102His)
NC_003731	355	SNV	A	C	No	1		Heterozygous	29682	40403	73.4648		15903	13779	22098	18808	0.464221	38.2223	29682	40403	296	298	11.13	2.99173e-08	1	yes	No	1	NP_620456.1:c.304A>C; NP_620457.1:c.-805A>C	NP_620456.1:p.Asn102His	NP_620456.1:p.Asn102His	NP_620456.1:c.304A>C	Yes	Yes		RBSDVs9gp1 Asn102His	No drug hits (RBSDVs9gp1 Asn102His)
NC_003731	361	SNV	G	A	No	1		Heterozygous	34888	42375	82.3316		18523	16365	22737	19638	0.469072	38.6349	34888	42375	290	294	12.6	0.0814664	1	yes	No	1	NP_620456.1:c.310G>A; NP_620457.1:c.-799G>A	NP_620456.1:p.Asp104Asn	NP_620456.1:p.Asp104Asn	NP_620456.1:c.310G>A	No	Yes		RBSDVs9gp1 Asp104Asn	No drug hits (RBSDVs9gp1 Asp104Asn)
NC_003731	421	Deletion	C	-	No	1		Homozygous	29946	47552	62.9753		17481	12465	29889	17663	0.416249	36.5302	29946	47552	259	264		0	0.0822767	no	No	1	NP_620456.1:c.370delC; NP_620457.1:c.-739delC	NP_620456.1:p.Leu124fs	NP_620456.1:p.Leu124fs	NP_620456.1:c.370delC	Yes	Yes	420	RBSDVs9gp1 (frame shift)	RBSDVs9gp1 (frame shift)
NC_003731	424^425	Insertion	-	T	No	1		Homozygous	29649	47844	61.9702		17291	12358	30048	17796	0.41681	38.3465	29649	47844	256	260		0	0.0754999	no	No	1	NP_620456.1:c.374dupT; NP_620457.1:c.-735dupT	NP_620456.1:p.Glu126fs	NP_620456.1:p.Glu126fs	NP_620456.1:c.374dupT	Yes	Yes	425	RBSDVs9gp1 (frame shift)	RBSDVs9gp1 (frame shift)
NC_003731	460	SNV	C	T	No	1		Homozygous	30906	45527	67.885		18553	12353	28489	17038	0.399696	36.7584	30906	45527	247	252		0	1	no	No	1	NP_620456.1:c.409C>T; NP_620457.1:c.-700C>T	NP_620456.1:p.Pro137Ser	NP_620456.1:p.Pro137Ser	NP_620456.1:c.409C>T	No	Yes		RBSDVs9gp1 (no PDB hits)	RBSDVs9gp1 (no PDB hits)
NC_003731	463	SNV	A	C	No	1		Homozygous	31172	45746	68.1415		18684	12488	28632	17114	0.400616	38.1531	31172	45746	253	260		0	1	no	No	1	NP_620456.1:c.412A>C; NP_620457.1:c.-697A>C	NP_620456.1:p.Thr138Pro	NP_620456.1:p.Thr138Pro	NP_620456.1:c.412A>C	No	Yes		RBSDVs9gp1 (no PDB hits)	RBSDVs9gp1 (no PDB hits)
NC_003731	477	SNV	T	A	No	1		Heterozygous	27889	46519	59.9518		16511	11378	27935	18584	0.407974	38.5815	27889	46519	246	247	21.67	0	1	yes	No	1	NP_620456.1:c.426T>A; NP_620457.1:c.-683T>A	NP_620456.1:p.Asn142Lys	NP_620456.1:p.Asn142Lys	NP_620456.1:c.426T>A	No	Yes		RBSDVs9gp1 (no PDB hits)	RBSDVs9gp1 (no PDB hits)
NC_003731	482..483	MNV	AA	GC	No	2		Heterozygous	26046	44756	58.1955		14798	11248	25942	18814	0.431851	37.6451	26046	44756	222	226	-10.55	0	1	yes	No	1	NP_620456.1:c.431_432delinsGC; NP_620457.1:c.-678_-677delinsGC	NP_620456.1:p.Lys144Ser	NP_620456.1:p.Lys144Ser	NP_620456.1:c.431_432delinsGC	Yes	Yes		RBSDVs9gp1 Lys144Ser	No drug hits (RBSDVs9gp1 Lys144Ser)
NC_003731	494..495	MNV	CT	AG	No	2		Homozygous	28567	46531	61.3935		13701	14866	24387	22144	0.479609	37.7493	28567	46531	225	231	1.86	0	0.680371	no	No	1	NP_620456.1:c.443_444delinsAG; NP_620457.1:c.-666_-665delinsAG	NP_620456.1:p.Ala148Glu	NP_620456.1:p.Ala148Glu	NP_620456.1:c.443_444delinsAG	No	Yes		RBSDVs9gp1 Ala148Glu	No drug hits (RBSDVs9gp1 Ala148Glu)
NC_003731	499..500	MNV	CC	AA	No	2		Homozygous	29079	46661	62.3197		13847	15232	24487	22174	0.476186	38.8463	29079	46661	222	230	16.44	0	0.239746	no	No	1	NP_620456.1:c.448_449delinsAA; NP_620457.1:c.-661_-660delinsAA	NP_620456.1:p.Pro150Lys	NP_620456.1:p.Pro150Lys	NP_620456.1:c.448_449delinsAA	No	Yes		RBSDVs9gp1 Pro150Lys	No drug hits (RBSDVs9gp1 Pro150Lys)
NC_003731	503	SNV	T	C	No	1		Homozygous	32444	48953	66.2758		16237	16207	26225	22728	0.499538	37.5446	32444	48953	248	254		0	1	no	No	1	NP_620456.1:c.452T>C; NP_620457.1:c.-657T>C	NP_620456.1:p.Val151Ala	NP_620456.1:p.Val151Ala	NP_620456.1:c.452T>C	No	Yes		RBSDVs9gp1 Val151Ala	No drug hits (RBSDVs9gp1 Val151Ala)
NC_003731	539	SNV	A	T	No	1		Heterozygous	35094	53396	65.724		18226	16868	27487	25909	0.480652	38.4081	35094	53396	234	239	3.23	0	1	yes	No	1	NP_620456.1:c.488A>T; NP_620457.1:c.-621A>T	NP_620456.1:p.Lys163Ile	NP_620456.1:p.Lys163Ile	NP_620456.1:c.488A>T	Yes	Yes		RBSDVs9gp1 Lys163Ile	No drug hits (RBSDVs9gp1 Lys163Ile)
NC_003731	541..542	MNV	AT	CC	No	2		Heterozygous	35397	53350	66.3486		18418	16979	27452	25898	0.479673	38.3953	35397	53350	233	240	10.38	0	1	yes	No	1	NP_620456.1:c.490_491delinsCC; NP_620457.1:c.-619_-618delinsCC	NP_620456.1:p.Ile164Pro	NP_620456.1:p.Ile164Pro	NP_620456.1:c.490_491delinsCC	Yes	Yes		RBSDVs9gp1 Ile164Pro	No drug hits (RBSDVs9gp1 Ile164Pro)
NC_003731	542	SNV	T	C	No	1		Heterozygous	17401	53148	32.7406		8790	8611	27452	25898	0.494857	38.0685	17401	53148	297	298	9.68	0	1	yes	No	1	NP_620456.1:c.491T>C; NP_620457.1:c.-618T>C	NP_620456.1:p.Ile164Thr	NP_620456.1:p.Ile164Thr	NP_620456.1:c.491T>C	Yes	Yes		RBSDVs9gp1 Ile164Thr	No drug hits (RBSDVs9gp1 Ile164Thr)
NC_003731	553	SNV	C	T	No	1		Homozygous	58730	59135	99.3151		30146	28584	30358	28777	0.486702	38.4629	58730	59135	291	292		1	1	no	No	1	NP_620456.1:c.502C>T; NP_620457.1:c.-607C>T	NP_620456.1:p.Pro168Ser	NP_620456.1:p.Pro168Ser	NP_620456.1:c.502C>T	Yes	Yes		RBSDVs9gp1 Pro168Ser	No drug hits (RBSDVs9gp1 Pro168Ser)
NC_003731	934	SNV	A	G	No	1		Heterozygous	6926	17320	39.9885		2871	4055	7361	9959	0.414525	37.4807	6926	17320	281	286	8.57	0	1	yes	No	1	NP_620456.1:c.883A>G; NP_620457.1:c.-226A>G	NP_620456.1:p.Thr295Ala	NP_620456.1:p.Thr295Ala	NP_620456.1:c.883A>G	No	Yes		RBSDVs9gp1 (no PDB hits)	RBSDVs9gp1 (no PDB hits)
NC_003731	943	SNV	G	A	No	1		Heterozygous	1663	18214	9.13034		752	911	7334	10880	0.452195	38.4738	1663	18214	235	246	5.14	1.08501e-09	0.195954	yes	No	1	NP_620456.1:c.892G>A; NP_620457.1:c.-217G>A	NP_620456.1:p.Gly298Ser	NP_620456.1:p.Gly298Ser	NP_620456.1:c.892G>A	No	Yes		RBSDVs9gp1 (no PDB hits)	RBSDVs9gp1 (no PDB hits)
NC_003731	947	SNV	C	T	No	1		Heterozygous	1100	18126	6.06863		470	630	7237	10889	0.427273	37.4609	1100	18126	204	223	1.69	3.62113e-08	0.945912	yes	No	1	NP_620456.1:c.896C>T; NP_620457.1:c.-213C>T	NP_620456.1:p.Ala299Val	NP_620456.1:p.Ala299Val	NP_620456.1:c.896C>T	Yes	Yes		RBSDVs9gp1 (no PDB hits)	RBSDVs9gp1 (no PDB hits)
NC_003731	949	SNV	T	C	No	1		Heterozygous	7252	17991	40.309		3123	4129	7260	10731	0.43064	37.7351	7252	17991	276	284	9.65	0	1	yes	No	1	NP_620456.1:c.898T>C; NP_620457.1:c.-211T>C	NP_620456.1:p.Ser300Pro	NP_620456.1:p.Ser300Pro	NP_620456.1:c.898T>C	Yes	Yes		RBSDVs9gp1 (no PDB hits)	RBSDVs9gp1 (no PDB hits)
NC_003731	1286	SNV	A	G	No	1		Heterozygous	48264	62983	76.6302		24133	24131	31388	31595	0.499979	38.4469	48264	62983	281	283	12.32	1.38851e-07	1	yes	No	1	NP_620456.1:c.*191A>G; NP_620457.1:c.127A>G	NP_620457.1:p.Asn43Asp	NP_620457.1:p.Asn43Asp	NP_620457.1:c.127A>G	Yes	Yes		RBSDVs9gp2 (no PDB hits)	RBSDVs9gp2 (no PDB hits)
NC_003731	1288	SNV	T	G	No	1		Heterozygous	48300	62852	76.8472		24152	24148	31314	31538	0.499959	37.6108	48300	62852	277	281	-2.09	8.05938e-10	1	yes	No	1	NP_620456.1:c.*193T>G; NP_620457.1:c.129T>G	NP_620457.1:p.Asn43Lys	NP_620457.1:p.Asn43Lys	NP_620457.1:c.129T>G	Yes	Yes		RBSDVs9gp2 (no PDB hits)	RBSDVs9gp2 (no PDB hits)
NC_003731	1377	SNV	G	A	No	1		Heterozygous	35826	61878	57.8978		15943	19883	27568	34310	0.445012	38.421	35826	61878	287	296	18.69	5.62305e-06	1	yes	No	1	NP_620456.1:c.*282G>A; NP_620457.1:c.218G>A	NP_620457.1:p.Arg73Lys	NP_620457.1:p.Arg73Lys	NP_620457.1:c.218G>A	No	Yes		RBSDVs9gp2 (no PDB hits)	RBSDVs9gp2 (no PDB hits)
NC_003731	1517	SNV	A	G	No	1		Heterozygous	29358	48710	60.271		13873	15485	22089	26621	0.472546	38.1889	29358	48710	291	292	5.26	0	1	yes	No	1	NP_620456.1:c.*422A>G; NP_620457.1:c.358A>G	NP_620457.1:p.Ile120Val	NP_620457.1:p.Ile120Val	NP_620457.1:c.358A>G	No	Yes		RBSDVs9gp2 (no PDB hits)	RBSDVs9gp2 (no PDB hits)
NC_003731	1538	Deletion	T	-	No	1		Heterozygous	26726	41393	64.5665		12988	13738	19716	21677	0.485969	36.668	26726	41393	250	249	-19.64	0	1	yes	Yes	3	NP_620456.1:c.*445delT; NP_620457.1:c.381delT	NP_620457.1:p.Leu128fs	NP_620457.1:p.Leu128fs	NP_620457.1:c.381delT	No	Yes	1539	RBSDVs9gp2 (frame shift)	RBSDVs9gp2 (frame shift)
NC_003731	1542	Deletion	T	-	No	1		Heterozygous	26751	38196	70.0361		12986	13765	18575	19621	0.48544	35.6505	26751	38196	251	250	-29.92	0	1	yes	No	1	NP_620456.1:c.*447delT; NP_620457.1:c.383delT	NP_620457.1:p.Leu128fs	NP_620457.1:p.Leu128fs	NP_620457.1:c.383delT	No	Yes	1541	RBSDVs9gp2 (frame shift)	RBSDVs9gp2 (frame shift)
NC_003731	1544^1545	Insertion	-	GT	No	2		Heterozygous	26473	37789	70.0548		12764	13709	18655	19134	0.482152	38.6039	26473	37789	245	245	39.76	0	1	yes	No	1	NP_620456.1:c.*449_*449+1insGT; NP_620457.1:c.385_386insGT	NP_620457.1:p.Leu129fs	NP_620457.1:p.Leu129fs	NP_620457.1:c.385_386insGT	Yes	Yes	1544	RBSDVs9gp2 (frame shift)	RBSDVs9gp2 (frame shift)
NC_003731	1736	SNV	A	G	No	1		Heterozygous	51267	68298	75.0637		20741	30526	27256	41042	0.404568	37.8243	51267	68298	288	291	-1.79	1.11022e-16	1	yes	No	1	NP_620456.1:c.*641A>G; NP_620457.1:c.577A>G	NP_620457.1:p.Ile193Val	NP_620457.1:p.Ile193Val	NP_620457.1:c.577A>G	No	Yes		RBSDVs9gp2 (no PDB hits)	RBSDVs9gp2 (no PDB hits)

## Sheet: SRX3785264 code 5 b73 t1 (t...
Chromosome	Region	Type	Reference	Allele	Reference allele	Length	Linkage	Zygosity	Count	Coverage	Frequency	Probability	Forward read count	Reverse read count	Forward read coverage	Reverse read coverage	Forward/reverse balance	Average quality	Read count	Read coverage	# unique start positions	# unique end positions	BaseQRankSum	Read position test probability	Read direction test probability	Hyper-allelic	Homopolymer	Homopolymer length	Coding region change	Amino acid change	Amino acid change in longest transcript	Coding region change in longest transcript	Other variants within codon	Non-synonymous	Start by 3' rule	Symbols by 3' rule	Link to 3D protein structure	Effect on drug binding site
NC_003731	786..787	MNV	AG	GA	No	2		Heterozygous	6	11	54.5455		2	4	6	5	0.333333	35.1667	6	11	5	5	-1.65	0.684566	0.812911	yes	No	1	NP_620456.1:c.735_736delinsGA; NP_620457.1:c.-374_-373delinsGA	NP_620456.1:p.Val246Ile	NP_620456.1:p.Val246Ile	NP_620456.1:c.735_736delinsGA	Yes	Yes	RBSDVs9gp1 Val246Ile	No drug hits (RBSDVs9gp1 Val246Ile)

## Sheet: SRX3785263 code 5 b73 t2 (t...
Chromosome	Region	Type	Reference	Allele	Reference allele	Length	Linkage	Zygosity	Count	Coverage	Frequency	Probability	Forward read count	Reverse read count	Forward read coverage	Reverse read coverage	Forward/reverse balance	Average quality	Read count	Read coverage	# unique start positions	# unique end positions	BaseQRankSum	Read position test probability	Read direction test probability	Hyper-allelic	Homopolymer	Homopolymer length	Coding region change	Amino acid change	Amino acid change in longest transcript	Coding region change in longest transcript	Other variants within codon	Non-synonymous	Start by 3' rule	Symbols by 3' rule	Link to 3D protein structure	Effect on drug binding site
NC_003731	110	SNV	A	G	No	1		Heterozygous	6	33	18.1818		6	0	31	2	0	35.8333	6	33	6	6	0.14	0.886236	0.857619	yes	No	1	NP_620456.1:c.59A>G; NP_620457.1:c.-1050A>G	NP_620456.1:p.Lys20Arg	NP_620456.1:p.Lys20Arg	NP_620456.1:c.59A>G	No	Yes		RBSDVs9gp1 Lys20Arg	No drug hits (RBSDVs9gp1 Lys20Arg)
NC_003731	128	SNV	G	A	No	1		Heterozygous	24	29	82.7586		15	9	19	10	0.375	36.7917	24	29	16	16	0.32	0.97264	1	yes	No	1	NP_620456.1:c.77G>A; NP_620457.1:c.-1032G>A	NP_620456.1:p.Arg26Lys	NP_620456.1:p.Arg26Lys	NP_620456.1:c.77G>A	No	Yes		RBSDVs9gp1 (no PDB hits)	RBSDVs9gp1 (no PDB hits)
NC_003731	146	SNV	C	A	No	1		Heterozygous	6	39	15.3846		4	2	23	16	0.333333	37	6	39	6	6	0.93	0.995647	0.977208	yes	No	1	NP_620456.1:c.95C>A; NP_620457.1:c.-1014C>A	NP_620456.1:p.Thr32Asn	NP_620456.1:p.Thr32Asn	NP_620456.1:c.95C>A	No	Yes		RBSDVs9gp1 (no PDB hits)	RBSDVs9gp1 (no PDB hits)
NC_003731	303	SNV	A	C	No	1		Homozygous	27	27	100		11	16	11	16	0.407407	36.7407	27	27	24	24		1	1	no	No	1	NP_620456.1:c.252A>C; NP_620457.1:c.-857A>C	NP_620456.1:p.Glu84Asp	NP_620456.1:p.Glu84Asp	NP_620456.1:c.252A>C	No	Yes		RBSDVs9gp1 Glu84Asp	No drug hits (RBSDVs9gp1 Glu84Asp)
NC_003731	354..355	MNV	AA	GC	No	2		Heterozygous	5	27	18.5185		3	2	15	12	0.4	34.8	5	27	5	5	-2.16	0.643246	0.998216	yes	No	1	NP_620456.1:c.303_304delinsGC; NP_620457.1:c.-806_-805delinsGC	NP_620456.1:p.Asn102His	NP_620456.1:p.Asn102His	NP_620456.1:c.303_304delinsGC	Yes	Yes		RBSDVs9gp1 Asn102His	No drug hits (RBSDVs9gp1 Asn102His)
NC_003731	361	SNV	G	A	No	1		Heterozygous	5	31	16.129		4	1	20	11	0.2	36.8	5	31	5	5	0.36	0.647471	0.868774	yes	No	1	NP_620456.1:c.310G>A; NP_620457.1:c.-799G>A	NP_620456.1:p.Asp104Asn	NP_620456.1:p.Asp104Asn	NP_620456.1:c.310G>A	No	Yes		RBSDVs9gp1 Asp104Asn	No drug hits (RBSDVs9gp1 Asp104Asn)
NC_003731	420^421	Insertion	-	T	No	1		Heterozygous	7	40	17.5		5	2	28	12	0.285714	35.2857	7	40	6	7	-0.64	0.272838	1	yes	No	1	NP_620456.1:c.369_370insT; NP_620457.1:c.-739-1_-739insT	NP_620456.1:p.Leu124fs	NP_620456.1:p.Leu124fs	NP_620456.1:c.369_370insT	No	Yes	420	RBSDVs9gp1 (frame shift)	RBSDVs9gp1 (frame shift)
NC_003731	424	Deletion	C	-	No	1		Heterozygous	7	40	17.5		5	2	28	12	0.285714	36.2857	7	40	6	7	0.3	0.432242	1	yes	No	1	NP_620456.1:c.373delC; NP_620457.1:c.-736delC	NP_620456.1:p.Leu125fs	NP_620456.1:p.Leu125fs	NP_620456.1:c.373delC	No	Yes	423	RBSDVs9gp1 (frame shift)	RBSDVs9gp1 (frame shift)
NC_003731	460	SNV	C	T	No	1		Heterozygous	3	26	11.5385		3	0	18	8	0	35.6667	3	26	2	3	-0.76	0.108974	0.601847	yes	No	1	NP_620456.1:c.409C>T; NP_620457.1:c.-700C>T	NP_620456.1:p.Pro137Ser	NP_620456.1:p.Pro137Ser	NP_620456.1:c.409C>T	Yes	Yes		RBSDVs9gp1 (no PDB hits)	RBSDVs9gp1 (no PDB hits)
NC_003731	462..463	MNV	TA	CG	No	2		Heterozygous	19	22	86.3636		11	8	14	8	0.421053	37.5789	19	22	16	15		0.961521	0.995483	yes	No	1	NP_620456.1:c.411_412delinsCG; NP_620457.1:c.-698_-697delinsCG	NP_620456.1:p.Thr138Ala	NP_620456.1:p.Thr138Ala	NP_620456.1:c.411_412delinsCG	Yes	Yes		RBSDVs9gp1 (no PDB hits)	RBSDVs9gp1 (no PDB hits)
NC_003731	463	SNV	A	C	No	1		Heterozygous	2	21	9.52381		2	0	14	8	0	35	2	21	3	3		0.244707	0.642769	yes	No	1	NP_620456.1:c.412A>C; NP_620457.1:c.-697A>C	NP_620456.1:p.Thr138Pro	NP_620456.1:p.Thr138Pro	NP_620456.1:c.412A>C	Yes	Yes		RBSDVs9gp1 (no PDB hits)	RBSDVs9gp1 (no PDB hits)
NC_003731	537..539	MNV	GAA	AGT	No	3		Heterozygous	4	43	9.30233		2	2	18	25	0.5	37.9167	4	43	4	4	0.59	0.504754	0.979627	yes	No	1	NP_620456.1:c.486_488delinsAGT; NP_620457.1:c.-623_-621delinsAGT	NP_620456.1:p.Lys163Val	NP_620456.1:p.Lys163Val	NP_620456.1:c.486_488delinsAGT	Yes	Yes		RBSDVs9gp1 Lys163Val	No drug hits (RBSDVs9gp1 Lys163Val)
NC_003731	541..542	MNV	AT	CC	No	2		Heterozygous	5	44	11.3636		2	3	18	26	0.4	38.4	5	44	5	5		0.661162	1	yes	No	1	NP_620456.1:c.490_491delinsCC; NP_620457.1:c.-619_-618delinsCC	NP_620456.1:p.Ile164Pro	NP_620456.1:p.Ile164Pro	NP_620456.1:c.490_491delinsCC	Yes	Yes		RBSDVs9gp1 Ile164Pro	No drug hits (RBSDVs9gp1 Ile164Pro)
NC_003731	542	SNV	T	C	No	1		Heterozygous	37	42	88.0952		15	22	18	26	0.405405	37.2703	37	42	30	30		0.999902	1	yes	No	1	NP_620456.1:c.491T>C; NP_620457.1:c.-618T>C	NP_620456.1:p.Ile164Thr	NP_620456.1:p.Ile164Thr	NP_620456.1:c.491T>C	Yes	Yes		RBSDVs9gp1 Ile164Thr	No drug hits (RBSDVs9gp1 Ile164Thr)
NC_003731	553	SNV	C	T	No	1		Homozygous	41	41	100		17	24	17	24	0.414634	36.5854	41	41	28	29		1	1	no	No	1	NP_620456.1:c.502C>T; NP_620457.1:c.-607C>T	NP_620456.1:p.Pro168Ser	NP_620456.1:p.Pro168Ser	NP_620456.1:c.502C>T	Yes	Yes		RBSDVs9gp1 Pro168Ser	No drug hits (RBSDVs9gp1 Pro168Ser)
NC_003731	775	SNV	C	A	No	1		Heterozygous	9	42	21.4286		3	6	15	27	0.333333	39	9	42	9	9	1.89	0.870314	0.999951	yes	No	1	NP_620456.1:c.724C>A; NP_620457.1:c.-385C>A	NP_620456.1:p.Pro242Thr	NP_620456.1:p.Pro242Thr	NP_620456.1:c.724C>A	Yes	Yes		RBSDVs9gp1 Pro242Thr	No drug hits (RBSDVs9gp1 Pro242Thr)
NC_003731	779..780	MNV	AT	GC	No	2		Heterozygous	7	41	17.0732		2	5	11	30	0.285714	38.6429	7	41	7	7	1.29	0.55735	0.999977	yes	No	1	NP_620456.1:c.728_729delinsGC; NP_620457.1:c.-381_-380delinsGC	NP_620456.1:p.Asn243Ser	NP_620456.1:p.Asn243Ser	NP_620456.1:c.728_729delinsGC	Yes	Yes		RBSDVs9gp1 Asn243Ser	No drug hits (RBSDVs9gp1 Asn243Ser)
NC_003731	786..787	MNV	AG	GA	No	2		Heterozygous	10	40	25		3	7	8	32	0.3	38.6	10	40	10	10	0.81	0.955598	0.881312	yes	No	1	NP_620456.1:c.735_736delinsGA; NP_620457.1:c.-374_-373delinsGA	NP_620456.1:p.Val246Ile	NP_620456.1:p.Val246Ile	NP_620456.1:c.735_736delinsGA	No	Yes		RBSDVs9gp1 Val246Ile	No drug hits (RBSDVs9gp1 Val246Ile)
NC_003731	934	SNV	A	G	No	1		Heterozygous	7	41	17.0732		4	3	22	19	0.428571	34.2857	7	41	7	7	0.73	0.398218	0.999596	yes	No	1	NP_620456.1:c.883A>G; NP_620457.1:c.-226A>G	NP_620456.1:p.Thr295Ala	NP_620456.1:p.Thr295Ala	NP_620456.1:c.883A>G	No	Yes		RBSDVs9gp1 (no PDB hits)	RBSDVs9gp1 (no PDB hits)
NC_003731	947	SNV	C	T	No	1		Heterozygous	35	44	79.5455		16	19	20	24	0.457143	35.4286	35	44	24	25	-0.2	0.99987	1	yes	No	1	NP_620456.1:c.896C>T; NP_620457.1:c.-213C>T	NP_620456.1:p.Ala299Val	NP_620456.1:p.Ala299Val	NP_620456.1:c.896C>T	Yes	Yes		RBSDVs9gp1 (no PDB hits)	RBSDVs9gp1 (no PDB hits)
NC_003731	949	SNV	T	C	No	1		Heterozygous	8	45	17.7778		3	5	20	25	0.375	37.625	8	45	7	7	1.31	0.695382	0.980745	yes	No	1	NP_620456.1:c.898T>C; NP_620457.1:c.-211T>C	NP_620456.1:p.Ser300Pro	NP_620456.1:p.Ser300Pro	NP_620456.1:c.898T>C	Yes	Yes		RBSDVs9gp1 (no PDB hits)	RBSDVs9gp1 (no PDB hits)
NC_003731	1033	SNV	A	G	No	1		Heterozygous	7	41	17.0732		3	4	14	27	0.428571	36.8571	7	41	5	5	0.36	0.537356	0.959466	yes	No	1	NP_620456.1:c.982A>G; NP_620457.1:c.-127A>G	NP_620456.1:p.Ile328Val	NP_620456.1:p.Ile328Val	NP_620456.1:c.982A>G	Yes	Yes		RBSDVs9gp1 Ile328Val	No drug hits (RBSDVs9gp1 Ile328Val)
NC_003731	1050..1051	MNV	TT	CA	No	2		Heterozygous	2	27	7.40741		0	2	9	18	0	38.5	2	27	1	1	0.2	0.0888707	0.675124	yes	No	1	NP_620456.1:c.999_1000delinsCA; NP_620457.1:c.-110_-109delinsCA	NP_620456.1:p.Cys334Ser	NP_620456.1:p.Cys334Ser	NP_620456.1:c.999_1000delinsCA	Yes	Yes		RBSDVs9gp1 Cys334Ser	No drug hits (RBSDVs9gp1 Cys334Ser)
NC_003731	1286	SNV	A	G	No	1		Heterozygous	3	20	15		0	3	9	11	0	39	3	20	3	3	1.91	0.543358	0.405394	yes	No	1	NP_620456.1:c.*191A>G; NP_620457.1:c.127A>G	NP_620457.1:p.Asn43Asp	NP_620457.1:p.Asn43Asp	NP_620457.1:c.127A>G	Yes	Yes		RBSDVs9gp2 (no PDB hits)	RBSDVs9gp2 (no PDB hits)
NC_003731	1288	SNV	T	A	No	1		Heterozygous	2	19	10.5263		0	2	9	10	0	38.5	2	19	2	2	1.26	0.665312	0.504711	yes	No	1	NP_620456.1:c.*193T>A; NP_620457.1:c.129T>A	NP_620457.1:p.Asn43Lys	NP_620457.1:p.Asn43Lys	NP_620457.1:c.129T>A	Yes	Yes		RBSDVs9gp2 (no PDB hits)	RBSDVs9gp2 (no PDB hits)
NC_003731	1388	SNV	A	G	No	1		Homozygous	20	21	95.2381		13	7	14	7	0.35	36.6	20	21	14	14		0.999926	1	no	No	1	NP_620456.1:c.*293A>G; NP_620457.1:c.229A>G	NP_620457.1:p.Ile77Val	NP_620457.1:p.Ile77Val	NP_620457.1:c.229A>G	No	Yes		RBSDVs9gp2 (no PDB hits)	RBSDVs9gp2 (no PDB hits)
NC_003731	1423^1424	Insertion	-	T	No	1		Heterozygous	2	28	7.14286		0	2	11	17	0	35	2	28	1	1	-0.58	0.128806	0.600213	yes	Yes	6	NP_620456.1:c.*334dupT; NP_620457.1:c.270dupT	NP_620457.1:p.Gly91fs	NP_620457.1:p.Gly91fs	NP_620457.1:c.270dupT	No	Yes	1429	RBSDVs9gp2 (frame shift)	RBSDVs9gp2 (frame shift)
NC_003731	1538	Deletion	T	-	No	1		Heterozygous	2	15	13.3333		2	0	7	8	0	38.5	2	15	1	1	0.08	0.216898	0.431528	yes	Yes	3	NP_620456.1:c.*445delT; NP_620457.1:c.381delT	NP_620457.1:p.Leu128fs	NP_620457.1:p.Leu128fs	NP_620457.1:c.381delT	No	Yes	1539	RBSDVs9gp2 (frame shift)	RBSDVs9gp2 (frame shift)
NC_003731	1542	Deletion	T	-	No	1		Heterozygous	2	15	13.3333		2	0	7	8	0	38.5	2	15	1	1	0.42	0.216898	0.431528	yes	No	1	NP_620456.1:c.*447delT; NP_620457.1:c.383delT	NP_620457.1:p.Leu128fs	NP_620457.1:p.Leu128fs	NP_620457.1:c.383delT	No	Yes	1541	RBSDVs9gp2 (frame shift)	RBSDVs9gp2 (frame shift)
NC_003731	1544^1545	Insertion	-	GT	No	2		Heterozygous	2	15	13.3333		2	0	7	8	0	36.75	2	15	1	1	-1.04	0.216898	0.431528	yes	No	1	NP_620456.1:c.*449_*449+1insGT; NP_620457.1:c.385_386insGT	NP_620457.1:p.Leu129fs	NP_620457.1:p.Leu129fs	NP_620457.1:c.385_386insGT	Yes	Yes	1544	RBSDVs9gp2 (frame shift)	RBSDVs9gp2 (frame shift)
