# Supplementary material for: Genetic variations and gene expression profiles of Rice Black-streaked dwarf virus (RBSDV) in different host plants and insect vectors: insights from RNA-Seq analysis
Source: BMC Genomics. 2024 Jul 30;25:736. doi: 10.1186/s12864-024-10649-9 (PMC11289972; doi:10.1186/s12864-024-10649-9)
Supplement: Supplementary file 4 — Supplementary Material 4 [file 12864_2024_10649_MOESM4_ESM.xlsx]

## Sheet: RSCU of virus genome in Rice
Supplementary 4. Relative Synonymous Codon Usage (RSCU) Analysis for all Gene of Rice black streaked dwarf virus (RBSDV) in rice, maize and Laodelphax striatellus. The table provides an in-depth look at the RSCU values for the all gene of the RBSDV. RSCU is a measure of codon bias that compares the observed frequency of codons to the expected frequency if all synonymous codons for the same amino …
	aa_code	amino_acid	codon	subfam	cts	rscu	w_cai	RSCU
1	F	Phe	TTT	Phe_TT	424	0.722789	1	1.44558
2	F	Phe	TTC	Phe_TT	162	0.277211	0.383529	0.554422
3	L	Leu	TTA	Leu_TT	336	0.582038	1	1.16408
4	L	Leu	TTG	Leu_TT	241	0.417962	0.718101	0.835924
5	S	Ser	TCT	Ser_TC	250	0.443463	1	1.77385
6	S	Ser	TCC	Ser_TC	81	0.144876	0.326693	0.579505
7	S	Ser	TCA	Ser_TC	192	0.340989	0.768924	1.36396
8	S	Ser	TCG	Ser_TC	39	0.0706714	0.159363	0.282686
9	Y	Tyr	TAT	Tyr_TA	266	0.677665	1	1.35533
10	Y	Tyr	TAC	Tyr_TA	126	0.322335	0.475655	0.64467
11	C	Cys	TGT	Cys_TG	114	0.809859	1	1.61972
12	C	Cys	TGC	Cys_TG	26	0.190141	0.234783	0.380282
13	W	Trp	TGG	Trp_TG	67	1	1	1
14	L	Leu	CTT	Leu_CT	167	0.473239	1	1.89296
15	L	Leu	CTC	Leu_CT	57	0.16338	0.345238	0.653521
16	L	Leu	CTA	Leu_CT	76	0.216901	0.458333	0.867606
17	L	Leu	CTG	Leu_CT	51	0.146479	0.309524	0.585915
18	P	Pro	CCT	Pro_CC	156	0.498413	1	1.99365
19	P	Pro	CCC	Pro_CC	56	0.180952	0.363057	0.72381
20	P	Pro	CCA	Pro_CC	79	0.253968	0.509554	1.01587
21	P	Pro	CCG	Pro_CC	20	0.0666667	0.133758	0.266667
22	H	His	CAT	His_CA	176	0.762931	1	1.52586
23	H	His	CAC	His_CA	54	0.237069	0.310734	0.474138
24	Q	Gln	CAA	Gln_CA	235	0.789298	1	1.5786
25	Q	Gln	CAG	Gln_CA	62	0.210702	0.266949	0.421405
26	R	Arg	CGT	Arg_CG	97	0.5	1	2
27	R	Arg	CGC	Arg_CG	26	0.137755	0.27551	0.55102
28	R	Arg	CGA	Arg_CG	62	0.321429	0.642857	1.28571
29	R	Arg	CGG	Arg_CG	7	0.0408163	0.0816327	0.163265
30	I	Ile	ATT	Ile_AT	368	0.572981	1	1.71894
31	I	Ile	ATC	Ile_AT	146	0.228261	0.398374	0.684783
32	I	Ile	ATA	Ile_AT	127	0.198758	0.346883	0.596273
33	M	Met	ATG	Met_AT	218	1	1	1
34	T	Thr	ACT	Thr_AC	267	0.515385	1	2.06154
35	T	Thr	ACC	Thr_AC	85	0.165385	0.320896	0.661538
36	T	Thr	ACA	Thr_AC	120	0.232692	0.451493	0.930769
37	T	Thr	ACG	Thr_AC	44	0.0865385	0.16791	0.346154
38	N	Asn	AAT	Asn_AA	443	0.695925	1	1.39185
39	N	Asn	AAC	Asn_AA	193	0.304075	0.436937	0.60815
40	K	Lys	AAA	Lys_AA	468	0.757674	1	1.51535
41	K	Lys	AAG	Lys_AA	149	0.242326	0.319829	0.484653
42	S	Ser	AGT	Ser_AG	201	0.724014	1	1.44803
43	S	Ser	AGC	Ser_AG	76	0.275986	0.381188	0.551971
44	R	Arg	AGA	Arg_AG	167	0.879581	1	1.75916
45	R	Arg	AGG	Arg_AG	22	0.120419	0.136905	0.240838
46	V	Val	GTT	Val_GT	289	0.50173	1	2.00692
47	V	Val	GTC	Val_GT	76	0.133218	0.265517	0.532872
48	V	Val	GTA	Val_GT	113	0.197232	0.393103	0.788927
49	V	Val	GTG	Val_GT	96	0.16782	0.334483	0.67128
50	A	Ala	GCT	Ala_GC	201	0.548913	1	2.19565
51	A	Ala	GCC	Ala_GC	40	0.111413	0.20297	0.445652
52	A	Ala	GCA	Ala_GC	92	0.252717	0.460396	1.01087
53	A	Ala	GCG	Ala_GC	31	0.0869565	0.158416	0.347826
54	D	Asp	GAT	Asp_GA	398	0.7	1	1.4
55	D	Asp	GAC	Asp_GA	170	0.3	0.428571	0.6
56	E	Glu	GAA	Glu_GA	412	0.785171	1	1.57034
57	E	Glu	GAG	Glu_GA	112	0.214829	0.273608	0.429658
58	G	Gly	GGT	Gly_GG	150	0.425352	1	1.70141
59	G	Gly	GGC	Gly_GG	55	0.157746	0.370861	0.630986
60	G	Gly	GGA	Gly_GG	137	0.388732	0.913907	1.55493
61	G	Gly	GGG	Gly_GG	9	0.028169	0.0662252	0.112676

## Sheet: RSCU of virus genome in Maize
	aa_code	amino_acid	codon	subfam	cts	rscu	w_cai	RSCU
1	F	Phe	TTT	Phe_TT	407	0.696246	1	1.39249
2	F	Phe	TTC	Phe_TT	177	0.303754	0.436275	0.607509
3	L	Leu	TTA	Leu_TT	325	0.564991	1	1.12998
4	L	Leu	TTG	Leu_TT	250	0.435009	0.769939	0.870017
5	S	Ser	TCT	Ser_TC	228	0.420956	1	1.68382
6	S	Ser	TCC	Ser_TC	77	0.143382	0.340611	0.573529
7	S	Ser	TCA	Ser_TC	191	0.352941	0.838428	1.41176
8	S	Ser	TCG	Ser_TC	44	0.0827206	0.196507	0.330882
9	Y	Tyr	TAT	Tyr_TA	265	0.690909	1	1.38182
10	Y	Tyr	TAC	Tyr_TA	118	0.309091	0.447368	0.618182
11	C	Cys	TGT	Cys_TG	132	0.782353	1	1.56471
12	C	Cys	TGC	Cys_TG	36	0.217647	0.278195	0.435294
13	W	Trp	TGG	Trp_TG	73	1	1	1
14	L	Leu	CTT	Leu_CT	175	0.441103	1	1.76441
15	L	Leu	CTC	Leu_CT	63	0.160401	0.363636	0.641604
16	L	Leu	CTA	Leu_CT	88	0.223058	0.505682	0.892231
17	L	Leu	CTG	Leu_CT	69	0.175439	0.397727	0.701754
18	P	Pro	CCT	Pro_CC	144	0.457413	1	1.82965
19	P	Pro	CCC	Pro_CC	65	0.208202	0.455172	0.832808
20	P	Pro	CCA	Pro_CC	87	0.277603	0.606897	1.11041
21	P	Pro	CCG	Pro_CC	17	0.0567823	0.124138	0.227129
22	H	His	CAT	His_CA	161	0.760563	1	1.52113
23	H	His	CAC	His_CA	50	0.239437	0.314815	0.478873
24	Q	Gln	CAA	Gln_CA	230	0.772575	1	1.54515
25	Q	Gln	CAG	Gln_CA	67	0.227425	0.294372	0.454849
26	R	Arg	CGT	Arg_CG	87	0.473118	1	1.89247
27	R	Arg	CGC	Arg_CG	27	0.150538	0.318182	0.602151
28	R	Arg	CGA	Arg_CG	59	0.322581	0.681818	1.29032
29	R	Arg	CGG	Arg_CG	9	0.0537634	0.113636	0.215054
30	I	Ile	ATT	Ile_AT	387	0.555874	1	1.66762
31	I	Ile	ATC	Ile_AT	158	0.227794	0.409794	0.683381
32	I	Ile	ATA	Ile_AT	150	0.216332	0.389175	0.648997
33	M	Met	ATG	Met_AT	234	1	1	1
34	T	Thr	ACT	Thr_AC	257	0.489564	1	1.95825
35	T	Thr	ACC	Thr_AC	84	0.16129	0.329457	0.645161
36	T	Thr	ACA	Thr_AC	132	0.252372	0.515504	1.00949
37	T	Thr	ACG	Thr_AC	50	0.0967742	0.197674	0.387097
38	N	Asn	AAT	Asn_AA	427	0.676145	1	1.35229
39	N	Asn	AAC	Asn_AA	204	0.323855	0.478972	0.647709
40	K	Lys	AAA	Lys_AA	446	0.722132	1	1.44426
41	K	Lys	AAG	Lys_AA	171	0.277868	0.384787	0.555735
42	S	Ser	AGT	Ser_AG	186	0.70566	1	1.41132
43	S	Ser	AGC	Ser_AG	77	0.29434	0.417112	0.588679
44	R	Arg	AGA	Arg_AG	157	0.882682	1	1.76536
45	R	Arg	AGG	Arg_AG	20	0.117318	0.132911	0.234637
46	V	Val	GTT	Val_GT	275	0.479167	1	1.91667
47	V	Val	GTC	Val_GT	72	0.126736	0.264493	0.506944
48	V	Val	GTA	Val_GT	129	0.225694	0.471014	0.902778
49	V	Val	GTG	Val_GT	96	0.168403	0.351449	0.673611
50	A	Ala	GCT	Ala_GC	187	0.532578	1	2.13031
51	A	Ala	GCC	Ala_GC	36	0.104816	0.196809	0.419263
52	A	Ala	GCA	Ala_GC	93	0.266289	0.5	1.06516
53	A	Ala	GCG	Ala_GC	33	0.0963173	0.180851	0.385269
54	D	Asp	GAT	Asp_GA	379	0.702403	1	1.40481
55	D	Asp	GAC	Asp_GA	160	0.297597	0.423684	0.595194
56	E	Glu	GAA	Glu_GA	401	0.785156	1	1.57031
57	E	Glu	GAG	Glu_GA	109	0.214844	0.273632	0.429688
58	G	Gly	GGT	Gly_GG	134	0.411585	1	1.64634
59	G	Gly	GGC	Gly_GG	49	0.152439	0.37037	0.609756
60	G	Gly	GGA	Gly_GG	130	0.39939	0.97037	1.59756
61	G	Gly	GGG	Gly_GG	11	0.0365854	0.0888889	0.146341

## Sheet: RSCU of virus genome in Laodelp
	aa_code	amino_acid	codon	subfam	cts	rscu	w_cai	RSCU
1	F	Phe	TTT	Phe_TT	424	0.722789	1	1.44558
2	F	Phe	TTC	Phe_TT	162	0.277211	0.383529	0.554422
3	L	Leu	TTA	Leu_TT	336	0.582038	1	1.16408
4	L	Leu	TTG	Leu_TT	241	0.417962	0.718101	0.835924
5	S	Ser	TCT	Ser_TC	250	0.443463	1	1.77385
6	S	Ser	TCC	Ser_TC	81	0.144876	0.326693	0.579505
7	S	Ser	TCA	Ser_TC	192	0.340989	0.768924	1.36396
8	S	Ser	TCG	Ser_TC	39	0.0706714	0.159363	0.282686
9	Y	Tyr	TAT	Tyr_TA	266	0.677665	1	1.35533
10	Y	Tyr	TAC	Tyr_TA	126	0.322335	0.475655	0.64467
11	C	Cys	TGT	Cys_TG	114	0.809859	1	1.61972
12	C	Cys	TGC	Cys_TG	26	0.190141	0.234783	0.380282
13	W	Trp	TGG	Trp_TG	67	1	1	1
14	L	Leu	CTT	Leu_CT	167	0.473239	1	1.89296
15	L	Leu	CTC	Leu_CT	57	0.16338	0.345238	0.653521
16	L	Leu	CTA	Leu_CT	76	0.216901	0.458333	0.867606
17	L	Leu	CTG	Leu_CT	51	0.146479	0.309524	0.585915
18	P	Pro	CCT	Pro_CC	156	0.498413	1	1.99365
19	P	Pro	CCC	Pro_CC	56	0.180952	0.363057	0.72381
20	P	Pro	CCA	Pro_CC	79	0.253968	0.509554	1.01587
21	P	Pro	CCG	Pro_CC	20	0.0666667	0.133758	0.266667
22	H	His	CAT	His_CA	176	0.762931	1	1.52586
23	H	His	CAC	His_CA	54	0.237069	0.310734	0.474138
24	Q	Gln	CAA	Gln_CA	235	0.789298	1	1.5786
25	Q	Gln	CAG	Gln_CA	62	0.210702	0.266949	0.421405
26	R	Arg	CGT	Arg_CG	97	0.5	1	2
27	R	Arg	CGC	Arg_CG	26	0.137755	0.27551	0.55102
28	R	Arg	CGA	Arg_CG	62	0.321429	0.642857	1.28571
29	R	Arg	CGG	Arg_CG	7	0.0408163	0.0816327	0.163265
30	I	Ile	ATT	Ile_AT	368	0.572981	1	1.71894
31	I	Ile	ATC	Ile_AT	146	0.228261	0.398374	0.684783
32	I	Ile	ATA	Ile_AT	127	0.198758	0.346883	0.596273
33	M	Met	ATG	Met_AT	218	1	1	1
34	T	Thr	ACT	Thr_AC	267	0.515385	1	2.06154
35	T	Thr	ACC	Thr_AC	85	0.165385	0.320896	0.661538
36	T	Thr	ACA	Thr_AC	120	0.232692	0.451493	0.930769
37	T	Thr	ACG	Thr_AC	44	0.0865385	0.16791	0.346154
38	N	Asn	AAT	Asn_AA	443	0.695925	1	1.39185
39	N	Asn	AAC	Asn_AA	193	0.304075	0.436937	0.60815
40	K	Lys	AAA	Lys_AA	468	0.757674	1	1.51535
41	K	Lys	AAG	Lys_AA	149	0.242326	0.319829	0.484653
42	S	Ser	AGT	Ser_AG	201	0.724014	1	1.44803
43	S	Ser	AGC	Ser_AG	76	0.275986	0.381188	0.551971
44	R	Arg	AGA	Arg_AG	167	0.879581	1	1.75916
45	R	Arg	AGG	Arg_AG	22	0.120419	0.136905	0.240838
46	V	Val	GTT	Val_GT	289	0.50173	1	2.00692
47	V	Val	GTC	Val_GT	76	0.133218	0.265517	0.532872
48	V	Val	GTA	Val_GT	113	0.197232	0.393103	0.788927
49	V	Val	GTG	Val_GT	96	0.16782	0.334483	0.67128
50	A	Ala	GCT	Ala_GC	201	0.548913	1	2.19565
51	A	Ala	GCC	Ala_GC	40	0.111413	0.20297	0.445652
52	A	Ala	GCA	Ala_GC	92	0.252717	0.460396	1.01087
53	A	Ala	GCG	Ala_GC	31	0.0869565	0.158416	0.347826
54	D	Asp	GAT	Asp_GA	398	0.7	1	1.4
55	D	Asp	GAC	Asp_GA	170	0.3	0.428571	0.6
56	E	Glu	GAA	Glu_GA	412	0.785171	1	1.57034
57	E	Glu	GAG	Glu_GA	112	0.214829	0.273608	0.429658
58	G	Gly	GGT	Gly_GG	150	0.425352	1	1.70141
59	G	Gly	GGC	Gly_GG	55	0.157746	0.370861	0.630986
60	G	Gly	GGA	Gly_GG	137	0.388732	0.913907	1.55493
61	G	Gly	GGG	Gly_GG	9	0.028169	0.0662252	0.112676
